# Supplementary material for: Identifying amyloid-related diseases by mapping mutations in low-complexity protein domains to pathologies
Source: Nat Struct Mol Biol. 2022 May 30;29(6):529–36. doi: 10.1038/s41594-022-00774-y (PMC9205782; doi:10.1038/s41594-022-00774-y)
Supplement: Source Data Fig. 1 — Statistical source data [file 41594_2022_774_MOESM3_ESM.xlsx]

## Sheet: Fig. 1c
	A	C	D	E	F	G	H	I	K	L	M	N	P	Q	R	S	T	V	W	Y
A	0	3	1	1	0	14	0	0	1	1	2	0	7	2	3	8	28	12	1	0
C	2	0	0	0	0	0	0	0	0	0	0	0	2	0	1	1	0	0	0	3
D	1	0	0	5	0	3	1	1	0	0	1	17	0	3	3	0	6	11	0	1
E	0	0	9	0	0	11	0	0	29	0	0	0	0	0	14	0	0	3	0	0
F	0	0	0	0	0	1	0	0	0	8	0	0	1	0	0	1	0	3	0	0
G	54	58	125	71	0	0	0	1	0	0	0	0	5	2	162	115	2	127	16	0
H	0	0	0	0	0	0	0	0	0	4	1	1	3	3	4	0	3	0	0	1
I	0	0	0	0	0	0	0	0	0	0	4	2	0	0	0	0	0	4	2	1
K	0	0	0	10	0	0	0	1	0	0	0	6	0	6	13	3	4	1	0	0
L	6	2	0	0	11	0	1	1	0	0	0	0	19	4	11	3	3	3	3	0
M	0	0	0	1	0	0	0	3	1	1	0	2	0	0	1	0	5	8	0	0
N	0	0	4	0	0	0	3	1	0	0	2	0	0	0	2	7	1	0	0	0
P	17	0	1	0	0	5	21	1	0	76	0	3	0	21	24	30	21	0	0	0
Q	2	0	0	0	0	2	6	0	2	2	0	2	1	0	7	3	3	0	0	0
R	1	31	0	3	0	17	8	1	3	7	1	0	5	18	0	12	2	1	21	0
S	9	5	0	2	12	6	1	4	0	9	2	3	5	2	4	0	3	9	0	4
T	8	0	3	0	0	2	1	3	2	0	0	5	6	1	2	5	0	0	0	0
V	0	3	1	2	2	4	0	2	0	1	1	0	0	0	4	3	0	0	3	0
W	0	1	0	0	0	2	0	0	0	0	0	0	0	0	2	0	0	0	0	0
Y	0	3	1	0	0	0	3	0	0	0	0	1	0	0	0	0	1	0	0	0
