# Supplementary material for: Identifying amyloid-related diseases by mapping mutations in low-complexity protein domains to pathologies
Source: Nat Struct Mol Biol. 2022 May 30;29(6):529–36. doi: 10.1038/s41594-022-00774-y (PMC9205782; doi:10.1038/s41594-022-00774-y)
Supplement: Source Data Fig. 3 — Statistical source data [file 41594_2022_774_MOESM4_ESM.xlsx]

## Sheet: Fig. 3a
M	0.9185
S	0.9054
I	0.9012
R	0.9008
V	0.8853
T	0.9058
Q	0.9028
K	0.903
S	0.9034
Y	0.9026
K	0.9044
V	0.8801
S	0.8668
T	0.8449
S	0.8107
G	0.7598
P	0.7109
R	0.6688
A	0.6455
F	0.6364
S	0.6145
S	0.6061
R	0.6025
S	0.6129
Y	0.6358
T	0.66
S	0.6795
G	0.6842
P	0.6883
G	0.6952
S	0.7145
R	0.7307
I	0.7299
S	0.7263
S	0.722
S	0.7116
S	0.7023
F	0.7017
S	0.7074
R	0.7079
V	0.7035
G	0.7096
S	0.7247
S	0.7381
N	0.7394
F	0.7387
R	0.7419
G	0.7429
G	0.7446
L	0.7464
G	0.7468
G	0.7392
G	0.7142
Y	0.6942
G	0.6783
G	0.6526
A	0.6265
S	0.5993
G	0.5808
M	0.5616
G	0.5451
G	0.5233
I	0.4802
T	0.4583
A	0.4365
V	0.4123
T	0.3927
V	0.3688
N	0.3489
Q	0.3251
S	0.3014
L	0.2709
L	0.24
S	0.2116
P	0.1924
L	0.1835
V	0.1846
L	0.188
E	0.1971
V	0.2087
D	0.2203
P	0.2264
N	0.2289
I	0.2235
Q	0.209
A	0.2004
V	0.1948
R	0.1894
T	0.1909
Q	0.1871
E	0.1878
K	0.1902
E	0.2021
Q	0.2175
I	0.2371
K	0.2537
T	0.2545
L	0.2496
N	0.2333
N	0.2111
K	0.1832
F	0.1435
A	0.107
S	0.0942
F	0.0866
I	0.0808
D	0.0792
K	0.0803
V	0.082
R	0.085
F	0.089
L	0.0948
E	0.0962
Q	0.1215
Q	0.1448
N	0.1586
K	0.164
M	0.1593
L	0.1522
E	0.1441
T	0.1418
K	0.1381
W	0.138
S	0.1535
L	0.1809
L	0.2181
Q	0.2653
Q	0.3116
Q	0.3595
K	0.395
T	0.423
A	0.4409
R	0.4385
S	0.4216
N	0.3901
M	0.3525
D	0.3073
N	0.2672
M	0.2327
F	0.201
E	0.185
S	0.1698
Y	0.1572
I	0.1433
N	0.1272
N	0.1212
L	0.1237
R	0.1204
R	0.1237
Q	0.1428
L	0.1647
E	0.1938
T	0.2347
L	0.2605
G	0.2782
Q	0.2892
E	0.2968
K	0.2951
L	0.2958
K	0.279
L	0.2718
E	0.2628
A	0.259
E	0.264
L	0.269
G	0.2647
N	0.2615
M	0.2614
Q	0.263
G	0.2631
L	0.2655
V	0.2606
E	0.2587
D	0.2481
F	0.2504
K	0.2548
N	0.2704
K	0.2823
Y	0.297
E	0.3181
D	0.3436
E	0.3628
I	0.3753
N	0.3847
K	0.3915
R	0.3831
T	0.3729
E	0.3543
M	0.3357
E	0.3011
N	0.2676
E	0.2357
F	0.2062
V	0.1712
L	0.1486
I	0.1381
K	0.1357
K	0.1399
D	0.1444
V	0.151
D	0.1571
E	0.1688
A	0.1769
Y	0.189
M	0.1964
N	0.2009
K	0.207
V	0.2225
E	0.2377
L	0.2556
E	0.2661
S	0.2753
R	0.2853
L	0.3002
E	0.3116
G	0.3168
L	0.3143
T	0.3085
D	0.3016
E	0.2973
I	0.2785
N	0.2545
F	0.223
L	0.1888
R	0.1636
Q	0.1419
L	0.1258
Y	0.1077
E	0.1018
E	0.1115
E	0.132
I	0.1576
R	0.178
E	0.1903
L	0.2042
Q	0.219
S	0.2323
Q	0.2428
I	0.2469
S	0.242
D	0.2416
T	0.2377
S	0.2312
V	0.2298
V	0.2271
L	0.2273
S	0.2365
M	0.243
D	0.2434
N	0.2407
S	0.2387
R	0.2219
S	0.2025
L	0.1731
D	0.1464
M	0.1327
D	0.1211
S	0.1174
I	0.1166
I	0.1144
A	0.1151
E	0.1207
V	0.1292
K	0.1336
A	0.1458
Q	0.1642
Y	0.194
E	0.2326
D	0.268
I	0.3088
A	0.3391
N	0.3552
R	0.3629
S	0.3579
R	0.3391
A	0.3265
E	0.3117
A	0.303
E	0.2931
S	0.286
M	0.2869
Y	0.295
Q	0.2982
I	0.3036
K	0.3082
Y	0.3203
E	0.3278
E	0.3487
L	0.372
Q	0.3859
S	0.3934
L	0.4091
A	0.4225
G	0.4248
K	0.426
H	0.4268
G	0.4209
D	0.4131
D	0.401
L	0.3859
R	0.3735
R	0.3515
T	0.3407
K	0.3347
T	0.3308
E	0.3242
I	0.3307
S	0.3441
E	0.3554
M	0.3583
N	0.364
R	0.3548
N	0.3476
I	0.3394
S	0.3406
R	0.3398
L	0.3387
Q	0.3456
A	0.363
E	0.3791
I	0.396
E	0.4045
G	0.4167
L	0.4104
K	0.4054
G	0.4058
Q	0.4144
R	0.4109
A	0.4043
S	0.4038
L	0.3983
E	0.3902
A	0.3904
A	0.3861
I	0.3831
A	0.3713
D	0.3681
A	0.3691
E	0.3727
Q	0.3721
R	0.376
G	0.3799
E	0.3784
L	0.384
A	0.3925
I	0.4006
K	0.4083
D	0.4093
A	0.4014
N	0.3822
A	0.3616
K	0.345
L	0.3274
S	0.3063
E	0.2868
L	0.2749
E	0.2673
A	0.2702
A	0.2765
L	0.2774
Q	0.271
R	0.2595
A	0.2513
K	0.2418
Q	0.2265
D	0.2055
M	0.1882
A	0.1645
R	0.141
Q	0.1236
L	0.1166
R	0.1186
E	0.1274
Y	0.1374
Q	0.1556
E	0.1783
L	0.1941
M	0.2035
N	0.2057
V	0.1979
K	0.1822
L	0.171
A	0.1638
L	0.1582
D	0.151
I	0.1487
E	0.158
I	0.1731
A	0.1823
T	0.1893
Y	0.1969
R	0.2069
K	0.2146
L	0.2284
L	0.2396
E	0.2535
G	0.2716
E	0.3015
E	0.3285
S	0.3614
R	0.387
L	0.4055
E	0.4273
S	0.4474
G	0.4639
M	0.4719
Q	0.4853
N	0.5222
M	0.5358
S	0.5462
I	0.5475
H	0.5555
T	0.562
K	0.5658
T	0.5752
T	0.589
S	0.6055
G	0.615
Y	0.6378
A	0.6591
G	0.671
G	0.6685
L	0.6605
S	0.6542
S	0.6463
A	0.6236
Y	0.6014
G	0.5842
G	0.5824
L	0.5772
T	0.585
S	0.5986
P	0.6116
G	0.6166
L	0.6322
S	0.6479
Y	0.6647
S	0.6649
L	0.67
G	0.6794
S	0.7018
S	0.7232
F	0.7607
G	0.798
S	0.8254
G	0.8469
A	0.8563
G	0.8557
S	0.855
S	0.8329
S	0.8023
F	0.7661
S	0.7281
R	0.688
T	0.6412
S	0.5792
S	0.485
S	0.4293
R	0.3658
A	0.3123
V	0.2734
V	0.2463
V	0.2252
K	0.2256
K	0.2355
I	0.2608
E	0.2892
T	0.3286
R	0.3761
D	0.4259
G	0.4672
K	0.5287
L	0.5753
V	0.621
S	0.6586
E	0.6975
S	0.7235
S	0.7635
D	0.8107
V	0.8291
L	0.8221
P	0.8266
K	0.8657

## Sheet: Fig. 3b
Time (h)					KRT8 - G62C					KRT8 - G55A						KRT8 - wild-type						KRT8 - Y54H
0		754	834	774	787.333	41.6333	522	538	517	525.667	8.95669		644	682	789	705	61.3895		272	300	303	291.667	13.9603
0.283333		450	524	481	485	37.1618	368	367	363	366	2.16025		434	460	540	478	45.1073		223	266	238	242.333	17.8201
0.55		420	454	430	434.667	17.4738	344	333	325	334	7.78888		388	415	485	429.333	40.8765		216	259	223	232.667	18.8385
0.833333		453	466	416	445	25.9422	344	337	326	335.667	7.4087		399	427	487	437.667	36.7091		225	266	231	240.667	18.0801
1.11667		437	478	403	439.333	37.5544	344	340	331	338.333	5.4365		391	432	506	443	47.5885		227	267	243	245.667	16.4384
1.38333		436	464	426	442	19.6977	336	332	329	332.333	2.86744		403	430	518	450.333	49.1008		227	263	240	243.333	14.8847
1.66444		460	488	444	464	22.2711	337	336	327	333.333	4.49691		411	435	518	454.667	45.8427		235	264	240	246.333	12.6579
1.94159		453	486	430	456.333	28.1484	336	331	328	331.667	3.29983		415	436	511	454	41.2068		236	273	244	251	15.8955
2.21873		451	483	424	452.667	29.5353	336	323	321	326.667	6.64998		415	438	521	458	45.5265		231	261	244	245.333	12.2837
2.49587		472	496	430	466	33.4066	337	339	321	332.333	8.05536		420	446	517	461	40.9959		235	265	245	248.333	12.4722
2.77302		468	494	344	435.333	80.1582	347	342	340	343	2.94392		432	447	530	469.667	43.0994		245	286	254	261.667	17.5942
3.05016		476	508	402	462	54.3691	347	333	327	335.667	8.37987		432	441	526	466.333	42.3504		246	274	249	256.333	12.5521
3.3273		472	508	431	470.333	38.527	345	334	334	337.667	5.18545		430	456	534	473.333	44.1915		239	277	252	256	15.7692
3.60444		458	510	437	468.333	37.581	340	330	329	333	4.96655		423	441	523	462.333	43.5227		244	275	237	252	16.5126
3.88159		479	516	436	477	40.0375	338	329	326	331	5.09902		426	448	500	458	31.0269		245	279	251	258.333	14.8174
4.15873		478	522	456	485.333	33.6056	342	334	333	336.333	4.02768		432	457	523	470.667	38.3869		250	282	256	262.667	13.8884
4.43587		474	534	459	489	39.6863	345	331	331	335.667	6.59966		430	458	543	477	48.0486		250	284	254	262.667	15.1731
4.71302		476	465	294	411.667	102.051	349	334	333	338.667	7.31817		438	456	543	479	45.8476		245	289	246	260	20.5102
4.99016		465	523	311	433	109.563	342	330	327	333	6.48074		425	452	537	471.333	47.7237		255	288	262	268.333	14.197
5.2673		477	512	344	444.333	88.636	343	330	326	333	7.25718		424	447	533	468	46.9113		249	289	261	266.333	16.7597
5.54444		490	517	398	468.333	62.3886	341	323	319	327.667	9.56847		421	445	526	464	44.9222		248	282	260	263.333	14.0791
5.82159		559	526	368	484.333	102.09	335	327	331	331	3.26599		431	451	545	475.667	49.7013		257	291	263	270.333	14.8174
6.09873		632	551	396	526.333	119.918	340	329	326	331.667	6.01849		428	444	536	469.333	47.5908		247	289	262	266	17.3781
6.37587		700	602	430	577.333	136.68	337	331	325	331	4.89898		423	446	520	463	41.3844		258	293	262	271	15.6418
6.65302		782	671	444	632.333	172.286	349	332	328	336.333	9.10433		435	450	525	470	39.37		259	291	260	270	14.8549
6.93016		835	755	447	679	204.861	345	330	330	335	7.07107		427	447	530	468	44.5945		255	289	268	270.667	14.0079
7.2073		841	777	460	692.667	204.02	339	329	323	330.333	6.59966		424	443	528	465	45.218		254	292	266	270.667	15.8605
7.48444		887	821	478	728.667	219.578	336	319	299	318	15.1217		418	436	523	459	45.8476		259	286	264	269.667	11.7284
7.76159		955	935	535	808.333	236.925	348	332	328	336	8.64099		427	458	537	474	46.3105		268	297	270	278.333	13.2246
8.03873		966	988	680	878	171.825	342	334	326	334	6.53197		433	455	538	475.333	45.2131		257	298	273	276	16.8721
8.31587		969	1009	854	944	80.4674	341	329	326	332	6.48074		425	444	533	467.333	47.0768		257	295	272	274.667	15.6276
8.59302		967	1006	994	989	19.975	340	325	324	329.667	7.31817		421	439	527	462.333	46.3129		254	299	270	274.333	18.625
8.87016		998	1087	1113	1066	60.3075	347	337	324	336	9.4163		427	440	521	462.667	41.5879		266	303	277	282	15.5134
9.1473		1001	1094	1103	1066	56.4712	344	331	321	332	9.4163		434	442	526	467.333	41.612		266	303	271	280	16.3911
9.42444		1003	1128	1131	1087.33	73.0502	348	333	329	336.667	8.17856		433	445	540	472.667	47.8632		265	303	275	281	16.0831
9.70159		1005	1105	1124	1078	63.9296	341	326	323	330	7.87401		423	447	528	466	44.9222		267	307	275	283	17.282
9.97873		1011	1092	1166	1089.67	77.5263	348	330	327	335	9.27362		431	444	529	468	43.4588		268	304	271	281	16.3095
10.2559		1012	1087	1149	1082.67	68.6027	342	325	323	330	8.52447		429	449	530	469.333	43.6679		267	300	278	281.667	13.7194
10.533		990	1116	1093	1066.33	67.0994	346	329	335	336.667	7.03957		435	465	530	476.667	39.6513		268	308	282	286	16.5731
10.8102		1017	1102	1146	1088.33	65.5769	352	336	333	340.333	8.34		431	447	495	457.667	27.1948		270	310	281	287	16.8721
11.0873		1014	1099	1124	1079	57.6628	346	331	339	338.667	6.12826		431	448	527	468.667	41.8277		263	311	281	285	19.799
11.3644		1016	1110	1159	1095	72.6705	348	328	328	334.667	9.42809		429	450	526	468.333	41.668		275	308	281	288	14.3527
11.6416		1039	1087	1126	1084	43.5775	345	328	321	331.333	10.0775		423	439	527	463	45.7238		278	304	279	287	12.0277
11.9187		1003	1086	1150	1079.67	73.7044	341	326	318	328.333	9.53357		424	442	522	462.667	42.5937		285	308	279	290.667	12.4989
12.1959		1044	1133	1155	1110.67	58.7736	345	331	322	332.667	9.46338		429	453	549	477	51.8459		281	310	279	290	14.1657
12.473		1019	1101	1172	1097.33	76.5659	345	328	325	332.667	8.80656		424	444	545	471	52.9591		285	309	280	291.333	12.6579
12.7502		1010	1089	1178	1092.33	84.0496	346	329	321	332	10.4243		434	450	520	468	37.3452		303	308	285	298.667	9.87702
13.0273		1030	1111	1228	1123	99.544	341	321	323	328.333	8.99383		423	442	543	469.333	52.6646		299	306	280	295	10.9848
13.3044		1023	1093	1233	1116.33	106.927	341	329	324	331.333	7.13364		428	444	529	467	44.3246		306	312	285	301	11.5758
13.5816		1012	1089	1217	1106	103.552	341	324	320	328.333	9.10433		428	441	524	464.333	42.5232		320	318	293	310.333	12.2837
13.8587		990	1094	1199	1094.33	104.5	344	322	323	329.667	10.1434		424	445	497	455.333	30.6848		332	318	204	284.667	57.3256
14.1359		1031	1084	1216	1110.33	95.2698	350	323	322	331.667	12.9701		425	443	517	461.667	39.8107		343	318	242	301	42.9496
14.413		1020	1107	1209	1112	94.5992	339	326	325	330	6.37704		428	440	534	467.333	47.3943		380	324	280	328	40.9227
14.6902		1022	1082	1229	1111	106.504	346	327	323	332	10.0333		431	446	528	468.333	42.6328		390	335	302	342.333	36.2981
14.9673		1015	1066	1216	1099	104.484	339	319	324	327.333	8.49837		419	443	520	460.667	43.0839		419	335	337	363.667	39.1351
15.2444		1025	1101	1223	1116.33	99.8866	347	326	319	330.667	11.8977		428	446	525	466.333	42.1294		439	348	358	381.667	40.7458
15.5216		1008	1091	1200	1099.67	96.293	350	322	322	331.333	13.1993		420	436	522	459.333	44.7909		465	358	375	399.333	46.9491
15.7987		989	1078	1204	1090.33	108.029	355	320	322	332.333	16.0485		420	440	524	461.333	45.058		525	365	383	424.333	71.5604
16.0759		1002	1064	1216	1094	110.109	352	321	318	330.333	15.3695		424	443	529	465.333	45.6825		563	378	421	454	79.0485
16.353		997	1089	1187	1091	95.0158	358	319	325	334	17.1464		420	446	522	462.667	43.2769		586	392	444	474	81.9919
16.6302		1001	1080	1190	1090.33	94.9228	366	333	318	339	20.0499		419	444	526	463	45.7019		643	424	470	512.333	94.2844
16.9073		1041	1059	1223	1107.67	100.286	375	320	330	341.667	23.9212		427	447	528	467.333	43.6679		664	439	514	539	93.5414
17.1844		985	1083	1212	1093.33	113.852	375	328	330	344.333	21.7		424	450	534	469.333	46.942		687	472	538	565.667	89.9271
17.4616		990	1071	1191	1084	101.129	380	313	333	342	28.0832		423	445	524	464	43.3667		715	506	569	596.667	87.5379
17.7387		981	1064	1190	1078.33	105.235	387	316	337	346.667	29.7807		418	437	519	458	43.8254		751	549	598	632.667	86.0323
18.0159		989	1062	1192	1081	102.825	396	318	336	350	33.3467		416	433	516	455	43.6883		763	569	628	653.333	81.2007
18.293		999	1063	1187	1083	95.5824	409	316	337	354	39.8246		425	441	518	461.333	40.5983		805	633	680	706	72.5856
18.5702		1006	1051	1183	1080	91.9946	422	318	346	362	43.9394		424	438	521	461	42.8097		817	668	717	734	62.0054
18.8473		997	1054	1185	1078.67	96.3967	431	321	355	369	45.9855		421	428	524	457.667	46.9917		844	693	744	760.333	62.7181
19.1244		998	1058	1196	1084	101.528	446	324	367	379	50.5239		421	433	391	415	17.6635		854	745	762	787	47.8818
19.4016		1024	1074	1201	1099.67	91.2487	482	324	370	392	66.3526		429	453	448	443.333	10.3387		870	776	793	813	40.8982
19.6787		996	1066	1201	1087.67	104.203	493	335	376	401.333	66.9444		424	450	443	439	10.9848		881	826	681	796	84.3603
19.9559		1010	1068	1186	1088	89.6883	494	316	391	400.333	72.9673		427	439	464	443.333	15.4128		884	853	802	846.333	33.8066
20.233		1009	1032	1203	1081.33	105.992	511	322	398	410.333	77.6502		426	446	446	439.333	9.42809		911	882	631	808	125.717
20.5102		977	1079	954	1003.33	66.5307	536	332	420	429.333	83.5437		427	455	478	453.333	20.854		925	915	709	849.667	99.5501
20.7873		1006	1090	1056	1050.67	42.2532	568	319	422	436.333	102.158		430	443	506	459.667	33.1897		934	934	809	892.333	58.9256
21.0644		1051	1034	1177	1087.33	78.1174	561	324	435	440	96.8194		433	450	516	466.333	35.7988		938	947	872	919	33.4365
21.3416		1013	1071	1190	1091.33	90.2349	568	325	452	448.333	99.2382		422	447	520	463	41.5772		963	965	732	886.667	109.369
21.6187		1025	1072	1197	1098	88.8988	582	322	461	455	106.229		425	436	516	459	40.5545		945	996	874	938.333	50.0289
21.8959		1005	1036	1188	1076.33	97.9405	618	339	420	459	117.192		426	407	336	389.667	38.7327		958	1003	882	947.667	49.9355
22.173		1018	1089	1191	1099.33	86.9617	635	334	494	487.667	122.964		426	444	346	405.333	42.5937		977	1031	945	984.333	35.4902
22.4502		1017	1083	1191	1097	87.8408	638	336	505	493	123.583		426	440	350	405.333	39.5418		979	1048	951	992.667	40.7622
22.7273		1039	1042	1195	1092	89.2132	651	345	518	504.667	125.279		428	441	365	411.333	33.1897		1005	1057	971	1011	35.3648
23.0044		1030	1081	1211	1107.33	93.3292	664	341	533	512.667	132.646		423	446	376	415	29.1319		1004	1067	976	1015.67	38.0555
23.2816		1032	1085	1203	1106.67	87.5348	694	347	549	530	142.298		424	449	431	434.667	10.5304		1002	1085	998	1028.33	40.1026
23.5587		1024	1073	1188	1095	84.1843	690	350	570	536.667	140.791		425	446	462	444.333	15.1511		1018	1081	991	1030	37.7094
23.8359		1028	1075	1197	1100	87.2296	713	365	579	552.333	143.316		427	448	485	453.333	23.9768		1021	1100	998	1039.67	43.6832
24.113		1028	1060	1193	1093.67	87.5005	709	378	595	560.667	137.294		418	438	521	459	44.5945		1015	1102	1008	1041.67	42.7577
24.3902		1024	1078	1198	1100	89.0618	719	380	608	569	141.117		422	448	525	465	43.734		1029	1124	1017	1056.67	47.8632
24.6673		1053	1082	1216	1117	86.954	743	392	641	592	147.425		431	446	536	471	46.3681		1047	1144	1033	1074.67	49.3581
24.9444		1024	1080	958	1020.67	61.0683	756	409	660	608.333	146.297		431	450	538	473	46.6119		1039	1151	1018	1069.33	58.38
25.2216		1050	1078	1055	1061	14.9332	765	417	656	612.667	145.337		427	444	531	467.333	45.5509		1041	1122	1043	1068.67	37.7212
25.4987		1033	1079	1138	1083.33	52.634	761	428	668	619	140.293		429	449	531	469.667	44.1311		1055	1154	1040	1083	50.5767
25.7759		1047	1078	1208	1111	85.4225	763	438	673	624.667	137.012		421	440	523	461.333	44.2895		1035	1141	1046	1074	47.5885
26.053		1029	1077	1224	1110	101.602	798	464	710	657.333	141.349		426	454	536	472	46.6762		1062	1170	1068	1100	49.558
26.3302		1021	1033	1225	1093	114.473	777	475	688	646.667	126.708		425	460	531	472	44.0984		1060	1163	1061	1094.67	48.3207
26.6073		1068	1032	1227	1109	103.764	805	490	704	666.333	131.327		428	452	524	468	40.7922		1057	1184	1045	1095.33	62.8879
26.8844		1039	1079	1225	1114.33	97.9047	781	506	718	668.333	117.633		428	450	530	469.333	43.8279		1074	1183	1065	1107.33	53.6304
27.1616		1031	1080	1219	1110	97.5244	792	528	739	686.333	114.03		424	446	525	465	43.3667		1068	1199	1080	1115.67	59.1289
27.4387		1062	1059	1218	1113	90.945	810	541	740	697	113.95		426	440	525	463.667	43.7442		1063	1193	1097	1117.67	55.0475
27.7159		1033	1088	1225	1115.33	98.8753	814	565	742	707	104.623		423	457	531	470.333	45.0876		1083	1206	1082	1123.67	58.2199
27.993		1061	1118	1227	1135.33	84.3465	826	568	746	713.333	107.831		434	453	539	475.333	45.6825		1078	1201	1087	1122	55.9821
28.2702		1055	1090	1267	1137.33	113.65	829	605	751	728.333	92.8416		433	455	533	473.667	42.9056		1089	1206	1088	1127.67	55.3915
28.5473		1053	1111	1245	1136.33	98.475	814	607	760	727	87.6698		424	447	532	467.667	46.4495		1081	1212	1111	1134.67	56.0377
28.8244		1040	1087	1228	1118.33	97.8383	824	619	760	734.333	85.6362		440	455	530	475	39.37		1098	1231	1105	1144.67	61.1137
29.1016		1050	1092	1230	1124	94.1701	839	623	758	740	89.0955		422	457	537	472	48.1318		1090	1211	1096	1132.33	55.6796
29.3787		1072	1083	1234	1129.67	90.5226	846	640	766	750.667	84.7952		423	453	532	469.333	45.9734		1111	1232	1111	1151.33	57.0399
29.6559		1051	899	799	916.333	126.891	852	641	775	756	87.1818		428	458	551	479	52.3641		1084	1165	935	1061.33	95.2552
29.933		1063	1053	789	968.333	155.388	832	654	779	755	74.6235		428	457	548	477.667	51.1229		1097	1247	1102	1148.67	69.5621
30.2102		1042	1073	856	990.333	117.364	827	662	779	756	69.2965		423	451	528	467.333	44.3947		1115	1235	1116	1155.33	56.3343
30.4873		1049	1075	924	1016	80.7279	849	669	774	764	73.8241		421	442	525	462.667	44.9024		1086	1227	1107	1140	62.1128
30.7644		1027	1081	953	1020.33	64.2599	852	695	713	753.333	70.1538		431	447	402	426.667	18.625		1104	1255	1111	1156.67	69.5909
31.0416		1045	1086	1005	1045.33	40.501	873	688	785	782	75.5557		431	444	439	438	5.35413		1107	1246	1125	1159.33	61.7216
31.3187		1051	1101	1071	1074.33	25.1661	862	695	786	781	68.2691		433	459	478	456.667	18.4451		1108	1263	1135	1168.67	67.6083
31.5959		1057	1077	1147	1093.67	47.2582	843	697	801	780.333	61.3696		428	452	489	456.333	25.0909		1108	1267	1139	1171.33	68.8202
31.873		1087	1127	1198	1137.33	56.2168	868	704	802	791.333	67.3762		436	466	483	461.667	19.4308		1113	1265	1134	1170.67	67.2524
32.1502		1062	1095	1215	1124	80.5171	875	717	802	798	64.5652		427	453	519	466.333	38.7241		1115	1252	1134	1167	60.6025
32.4273		1078	1092	1207	1125.67	70.7837	857	724	800	793.667	54.4814		427	451	524	467.333	41.2499		1114	1257	1119	1163.33	66.2638
32.7044		1079	1085	1219	1127.67	79.1539	878	733	817	809.333	59.4437		430	460	532	474	42.8019		1124	1281	1142	1182.33	70.1538
32.9816		1060	1104	1235	1133	91.033	870	735	810	805	55.2268		434	458	542	478	46.3033		1133	1273	1145	1183.67	63.3579
33.2587		1072	1089	1200	1120.33	69.515	872	743	807	807.333	52.6646		432	456	537	475	44.9222		1145	1281	1139	1188.33	65.571
33.5359		1055	1102	1229	1128.67	90.013	894	749	811	818	59.4026		435	455	542	477.333	46.4495		1120	1289	1147	1185.33	74.1275
33.813		1062	1095	1222	1126.33	84.4768	881	752	819	817.333	52.6772		434	457	549	480	49.6857		1135	1270	1143	1182.67	61.8403
34.0902		1055	1095	1227	1125.67	90.0074	877	751	817	815	51.4587		424	452	532	469.333	45.7627		1138	1296	1133	1189	75.688
34.3673		1068	1099	1232	1133	87.1263	877	757	812	815.333	49.0465		430	454	536	473.333	45.3823		1149	1287	1151	1195.67	64.5876
34.6444		1064	1087	1232	1127.67	91.0842	876	744	812	810.667	53.897		424	452	534	470	46.6762		1126	1278	1145	1183	67.6215
34.9216		1086	1086	1230	1134	83.1384	890	743	812	815	60.05		424	447	528	466.333	44.6044		1136	1278	1147	1187	64.5032
35.1987		1078	1044	1217	1113	91.657	879	759	834	824	49.4975		427	432	410	423	9.4163		1137	1298	1151	1195.33	72.8209
35.4759		1060	1035	1232	1109	107.252	888	715	502	701.667	157.866		424	447	429	433.333	9.87702		1138	1275	956	1123	130.662
35.753		1067	1120	1229	1138.67	82.5974	884	772	567	741	131.258		429	450	452	443.667	10.403		1163	1288	1085	1178.67	83.6115
36.0302		1106	1083	1237	1142	83.0723	872	755	619	748.667	103.384		428	449	462	446.333	14.0079		1136	1305	1137	1192.67	79.4327
36.3073		1104	1056	1180	1113.33	62.5247	904	792	662	786	98.8871		438	463	491	464	21.6487		1168	1311	1138	1205.67	75.4822
36.5844		1087	1108	1238	1144.33	81.7945	913	771	710	798	85.0451		438	469	502	469.667	26.1321		1167	1303	1189	1219.67	59.6061
36.8616		1083	1092	1247	1140.67	92.1973	897	779	819	831.667	48.9989		437	457	522	472	36.2859		1153	1319	1177	1216.33	73.2545
37.1387		1079	1060	1236	1125	96.5971	886	788	831	835	40.1082		423	461	532	472	45.1737		1174	1319	1170	1221	69.3157
37.4159		1109	1080	1250	1146.33	90.9414	919	778	838	845	57.7754		426	452	535	471	46.483		1157	1304	1174	1211.67	65.6574
37.693		1064	1103	1201	1122.67	70.5856	901	791	722	804.667	73.7127		422	452	532	468.667	46.428		1165	1308	1011	1161.33	121.277
37.9702		1096	1111	1246	1151	82.6136	919	805	808	844	53.0471		435	458	551	481.333	50.1487		1160	1317	1079	1185.33	98.8006
38.2473		1092	1073	1260	1141.67	102.919	902	795	831	842.667	44.4547		438	458	537	477.667	42.7421		1175	1321	1168	1221.33	70.5329
38.5244		1096	1145	1256	1165.67	81.9776	898	793	842	844.333	42.8978		436	462	547	481.667	47.4014		1162	1317	1180	1219.67	69.2162
38.8016		1067	1064	1241	1124	101.336	912	804	839	851.667	44.9914		430	464	548	480.667	49.5939		1176	1332	1182	1230	72.1665
39.0787		1070	1133	1243	1148.67	87.5576	905	792	855	850.667	46.2337		427	454	494	458.333	27.5237		1163	1320	756	1079.67	237.673
39.3559		1095	1131	1208	1144.67	57.7264	913	786	848	849	51.8524		425	455	499	459.667	30.3901		1173	1312	864	1116.33	187.233
39.633		1086	1133	1238	1152.33	77.8224	904	798	853	851.667	43.2846		427	467	536	476.667	45.021		1169	1329	980	1159.33	142.643
39.9102		1095	1143	1258	1165.33	83.7636	911	804	845	853.333	44.0782		440	476	534	483.333	38.7241		1178	1342	1105	1208.33	99.1038
40.1873		1101	1136	1232	1156.33	67.8258	900	806	842	849.333	38.7241		432	462	540	478	45.5192		1169	1316	1182	1222.33	66.4446
40.4644		1075	1152	1219	1148.67	72.0578	917	819	846	860.667	41.3306		435	460	537	477.333	43.4076		1180	1338	1180	1232.67	74.4819
40.7416		1116	1150	1229	1165	57.9741	911	799	854	854.667	45.7262		435	465	550	483.333	48.7055		1181	1338	1198	1239	70.3468
41.0187		1095	993	886	991.333	104.51	948	808	867	874.333	57.3895		436	474	558	489.333	50.9728		1181	1320	1068	1189.67	103.061
41.2959		1089	1102	918	1036.33	102.686	940	801	862	867.667	56.8878		444	469	548	487	44.3246		1183	1340	1209	1244	68.7071
41.573		1084	1136	981	1067	78.886	913	799	854	855.333	46.5499		431	456	541	476	47.0815		1180	1334	1204	1239.33	67.6527
41.8502		1086	1136	1037	1086.33	49.5008	925	807	858	863.333	48.3207		435	467	547	483	47.1027		1181	1353	1209	1247.67	75.354
42.1273		1077	1124	1083	1094.67	25.5799	933	807	865	868.333	51.4933		443	464	475	460.667	13.2749		1188	1345	1199	1244	71.5588
42.4044		1104	1122	1164	1130	30.7896	920	808	850	859.333	46.1976		436	464	503	467.667	27.4752		1195	1354	1205	1251.33	72.711
42.6816		1113	1118	1210	1147	54.6168	920	805	859	861.333	46.9775		426	456	520	467.333	39.2032		1192	1347	1211	1250	69.0266
42.9587		1075	1080	1258	1137.67	104.242	928	818	862	869.333	45.2057		433	462	537	477.333	43.8203		1191	1347	1208	1248.67	69.8777
43.2359		1073	1143	1238	1151.33	82.8151	938	819	873	876.667	48.6507		428	458	540	475.333	47.338		1187	1345	1218	1250	68.3569
43.513		1101	1108	1292	1167	108.31	930	815	864	869.667	47.1192		438	456	557	483.667	52.3726		1196	1363	1217	1258.67	74.2713
43.7902		1087	1069	982	1046	56.1516	931	832	885	882.667	40.4502		437	476	555	489.333	49.0872		1197	1366	1124	1229	101.354
44.0673		1119	1138	1085	1114	26.8514	921	820	857	866	41.7213		436	466	549	483.667	47.7935		1201	1343	1215	1253	63.8957
44.3444		1108	1138	1090	1112	24.2487	957	812	878	882.333	59.2753		438	467	552	485.667	48.3758		1198	1379	1213	1263.33	82.0176
44.6216		1110	1171	1182	1154.33	38.7857	929	825	869	874.333	42.625		433	469	552	484.667	49.8286		1202	1364	1229	1265	70.8661
44.8987		1123	1147	1229	1166.33	55.5818	921	815	861	865.667	43.3999		431	460	547	479.333	49.2905		1200	1354	1222	1258.67	68.0065
45.1759		1091	1156	1246	1164.33	77.8353	929	823	871	874.333	43.3385		440	463	541	481.333	43.2229		1202	1361	1215	1259.33	72.0848
45.453		1110	1153	1183	1148.67	36.6924	927	828	876	877	40.4228		441	463	551	485	47.5254		1205	1362	1223	1263.33	70.1538
45.7302		1132	1167	1254	1184.33	62.8198	937	822	869	876	47.2088		441	465	551	485.667	47.2252		1217	1375	1220	1270.67	73.785
46.0073		1137	1152	1254	1181	63.6632	932	821	862	871.667	45.8282		439	469	553	487	48.2494		1197	1383	1237	1272.33	79.9389
46.2844		1108	1171	1256	1178.33	74.272	948	824	875	882.333	50.8877		444	472	558	491.333	48.5066		1221	1372	1237	1276.67	67.7266
46.5616		1125	1165	1253	1181	65.4828	938	831	876	881.667	43.866		445	471	552	489.333	45.5656		1202	1394	1241	1279	82.8613
46.8387		1126	1173	1264	1187.67	70.1593	963	821	873	885.667	58.6591		442	480	562	494.667	50.0755		1206	1373	1257	1278.67	69.8777
47.1159		1117	1171	1243	1177	63.2139	948	817	875	880	53.5973		439	473	549	487	45.9855		1203	1378	1232	1271	76.5811
47.393		1113	1103	1258	1158	86.7468	988	829	798	871.667	83.2279		439	476	442	452.333	16.7796		1231	1408	1243	1294	80.7589
47.6702		1126	1159	1239	1174.67	58.1062	940	828	881	883	45.7457		440	475	482	465.667	18.3727		1234	1399	1247	1293.33	74.9059
47.9473		1131	1154	1251	1178.67	63.6894	943	820	876	879.667	50.2814		428	467	529	474.667	41.5879		1219	1384	1249	1284	71.7635
48.2244		1127	1178	1259	1188	66.5658	959	829	889	892.333	53.1246		442	466	553	487	47.6865		1220	1391	1239	1283.33	76.526
48.5016		1147	1160	1253	1186.67	57.8129	971	821	892	894.667	61.2663		439	478	553	490	47.3075		1242	1388	1263	1297.67	64.4481
48.7787		1112	1158	1276	1182	84.5931	950	836	895	893.667	46.5499		439	469	550	486	46.8828		1217	1400	1247	1288	80.1374
49.0559		1102	1164	1258	1174.67	78.5451	949	834	881	888	47.2088		444	474	556	491.333	47.338		1238	1391	1250	1293	69.4694
49.333		1101	1142	1246	1163	74.7462	945	839	885	889.667	43.3999		439	471	546	485.333	44.8429		1216	1393	1248	1285.67	77.0123
49.6102		1159	1150	1273	1194	68.5638	960	829	871	886.667	54.6158		430	472	546	482.667	47.9537		1219	1384	1262	1288.33	69.8872
49.8873		1153	1197	1256	1202	51.6817	963	828	888	893	55.2268		441	476	562	493	50.8396		1230	1408	1276	1304.67	75.4424
50.1644		1128	1147	1265	1180	74.2226	969	840	880	896.333	53.9156		444	484	560	496	48.111		1224	1402	1248	1291.33	78.8642
50.4416		1112	1167	1251	1176.67	70.0024	974	825	888	895.667	61.0701		453	479	564	498.667	47.4014		1226	1405	1258	1296.33	77.9416
50.7187		1137	1192	1292	1207	78.5812	966	832	889	895.667	54.908		446	479	561	495.333	48.3483		1242	1391	1252	1295	68.0049
50.9959		1139	1234	1246	1206.33	58.6202	979	824	884	895.667	63.814		448	474	564	495.333	49.7013		1242	1427	1268	1312.33	81.7734
51.273		1134	1216	1248	1199.33	58.7991	952	843	886	893.667	44.8281		445	479	567	497	51.4069		1241	1388	1261	1296.67	65.0965
51.5502		1120	1197	1247	1188	63.9766	959	830	894	894.333	52.6646		449	479	559	495.667	46.428		1236	1399	1254	1296.33	72.9673
51.8273		1149	1210	1246	1201.67	49.034	943	824	899	888.667	49.128		444	477	572	497.667	54.2607		1246	1406	1250	1300.67	74.4998
52.1044		1127	1196	1247	1190	60.2246	952	828	878	886	50.9379		448	474	551	491	43.734		1222	1409	1256	1295.67	81.332
52.3816		1131	1149	1238	1172.67	57.2917	961	828	884	891	54.5222		443	473	562	492.667	50.5327		1229	1403	1240	1290.67	79.5585
52.6587		1138	1185	1257	1193.33	59.9361	952	813	880	881.667	56.7587		446	480	557	494.333	46.4351		1257	1389	1246	1297.33	64.9735
52.9359		1123	1218	1256	1199	68.5055	966	827	879	890.667	57.343		452	479	564	498.333	47.7237		1233	1402	1243	1292.67	77.4181
53.213		1162	1197	1266	1208.33	52.9182	952	826	882	886.667	51.545		444	472	545	487	42.5754		1238	1399	1251	1296	73.0251
53.4902		1150	1198	1252	1200	51.0294	952	833	893	892.667	48.5821		435	478	552	488.333	48.3207		1236	1407	1254	1299	76.7203
53.7673		1147	1199	1166	1170.67	26.3122	963	828	879	890	55.6597		445	483	575	501	54.5772		1244	1435	1252	1310.33	88.2131
54.0444		1114	1225	1232	1190.33	66.1992	981	833	881	898.333	61.6513		452	480	564	498.667	47.5908		1240	1409	1266	1305	74.3012
54.3216		1141	1201	1282	1208	70.7602	990	824	885	899.667	68.5582		448	472	562	494	49.0714		1237	1405	1254	1298.67	75.5086
54.5987		1174	1224	1267	1221.67	46.5439	973	812	877	887.333	66.1329		446	484	572	500.667	52.772		1254	1396	1253	1301	67.1764
54.8759		1137	1210	1218	1188.33	44.6356	972	836	888	898.667	56.0317		443	484	568	498.333	52.0278		1264	1437	1262	1321	82.0285
55.153		1137	1191	1104	1144	43.9204	986	820	885	897	68.2984		448	482	569	499.667	50.9531		1239	1413	1188	1280	96.3224
55.4302		1145	1186	1173	1168	20.9523	961	819	883	887.667	58.0651		449	478	570	499	51.5817		1253	1437	1268	1319.33	83.4279
55.7073		1144	1192	1227	1187.67	41.6693	964	813	887	888	61.6495		442	473	560	491.667	49.9489		1244	1406	1263	1304.33	72.3064
55.9844		1117	1195	1250	1187.33	66.8306	963	824	886	891	56.8565		446	481	557	494.667	46.3345		1232	1429	1269	1310	85.4907
56.2616		1131	1206	1264	1200.33	66.6808	951	825	881	885.667	51.545		445	479	570	498	52.7699		1266	1424	1257	1315.67	76.6913
56.5387		1129	1216	1252	1199	63.2376	961	825	899	895	55.5938		447	483	567	499	50.2792		1243	1428	1284	1318.33	79.3319
56.8159		1158	1203	1246	1202.33	44.0038	961	821	881	887.667	57.3488		447	492	563	500.667	47.7517		1251	1413	1258	1307.33	74.7722
57.093		1142	1182	1235	1186.33	46.6512	976	820	840	878.667	69.3077		446	476	554	492	45.5192		1243	1408	1063	1238	140.89
57.3702		1153	1191	1231	1191.67	39.0043	974	826	882	894	61.0137		438	470	559	489	51.1924		1253	1409	1143	1268.33	109.134
57.6473		1133	1209	1259	1200.33	63.4455	964	821	864	883	59.9055		445	481	555	493.667	45.7918		1266	1436	1220	1307.33	92.899
57.9244		1148	1201	1258	1202.33	55.0121	962	824	882	889.333	56.5764		452	473	561	495.333	47.2182		1268	1415	1273	1318.67	68.1485
58.2016		1135	1183	1248	1188.67	56.7127	977	824	883	894.667	63.0044		448	469	570	495.667	53.2562		1257	1408	1266	1310.33	69.1584
58.4787		1116	1183	1241	1180	62.554	963	837	889	896.333	51.7		438	480	563	493.667	51.938		1259	1425	1272	1318.67	75.3761
58.7559		1156	1187	1240	1194.33	42.4774	971	812	871	884.667	65.6269		437	475	560	490.667	51.422		1257	1413	1266	1312	71.5122
59.033		1140	1190	1235	1188.33	47.5219	967	825	892	894.667	58.0019		454	477	563	498	46.9113		1261	1422	1259	1314	76.3719
59.3102		1147	1184	1250	1193.67	52.176	967	826	890	894.333	57.6445		451	481	559	497	45.5192		1254	1422	1265	1313.67	76.7348
59.5873		1151	1183	1247	1193.67	48.8808	979	830	881	896.667	61.8295		441	485	563	496.333	50.4469		1260	1432	1272	1321.33	78.4063
59.8644		1138	1204	1241	1194.33	52.176	964	819	887	890	59.234		451	485	578	504.667	53.6801		1261	1421	1280	1320.67	71.3691
60.1416		1120	1196	1212	1176	49.1528	958	832	868	886	52.9906		449	491	573	504.333	51.4933		1259	1438	1277	1324.67	80.475
60.4187		1124	1195	1245	1188	60.803	973	833	887	897.667	57.6503		446	480	571	499	52.7699		1272	1436	1269	1325.67	78.0271
60.6959		1174	1200	1193	1189	13.4536	958	821	891	890	55.9345		445	477	568	496.667	52.1046		1264	1431	1279	1324.67	75.438
60.973		1151	1188	1263	1200.67	57.0643	981	831	884	898.667	62.1092		454	486	577	505.667	52.1046		1249	1418	1276	1314.33	74.1275
61.2502		1167	1178	1264	1203	53.1131	991	815	880	895.333	72.6651		447	484	556	495.667	45.2573		1249	1440	1267	1318.67	86.1097
61.5273		1118	1192	1242	1184	62.3859	974	823	891	896	61.7468		446	494	537	492.333	37.1693		1268	1449	1276	1331	83.5025
61.8044		1180	1175	1262	1205.67	48.8501	972	823	875	890	61.7468		449	468	559	492	48.0069		1262	1435	1288	1328.33	76.1679
62.0816		1153	1189	1241	1194.33	44.2418	970	827	886	894.333	58.6761		444	477	571	497.333	53.8042		1264	1437	1272	1324.33	79.7343
62.3587		1127	1171	1247	1181.67	60.7069	972	823	884	893	61.161		440	474	562	492	51.4069		1279	1430	1298	1335.67	67.1532
62.6359		1107	1179	1225	1170.33	59.4755	970	823	888	893.667	60.1461		442	495	576	504.333	55.1019		1274	1440	1286	1333.33	75.5837
62.913		1119	1196	1241	1185.33	61.6955	967	819	895	893.667	60.4281		452	491	571	504.667	49.5334		1279	1450	1291	1340	77.9359
63.1902		1110	1186	1235	1177	62.9841	954	825	884	887.667	52.7278		459	495	584	512.667	52.5378		1272	1428	1273	1324.33	73.3045
63.4673		1106	1178	1233	1172.33	63.6894	983	825	891	899.667	64.7937		447	485	575	502.333	53.6739		1299	1429	1291	1339.67	63.2526
63.7444		1162	1188	1233	1194.33	35.9212	958	820	902	893.333	56.6706		454	491	564	503	45.7019		1270	1456	1297	1341	82.061
64.0216		1142	1182	1234	1186	46.1303	976	841	906	907.667	55.1261		458	491	569	506	46.5403		1275	1437	1291	1334.33	72.8896
64.2987		1114	1169	1229	1170.67	57.5181	971	840	896	902.333	53.6677		445	482	577	501.333	55.5958		1260	1432	1297	1329.67	73.9204
64.5759		1117	1153	1219	1163	51.7301	967	818	888	891	60.866		443	480	557	493.333	47.4857		1252	1443	1278	1324.33	84.5787
64.853		1108	1192	1216	1172	56.7098	986	818	884	896	69.1086		452	487	561	500	45.4386		1285	1434	1296	1338.33	67.7954
65.1302		1140	1200	1183	1174.33	30.9246	962	821	889	890.667	57.5751		452	488	585	508.333	56.1684		1285	1448	1304	1345.67	72.7751
65.4073		1126	1107	1211	1148	55.3805	980	840	882	900.667	58.6591		446	493	439	459.333	23.9768		1277	1436	1305	1339.33	69.3029
65.6844		1132	1167	1214	1171	41.1461	972	808	891	890.333	66.9544		454	483	463	466.667	12.1198		1270	1451	1295	1338.67	80.0847
65.9616		1118	1176	1220	1171.33	51.1599	977	820	876	891	64.9667		445	484	522	483.667	31.436		1267	1457	1302	1342	82.5631
66.2387		1121	1163	1216	1166.67	47.606	968	814	878	886.667	63.1682		443	483	536	487.333	38.0905		1267	1446	1291	1334.67	79.3319
66.5159		1146	1101	1171	1139.33	35.473	977	829	890	898.667	60.7307		446	488	564	499.333	48.8353		1266	1458	1289	1337.67	85.605
66.793		1117	1180	1220	1172.33	51.9262	960	825	891	892	55.1181		449	481	576	502	53.9321		1291	1465	1307	1354.33	78.5253
67.0702		1127	1186	1225	1179.33	49.339	974	829	896	899.667	59.2528		453	497	573	507.667	49.567		1277	1478	1302	1352.33	89.444
67.3473		1150	1158	1233	1180.33	45.7857	985	824	893	900.667	65.9512		449	481	559	496.333	46.1976		1270	1463	1307	1346.67	83.6355
67.6244		1146	1157	1214	1172.33	36.5011	988	818	902	902.667	69.4038		452	489	574	505	51.0751		1283	1442	1291	1338.67	73.1407
67.9016		1152	1176	1232	1186.67	41.0528	994	822	892	902.667	70.6226		449	487	575	503.667	52.772		1288	1472	1312	1357.33	81.6714
68.1787		1130	1172	1233	1178.33	51.7912	1005	825	894	908	74.1485		451	495	583	509.667	54.8776		1287	1461	1297	1348.33	79.7719
68.4559		1152	1176	1238	1188.67	44.3772	991	839	904	911.333	62.27		454	505	559	506	42.8719		1287	1456	1318	1353.67	73.459
68.733		1167	1162	1185	1171.33	12.0968	989	820	875	894.667	70.3815		445	486	576	502.333	54.7134		1287	1463	1308	1352.67	78.4871
69.0102		1091	1168	1161	1140	42.5793	978	835	857	890	62.8702		452	493	576	507	51.5817		1303	1478	1305	1362	82.0285
69.2873		1105	1176	1126	1135.67	36.4737	994	844	882	906.667	63.6728		444	498	574	505.333	53.325		1285	1482	1322	1363	85.4907
69.5644		1137	1160	1169	1155.33	16.5025	978	824	881	894.333	63.5732		446	493	580	506.333	55.5118		1298	1441	1305	1348	65.823
69.8416		1116	1164	1165	1148.33	28.006	967	829	897	897.667	56.3402		452	491	525	489.333	29.8254		1290	1460	1302	1350.67	77.4654
70.1187		1125	1161	1218	1168	46.8935	977	813	884	891.333	67.1532		444	486	550	493.333	43.5839		1294	1462	1298	1351.33	78.2702
70.3959		1120	1161	1212	1164.33	46.0905	971	813	886	890	64.5652		458	484	571	504.333	48.3207		1294	1461	1295	1350	78.4899
70.673		1114	1161	1224	1166.33	55.1936	974	818	893	895	63.7024		445	487	578	503.333	55.5118		1299	1456	1309	1354.67	71.7697
70.9502		1123	1149	1223	1165	51.8845	979	837	885	900.333	58.9765		439	485	555	493	47.6935		1290	1464	1306	1353.33	78.5253
71.2273		1116	1159	1220	1165	52.259	986	810	897	897.667	71.8532		444	489	573	502	53.4603		1298	1466	1320	1361.33	74.5535
71.5044		1078	1186	1245	1169.67	84.6896	997	835	889	907	67.3498		460	492	584	512	52.5611		1291	1463	1309	1354.33	77.1895
71.7816		1123	1168	1238	1176.33	57.9511	1002	822	900	908	73.7021		450	499	583	510.667	54.9201		1307	1461	1330	1366	67.8282
72.0587		1118	1166	1218	1167.33	50.0133	997	835	902	911.333	66.4647		449	500	583	510.667	55.2228		1300	1487	1316	1367.67	84.6339
72.3359		1102	1174	1227	1167.67	62.7402	999	816	888	901	75.2728		454	505	575	511.333	49.6006		1316	1498	1321	1378.33	84.6417
72.613		1114	1168	1224	1168.67	55.003	983	831	900	904.667	62.1414		458	505	584	515.667	51.9893		1304	1474	1325	1367.67	75.6762
72.8902		1123	1178	1239	1180	58.0259	1010	831	895	912	74.0585		457	494	581	510.667	51.9765		1308	1493	1325	1375.33	83.4918
73.1673		1110	1164	1210	1161.33	50.0533	973	835	907	905	56.356		446	505	575	508.667	52.7278		1301	1489	1326	1372	83.3587
73.4444		1113	1142	1220	1158.33	55.3384	989	831	889	903	65.2585		454	496	587	512.333	55.5118		1308	1462	1324	1364.67	69.1343
73.7216		1124	1169	1230	1174.33	53.2009	998	822	895	905	72.1988		449	500	581	510	54.3507		1300	1466	1318	1361.33	74.3744
73.9987		1109	1172	1223	1168	57.1052	995	839	894	909.333	64.6031		451	497	592	513.333	58.7102		1289	1475	1310	1358	83.1745
74.2759		1112	1162	1217	1163.67	52.5198	998	826	891	905	70.9131		450	502	585	512.333	55.5958		1314	1467	1321	1367.33	70.5329
74.553		1106	1161	1225	1164	59.5567	991	818	908	905.667	70.6462		447	502	586	511.667	57.1567		1310	1484	1326	1373.33	78.5253
74.8302		1120	1154	1215	1163	48.1352	985	816	891	897.333	69.1392		453	495	577	508.333	51.4933		1297	1460	1328	1361.67	70.6745
75.1073		1084	1174	1216	1158	67.4389	1003	836	891	910	69.4886		457	500	584	513.667	52.7405		1315	1487	1330	1377.33	77.7875
75.3844		1127	1170	1024	1107	75.0267	986	834	919	913	62.1986		462	503	603	522.667	59.219		1310	1504	1334	1382.67	86.3533
75.6616		1116	1161	1125	1134	23.8118	1000	818	891	903	74.7841		454	505	586	515	54.3507		1309	1487	1319	1371.67	81.6551
75.9387		1119	1150	1198	1155.67	39.8037	981	816	885	894	67.6609		446	500	582	509.333	55.9126		1296	1475	1322	1364.33	78.9698
76.2159		1107	1150	1201	1152.67	47.0567	1014	818	890	907.333	80.9499		442	493	581	505.333	57.4127		1300	1464	1325	1363	72.1434
76.493		1117	1170	1210	1165.67	46.6512	990	830	892	904	65.8686		453	508	587	516	54.997		1310	1501	1336	1382.33	84.5787
76.7702		1108	1152	1207	1155.67	49.6017	994	825	900	906.333	69.1392		457	496	581	511.333	51.7709		1316	1489	1324	1376.33	79.7343
77.0473		1120	1155	1203	1159.33	41.6693	990	821	907	906	68.9976		456	504	580	513.333	51.0512		1306	1490	1329	1375	81.8576
77.3244		1149	1137	1235	1173.67	53.454	997	837	888	907.333	66.735		451	489	574	504.667	51.422		1315	1480	1340	1378.33	72.6101
77.6016		1119	1159	1164	1147.33	24.6644	986	824	898	902.667	66.2185		456	508	588	517.333	54.2914		1309	1484	1329	1374	78.2091
77.8787		1128	1141	1215	1161.33	46.929	989	822	890	900.333	68.5679		454	503	536	497.667	33.6881		1312	1491	1327	1376.67	81.0775
78.1559		1122	1155	1204	1160.33	41.2593	1002	827	891	906.667	72.2972		454	504	566	508	45.8112		1318	1486	1323	1375.67	78.0441
78.433		1109	1141	1202	1150.67	47.2476	987	828	904	906.333	64.9324		450	490	584	508	56.1664		1321	1515	1358	1398	84.0991
78.7102		1115	1153	1213	1160.33	49.4099	977	840	916	911	56.0417		451	505	595	517	59.397		1335	1504	1348	1395.67	76.7869
78.9873		1123	1150	1216	1163	47.8435	995	817	900	904	72.7232		456	509	596	520.333	57.7139		1314	1496	1335	1381.67	81.2992
79.2644		1153	1142	1254	1183	61.7333	1010	828	891	909.667	75.4645		455	491	579	508.333	52.0854		1310	1499	1350	1386.33	81.3238
79.5416		1120	1152	1202	1158	41.328	979	826	896	900.333	62.5371		451	508	596	518.333	59.6452		1321	1501	1342	1388	80.3617
79.8187		1113	1156	1207	1158.67	47.0567	1000	839	895	911.333	66.735		454	506	595	518.333	58.2199		1314	1504	1339	1385.67	84.2945
80.0959		1138	1153	1182	1157.67	22.3681	1002	843	895	913.333	66.1933		455	488	580	507.667	52.8919		1323	1502	1348	1391	79.1496
80.373		1092	1145	1149	1128.67	31.8172	988	828	893	903	65.7013		450	508	590	516	57.434		1339	1510	1349	1399.33	78.3596
80.6502		1111	1143	1167	1140.33	28.0951	1018	842	901	920.333	73.1407		458	510	592	520	55.1604		1325	1495	1345	1388.33	75.8654
80.9273		1122	1155	1153	1143.33	18.5023	994	822	890	902	70.7295		458	505	586	516.333	52.8667		1314	1505	1361	1393.33	81.2582
81.2044		1097	1137	1168	1134	35.5949	1007	731	596	778	171.05		456	499	585	513.333	53.6304		1314	1505	1258	1359	105.739
81.4816		1123	1154	1221	1166	50.0899	981	811	690	827.333	119.36		457	505	593	518.333	56.3166		1316	1511	1324	1383.67	90.0975
81.7587		1135	1130	1245	1170	65	987	816	727	843.333	107.89		453	500	592	515	57.7293		1318	1520	1347	1395	89.1777
82.0359		1122	1137	1230	1163	58.5064	980	824	755	853	94.1169		437	505	535	492.333	40.9986		1335	1508	1265	1369.33	102.132
82.313		1130	1145	1169	1148	19.6723	1004	812	837	884.333	85.2304		455	505	561	507	43.2974		1332	1496	1336	1388	76.385
82.5902		1108	1158	1208	1158	50	996	827	900	907.667	69.2066		462	510	587	519.667	51.4868		1325	1515	1336	1392	87.09
82.8673		1094	1177	1220	1163.67	64.0495	995	830	883	902.667	68.7815		461	516	577	518	47.3779		1338	1533	1348	1406.33	89.6599
83.1444		1091	1171	1212	1158	61.5386	993	826	891	903.333	68.733		462	507	592	520.333	53.9032		1332	1513	1351	1398.67	81.2171
83.4216		1115	1151	1154	1140	21.7025	989	828	889	902	66.3677		450	504	592	515.333	58.5226		1340	1500	1352	1397.33	72.7614
83.6987		1125	1159	1211	1165	43.3128	1002	836	906	914.667	68.0457		464	503	601	522.667	57.6329		1340	1520	1339	1399.67	85.0895
83.9759		1121	1173	1213	1169	46.1303	1010	852	906	922.667	65.571		457	518	527	500.667	31.0948		1336	1528	1361	1408.33	85.2304
84.253		1140	1182	1169	1163.67	21.5019	1013	845	899	919	70.0286		462	521	590	524.333	52.3089		1315	1524	1358	1399	90.1147
84.5302		1113	1168	1232	1171	59.5567	995	840	899	911.333	63.8766		462	499	596	519	56.5037		1332	1519	1367	1406	81.1706
84.8073		1120	1155	1210	1161.67	45.3689	1002	842	762	868.667	99.7775		455	514	588	519	54.412		1348	1500	1286	1378	89.9037
85.0844		1131	1155	1225	1170.33	48.8399	1005	831	834	890	81.3265		467	509	599	525	55.0636		1345	1507	1343	1398.33	76.8433
85.3616		1123	1168	1093	1128	37.7492	1017	852	867	912	74.4983		466	520	613	533	60.7124		1339	1506	1385	1410	70.432
85.6387		1131	1165	1188	1161.33	28.6764	984	833	895	904	61.9731		466	516	605	529	57.4862		1341	1504	1369	1404.67	71.1633
85.9159		1132	1170	1205	1169	36.5103	1004	833	898	911.667	70.4762		463	506	596	521.667	55.4156		1340	1506	1347	1397.67	76.6565
86.193		1110	1182	1216	1169.33	54.1233	1002	852	903	919	62.2736		457	511	612	526.667	64.2409		1347	1538	1372	1419	84.7624
86.4702		1146	1175	1201	1174	27.5136	1007	856	891	918	64.5342		463	514	609	528.667	60.4998		1339	1528	1398	1421.67	78.9529
86.7473		1144	1164	1212	1173.33	34.9476	1009	830	896	911.667	73.9114		463	505	594	520.667	54.6158		1344	1537	1368	1416.33	85.8849
87.0244		1135	1152	1215	1167.33	42.1466	1026	833	899	919.333	80.093		459	511	599	523	57.7812		1360	1519	1367	1415.33	73.3591
87.3016		1160	1181	1206	1182.33	23.029	997	833	895	908.333	67.6133		456	514	607	525.667	62.195		1333	1517	1361	1403.67	80.9499
87.5787		1170	1189	1220	1193	25.2389	1026	854	898	926	72.9566		470	516	602	529.333	54.7073		1358	1529	1390	1425.67	74.2264
87.8559		1128	1166	1207	1167	39.5095	1000	847	895	914	63.8905		454	516	610	526.667	64.1318		1370	1514	1376	1420	66.5132
88.133		1172	1187	1216	1191.67	22.3681	1001	840	900	913.667	66.4346		465	512	601	526	56.3974		1364	1540	1386	1430	78.2986
88.4102		1156	1178	1165	1166.33	11.0604	1015	849	906	923.333	68.8686		470	523	606	533	55.9702		1361	1533	1390	1428	75.1842
88.6873		1181	1182	1147	1170	19.9249	1024	853	900	925.667	72.1311		470	519	598	529	52.732		1371	1534	1401	1435.33	70.8347
88.9644		1165	1178	1202	1181.67	18.7705	1024	833	905	920.667	78.7584		467	516	605	529.333	57.1217		1350	1526	1374	1416.67	77.9287
89.2416		1147	1161	1203	1170.33	29.1433	1008	828	895	910.333	74.2803		455	512	597	521.333	58.3457		1363	1520	1398	1427	67.2954
89.5187		1141	1166	1189	1165.33	24.0069	1003	850	899	917.333	63.7931		461	512	589	520.667	52.6139		1343	1517	1378	1412.67	75.1458
89.7959		1169	1161	1204	1178	22.8692	998	832	904	911.333	67.9673		452	506	599	519	60.7124		1369	1524	1389	1427.33	68.8396
90.073		1169	1172	1202	1181	18.2483	1046	843	915	934.667	84.0331		467	512	601	526.667	55.6796		1378	1550	1384	1437.33	79.705
90.3502		1158	1184	1197	1179.67	19.8578	1012	846	744	867.333	110.446		464	514	610	529.333	60.5824		1359	1475	915	1249.67	241.337
90.6273		1160	1179	1202	1180.33	21.0317	1014	839	871	908	76.0833		469	518	609	532	58.0057		1372	1531	1016	1306.33	215.314
90.9044		1163	1184	1155	1167.33	14.9778	1027	853	912	930.667	72.2511		467	530	622	539.667	63.6466		1363	1560	1101	1341.33	188.011
91.1816		1157	1183	1194	1178	19	1010	836	768	871.333	101.906		468	517	609	531.333	58.4485		1362	1452	864	1226	258.596
91.4587		1174	1185	1192	1183.67	9.07377	1017	863	879	919.667	69.1343		469	523	582	524.667	46.1471		1349	1521	988	1286	222.11
91.7359		1188	1189	1212	1196.33	13.5769	1011	851	887	916.333	68.5339		470	524	605	533	55.4797		1381	1543	1039	1321	210.086
92.013		1172	1196	1196	1188	13.8564	1007	845	907	919.667	66.74		455	525	607	529	62.1182		1363	1549	1077	1329.67	194.129
92.2902		1175	1202	1204	1193.67	16.1967	1023	858	894	925	70.8378		465	517	614	532	61.7468		1371	1531	1105	1335.67	175.699

## Sheet: Fig. 3f
Time (m)	WT	G62C	Y54H	G55A
0	14.3	17.8	32.1733	40.8833		2.26669	2.04697	3.75917	13.227
3	12.9667	16.0467	28.68	36.6833		2.02396	1.93098	3.46371	11.7636
6	12.6867	16.5267	28.69	36.53		2.03124	2.55565	3.42731	11.3016
9	14.11	17.7733	31.59	40.1367		2.16339	2.55035	3.54244	12.5125
12	13.9167	17.59	31.48	39.7867		2.13789	2.52313	3.41177	12.229
15	10.5317	12.9133	23.39	29.4933		1.5773	1.4902	2.5489	9.1458
18	10.3103	12.86	23.0633	29.4167		1.56372	1.35922	2.48642	8.8779
21	10.3537	12.8633	23.22	29.3267		1.38109	1.25869	2.08773	8.86975
24	10.394	12.6967	23.2367	29.3733		1.51177	1.37711	2.18547	8.59688
27	11.1343	13.5533	24.1567	31.1133		1.48586	1.41991	2.11979	8.99375
30	11.0453	13.5667	24.36	30.4467		1.52397	1.32404	2.3223	8.83476
33	12.1333	14.7333	26.7567	33.0767		1.288	1.21288	2.33855	9.66226
36	11.9767	15.04	26.6033	32.5533		1.50936	1.51499	2.30151	9.14793
39	12.9	15.9333	28.3	35.7067		1.41084	1.44532	2.18441	10.1723
42	13.05	15.6867	28.3033	35.4967		1.57164	1.43235	2.26851	9.96391
45	13.09	16.2167	29.2133	35.95		1.53534	1.71115	2.31373	10.3756
48	13.0333	16.2267	28.8067	35.51		1.65252	1.80637	1.99994	9.75378
50	35.84	44.25	75.97	104.02		11.7488	8.31111	29.2182	23.3316
55	54.4467	74.8433	135.5	155.867		1.28712	3.01525	1.31403	2.84292
60	61.07	82.9867	151.733	174.233		1.31623	2.02047	0.974109	1.69771
65	70.1933	94.7967	175.733	198.433		1.7684	2.44936	1.68193	3.01257
70	85.52	116.467	212.933	239.567		1.74392	4.12499	2.09497	3.96513
75	99.8767	136.433	248.433	278.033		2.67465	3.98023	4.06639	3.76061
80	96.97	133	240	264.067		1.60433	4.53064	3.70675	4.49098
83	59.4667	70.15	144.867	168.867		1.13655	0.896028	1.81904	1.05304
86	58.5867	74.46	140.8	163.5		1.18946	3.26393	1.63095	2.02155
89	45.08	56.5433	108.067	124.833		0.841546	1.58901	1.22565	1.22293
92	44.75	57.79	108.433	123.833		1.23777	1.16011	1.51731	0.659966
95	58.5833	75	140.233	161.833		1.38901	1.79652	0.899383	1.63571
98	57.8267	76.7267	140.2	160.4		1.28832	1.56389	1.06145	2.77969
101	43.35	54.27	104.067	119.667		0.96222	1.45685	1.14698	1.13235
104	43.2067	54.26	103.167	118.2		0.826613	1.61673	0.492161	0.989949
107	39.07	50.13	93.05	106.033		1.15467	1.24758	0.858176	1.27105
110	38.1733	49.1867	93.69	106.4		1.005	0.721311	1.29648	1.29615
113	38.7467	49.0933	92.8767	105.567		0.959525	1.07028	1.45818	0.997775
116	38.5767	49.6267	92.51	104.5		0.71257	0.825443	1.11188	1.71464
119	39.9967	51.5533	95.9267	108.9		1.08537	1.54716	0.542361	1.23288
122	39.6	52.34	95.86	109.1		0.94615	1.21268	1.23798	1.43062
125	39.72	50.1067	94.1267	106.933		0.856193	1.3408	1.2817	1.75563
128	38.8867	50.3433	94.2733	105.867		0.770123	1.41498	1.56649	2.32713
131	39.5233	51.08	95.2467	106.667		1.35342	1.45975	1.12049	2.70473
134	38.9267	51.49	94.2033	105.367		0.999077	2.24385	1.47739	3.79151
137	37.5867	48.3733	89.86	101.5		1.83478	1.92476	2.39133	4.55851
140	36.69	47.7733	87.6333	98.7367		1.97337	2.43163	4.13622	5.88422
143	36.7767	48.02	87.44	98.8767		2.93012	2.84735	5.16543	7.62975
146	35.6733	47.5367	85.5167	96.7		2.72912	4.85904	5.98884	7.87811
149	41.92	53.8033	99.8333	111.467		3.86913	4.66862	7.3748	10.8779
152	40.25	52.7333	97.22	108.61		4.22848	5.86818	9.20633	12.1977
155	42.8733	56.0133	101.47	113.7		4.84903	6.0135	11.0875	14.1732
158	41.4167	54.3033	98.3567	110.92		4.98044	7.11474	10.8551	15.5271
161	36.9667	47.5067	87.44	98.98		5.04952	6.79209	11.5156	14.9596
164	35.79	47.8	85.69	96.9367		5.31877	5.58448	11.9386	16.0488
167	31.0367	39.9133	73.0333	83.2167		4.98926	5.62497	10.1813	15.3012
170	29.8133	39.76	71.47	81.3467		4.78583	6.51669	10.8871	16.3616
173	26.7833	34.78	63.58	72.8		5.09028	5.04204	9.33028	15.1027
176	25.8467	34.2933	61.73	70.6367		4.66609	5.41148	9.51501	15.9855
179	25.77	33.53	60.6233	69.95		4.93024	6.07635	9.60119	16.1304
182	24.97	32.5067	59.6933	68.7033		4.99593	5.68064	10.3473	16.2369
185	25.9667	33.89	61.0167	71.1033		5.45468	6.25628	10.1455	17.392
188	25.2133	33.38	59.4433	69.4		5.15877	6.04855	10.0351	17.9029
191	22.4133	28.7633	52.4867	61.55		4.91489	5.02687	8.68568	16.4487
194	21.4833	28.2767	51.1467	59.8867		4.3186	5.14413	9.09245	16.209
197	22.76	29.6567	53.5133	62.8567		5.09557	5.631	9.53051	17.0179
200	21.9433	29.02	52.14	61.6833		4.77263	5.18464	8.85271	17.4294
203	25.8833	33.2467	60.13	71.3433		5.86746	5.74448	10.6847	21.1231
206	24.9967	32.5667	59.1	70.1367		5.46392	5.87009	10.6084	20.7732
209	22.9333	29.78	54.26	64.36		5.04594	5.13938	9.89558	19.4106
212	22.4033	30.23	52.8367	63.02		4.87022	6.09072	9.22085	19.4169
215	17.09	21.8733	39.76	47.8233		3.91309	4.03708	7.24242	14.3948
218	16.5267	21.7033	38.8633	46.87		3.62589	3.54772	7.20827	14.8496
221	17.0367	22.64	40.5633	48.9233		3.71218	4.19066	7.08695	15.8239
224	16.7067	21.8533	39.7567	47.6767		3.73632	4.08197	7.4184	15.4486
227	20.38	26.7567	48.0967	58.8767		4.63506	5.04483	8.61604	19.0671
230	19.9333	26.11	47.0267	57.7567		4.55695	5.09883	8.43772	18.9219
233	20.73	27.2033	48.9267	59.46		5.13798	4.89458	8.3227	19.5455
236	20.5367	26.9	47.64	58.82		4.70717	4.92228	8.78568	19.5094
239	19.6667	25.5367	45.87	56.25		4.60441	4.39444	8.12754	18.421
242	19.2133	25.3233	44.9467	56.33		4.24036	4.56013	8.24109	18.7943
245	17.1833	22.1933	40.2067	49.64		3.76908	3.79678	6.93648	17.0225
248	16.97	21.9833	39.47	48.7133		3.71688	3.66931	6.81399	16.4811
251	17.9733	23.89	42.3833	52.2967		3.92973	4.7895	7.50356	18.0411
254	17.7567	22.8833	41.9733	51.3833		3.95987	4.20119	7.28969	17.6263
257	13.4933	17.5167	31.5	39.0333		2.95212	3.15077	5.69191	13.1522
260	13.44	17.48	31.03	38.5067		2.83538	3.3732	5.23546	13.163
263	14.7233	19.03	34.4567	43.1233		3.04907	3.19068	5.73993	14.6176
266	14.61	18.6633	33.9367	42.47		3.14951	3.12351	5.87408	14.6174
269	16.15	20.7967	37.3767	46.7367		3.53613	3.5726	6.13817	15.87
272	15.8567	20.5767	36.82	46.23		3.31717	3.46174	5.74451	16.1938
275	16.25	20.7167	37.2933	46.82		3.3766	3.44597	5.86427	16.1363
278	15.79	20.4433	36.9633	46.4867		3.08598	3.45335	5.44707	16.4072
281	14.5033	18.77	33.8667	42.5567		2.83434	3.24562	5.02183	14.6396
284	14.4933	18.2967	33.3533	41.8833		2.65715	2.79929	5.11118	14.6843
287	14.3833	18.5267	33.49	42.33		2.92403	3.05026	5.03119	14.2423
290	14.1133	18.1833	32.98	41.43		2.67575	2.87575	4.96406	13.9384
293	13.5633	17.25	31.2833	39.9233		2.73498	2.7012	4.8901	13.3408
296	13.4733	17.4867	31.0867	39.81		2.74159	2.92463	4.43784	13.5848
299	15.78	20.1567	36.08	46.0533		2.89877	3.11654	5.47435	15.3285
302	15.5167	20.65	36.0333	45.5633		2.92249	3.80529	5.32169	14.9885
305	14.2733	18.2233	32.99	41.5033		2.81361	2.63006	4.62053	13.8146
308	14.1967	17.9433	32.7067	41.3567		2.60386	2.35967	4.47735	13.5591
311	14.0867	18.23	32.45	41.22		2.54373	2.72987	4.62279	13.7184
314	13.93	17.96	32.5367	41.1133		2.6163	2.64478	4.34786	13.7257
317	12.3933	15.95	28.4833	36.3467		2.18794	2.1645	3.69393	11.8431
320	12.2133	15.9067	28.79	35.99		2.16748	2.28663	3.65771	11.2316
323	12.6933	16.1667	29.1467	36.93		2.27995	2.09549	3.83589	11.9826
326	12.57	16.2467	28.8933	36.5133		2.29643	2.2156	3.85983	12.0136
329	9.26167	11.8133	21.27	26.8933		1.64637	1.44029	2.71985	8.68522
332	9.103	12.2233	21.0967	26.4767		1.58599	2.13398	2.74422	8.63284
