# Supplementary material for: Identifying amyloid-related diseases by mapping mutations in low-complexity protein domains to pathologies
Source: Nat Struct Mol Biol. 2022 May 30;29(6):529–36. doi: 10.1038/s41594-022-00774-y (PMC9205782; doi:10.1038/s41594-022-00774-y)
Supplement: Source Data Fig. 4 — Statistical source data [file 41594_2022_774_MOESM5_ESM.xlsx]

## Sheet: Fig. 4c
	Average			Standard deviations
Time (h)	0 percent	1 percent	2.5 percent	0 percent	1 percent	2.5 percent
0	61	36.3333	22	11.3137	0	0.707107
0.11111	49.5	32.3333	19	7.77817	3.53553	2.82843
0.22222	44.5	26.6667	18.6667	6.36396	0.707107	0.707107
0.33333	41.5	28	19.3333	9.19239	0.707107	2.82843
0.44444	38.5	27.3333	17.6667	7.77817	0.707107	1.41421
0.55555	40.5	27.3333	17.3333	7.77817	0.707107	0
0.66666	42.5	27	17.3333	7.77817	2.12132	1.41421
0.77777	40.5	27.3333	19.3333	7.77817	2.82843	1.41421
0.88888	41.5	27.6667	24	9.19239	0	2.82843
0.99999	42	26.6667	17.6667	11.3137	0	0.707107
1.1111	41.5	28	20.6667	6.36396	0.707107	2.12132
1.22221	42.5	29	22	7.77817	2.12132	3.53553
1.33332	44.5	28.6667	22.6667	6.36396	4.24264	0.707107
1.44443	41	30.6667	21.6667	8.48528	0	0.707107
1.55554	41	30	22.3333	7.07107	3.53553	0.707107
1.66665	42.5	32	20.6667	9.19239	2.12132	0.707107
1.77776	42	30.3333	23	4.24264	0	2.12132
1.88887	42	31	21	7.07107	0	2.12132
1.99998	43.5	30.3333	22.3333	9.19239	0	3.53553
2.11109	42	30.6667	22.3333	9.89949	1.41421	3.53553
2.2222	43.5	32.3333	24.3333	9.19239	0.707107	4.94975
2.33331	41	33	22.3333	8.48528	4.24264	1.41421
2.44442	43	30.6667	24.3333	5.65685	2.12132	0.707107
2.55553	45	31.6667	23.3333	9.89949	2.82843	2.82843
2.66664	41.5	31.3333	25	7.77817	2.12132	2.12132
2.77775	41	30.3333	23.3333	8.48528	0.707107	1.41421
2.88886	43.5	30.3333	23.6667	7.77817	1.41421	5.65685
2.99997	43.5	31	23.3333	7.77817	2.12132	4.94975
3.11108	41.5	31.3333	24.3333	9.19239	4.94975	1.41421
3.22219	41	30.6667	24.6667	8.48528	0.707107	0.707107
3.3333	41.5	30.6667	25.3333	7.77817	4.94975	2.12132
3.44441	43	33.3333	24.6667	4.24264	2.12132	2.12132
3.55552	43	30.3333	24.6667	9.89949	1.41421	3.53553
3.66663	44	30.6667	23.3333	8.48528	0	0.707107
3.77774	43	32	26.3333	2.82843	3.53553	2.12132
3.88885	41	32.3333	26.6667	7.07107	3.53553	0
3.99996	40.5	31.6667	25.6667	9.19239	2.82843	0
4.11107	40.5	32.6667	27	6.36396	1.41421	4.94975
4.22218	42	34	26.3333	9.89949	0.707107	0.707107
4.33329	43	31	25	11.3137	2.12132	0
4.4444	42.5	31	25.3333	7.77817	1.41421	2.12132
4.55551	43.5	33.3333	26.3333	9.19239	3.53553	4.24264
4.66662	41	32	27.3333	7.07107	2.82843	4.24264
4.77773	40.5	32.3333	25.6667	7.77817	2.82843	0.707107
4.88884	39.5	31.6667	26.3333	6.36396	1.41421	0
4.99995	41	31	25.3333	8.48528	2.82843	1.41421
5.11106	43.5	32.6667	26	6.36396	1.41421	2.12132
5.22217	42.5	32	27.6667	10.6066	2.12132	2.12132
5.33328	45	33	25.3333	8.48528	0.707107	4.24264
5.44439	40.5	31.6667	25.3333	7.77817	0	1.41421
5.5555	41	33	25.3333	7.07107	0.707107	2.12132
5.66661	41.5	30	27	9.19239	4.24264	0.707107
5.77772	40	31.3333	25.3333	8.48528	2.12132	2.82843
5.88883	42.5	31	24.3333	10.6066	3.53553	0
5.99994	38.5	33.3333	27.3333	10.6066	4.24264	1.41421
6.11105	40.5	30.3333	25.6667	2.12132	2.12132	0.707107
6.22216	39	30.3333	26	5.65685	2.12132	4.24264
6.33327	42	33.3333	25	9.89949	3.53553	0.707107
6.44438	35	32	25	8.48528	0.707107	4.24264
6.55549	41.5	35	27.3333	4.94975	3.53553	2.12132
6.6666	39.5	31.6667	25	7.77817	0	1.41421
6.77771	42	30.3333	25	2.82843	0.707107	0
6.88882	38.5	28.6667	27	4.94975	2.82843	2.12132
6.99993	41.5	32	24.3333	7.77817	2.12132	2.12132
7.11104	40.5	30	27.3333	7.77817	2.12132	3.53553
7.22215	39	32.3333	27.6667	0	1.41421	1.41421
7.33326	43.5	31.3333	26.6667	6.36396	2.82843	2.12132
7.44437	42.5	30	27.6667	6.36396	0	0.707107
7.55548	39.5	33.3333	28	10.6066	0.707107	4.24264
7.66659	40	31	27	11.3137	7.07107	2.82843
7.7777	40.5	32.6667	26.6667	7.77817	1.41421	1.41421
7.88881	41	30.6667	28	7.07107	0	1.41421
7.99992	38	32.6667	27	7.07107	1.41421	2.82843
8.11103	44.5	32	26.6667	2.12132	5.65685	4.94975
8.22214	38	34.6667	28.3333	9.89949	6.36396	2.82843
8.33325	40.5	32.3333	27.3333	4.94975	0.707107	1.41421
8.44436	38.5	33.6667	26	6.36396	2.12132	0
8.55547	40.5	33.3333	28.6667	7.77817	0	0
8.66658	37.5	33.6667	27.3333	6.36396	1.41421	0
8.77769	40.5	29.6667	28	7.77817	2.12132	0.707107
8.8888	42	34	27	9.89949	0	1.41421
8.99991	41	31.6667	30.6667	5.65685	4.94975	2.12132
9.11102	39.5	33.6667	29.6667	7.77817	1.41421	0.707107
9.22213	38.5	31.3333	26.6667	9.19239	2.82843	0.707107
9.33324	41.5	31	27.3333	4.94975	0	2.12132
9.44435	38.5	32.3333	26.6667	6.36396	0.707107	0.707107
9.55546	39	31	29	7.07107	5.65685	0.707107
9.66657	38	32	29	4.24264	3.53553	0
9.77768	37	31	27	5.65685	1.41421	3.53553
9.88879	39	32.3333	28	7.07107	0	0
9.9999	38	32	28	5.65685	1.41421	2.82843
10.111	41	31	27.6667	7.07107	4.94975	1.41421
10.2221	38	32.6667	28	5.65685	2.12132	0.707107
10.3332	40	33	28.3333	7.07107	3.53553	1.41421
10.4443	39	33	28.3333	5.65685	3.53553	2.82843
10.5555	37.5	35.6667	28.6667	6.36396	2.12132	0.707107
10.6666	39.5	32.3333	30.3333	4.94975	3.53553	0.707107
10.7777	39	29.3333	27.6667	7.07107	0	0.707107
10.8888	41	32.3333	26.6667	5.65685	0.707107	3.53553
10.9999	38	34.6667	27.6667	8.48528	2.82843	3.53553
11.111	37.5	31.6667	26.6667	7.77817	6.36396	0
11.2221	40	32.6667	30	7.07107	2.82843	2.82843
11.3332	38.5	32.6667	29	6.36396	0.707107	2.12132
11.4443	40.5	32.3333	27.3333	6.36396	5.65685	0.707107
11.5554	38.5	31	27	7.77817	2.12132	0.707107
11.6666	37.5	32.3333	27.3333	6.36396	4.94975	2.82843
11.7777	40	31.6667	28.6667	8.48528	0	0.707107
11.8888	40.5	32.6667	30	6.36396	6.36396	4.24264
11.9999	39.5	32	29.3333	10.6066	4.24264	2.12132
12.111	38	34.6667	28	5.65685	1.41421	2.82843
12.2221	39	33.6667	28.6667	8.48528	5.65685	2.82843
12.3332	37.5	31.6667	28.6667	6.36396	0	1.41421
12.4443	39	34	28.6667	2.82843	0.707107	0.707107
12.5554	36.5	31.3333	28.6667	6.36396	0	4.94975
12.6665	36	30.6667	27.3333	5.65685	2.12132	0.707107
12.7776	37.5	32.3333	29	2.12132	6.36396	2.82843
12.8888	36.5	30.6667	25.6667	4.94975	3.53553	0
12.9999	35.5	30	27.6667	6.36396	2.82843	2.12132
13.111	35	32.6667	28	7.07107	5.65685	3.53553
13.2221	34.5	31.3333	27.3333	7.77817	2.12132	1.41421
13.3332	37.5	31.6667	27.3333	6.36396	1.41421	0
13.4443	36	31	29	5.65685	0.707107	4.24264
13.5554	37	31.6667	27.3333	8.48528	4.24264	0
13.6665	38	30.6667	27.3333	5.65685	2.82843	2.12132
13.7776	36	33	30	8.48528	1.41421	1.41421
13.8887	37	32	27.3333	7.07107	4.94975	2.12132
13.9999	35.5	33.3333	28.6667	7.77817	2.12132	2.82843
14.111	36	31.6667	28.3333	5.65685	2.12132	2.12132
14.2221	36.5	30	28.3333	4.94975	6.36396	2.82843
14.3332	36	32.3333	28	5.65685	4.94975	0.707107
14.4443	36.5	32	28	3.53553	1.41421	4.24264
14.5554	35	29.3333	26.3333	4.24264	3.53553	2.12132
14.6665	35	32.6667	29.6667	5.65685	5.65685	0.707107
14.7776	35.5	29.3333	29.6667	9.19239	1.41421	2.12132
14.8887	37	31.6667	26.3333	5.65685	4.94975	0
14.9999	35.5	31	29	3.53553	4.24264	2.12132
15.111	37	32	27	7.07107	2.12132	2.82843
15.2221	39	32	27	8.48528	5.65685	0
15.3332	34.5	32.3333	28	7.77817	5.65685	0
15.4443	34	32.3333	30	7.07107	3.53553	2.82843
15.5554	36.5	33.6667	28.3333	7.77817	3.53553	4.24264
15.6665	32	30.6667	29.3333	1.41421	4.94975	2.12132
15.7776	36	31	27.6667	7.07107	0.707107	2.82843
15.8887	37.5	30.6667	27	6.36396	3.53553	0.707107
15.9998	34.5	32.6667	27.3333	6.36396	2.82843	2.82843
16.1109	34	33.3333	23.6667	2.82843	5.65685	2.12132
16.2221	37	33	26.6667	7.07107	0.707107	2.12132
16.3332	33.5	32.3333	27.6667	9.19239	7.07107	7.07107
16.4443	35	32	28.3333	12.7279	1.41421	0.707107
16.5554	37	34.3333	27	5.65685	6.36396	2.82843
16.6665	36	33	27	5.65685	0	0.707107
16.7776	33.5	31.3333	28.6667	6.36396	4.24264	0.707107
16.8887	37	32.3333	27.6667	5.65685	4.24264	0.707107
16.9998	36	32.6667	26.3333	8.48528	0.707107	2.12132
17.1109	37.5	33.3333	27.3333	4.94975	0.707107	2.12132
17.2221	35	30.6667	27.6667	2.82843	1.41421	1.41421
17.3332	34	30	24.6667	7.07107	4.94975	0
17.4443	35	31.3333	27.3333	5.65685	5.65685	0.707107
17.5554	36	32	28	5.65685	4.24264	0.707107
17.6665	36.5	31.6667	27	3.53553	0	0
17.7776	35.5	32	26.3333	6.36396	1.41421	2.12132
17.8887	34.5	34.6667	25.3333	7.77817	7.77817	1.41421
17.9998	35.5	31.3333	26.3333	6.36396	0	1.41421
18.1109	32	30	26.6667	5.65685	2.12132	1.41421
18.222	34	31	23.6667	8.48528	3.53553	5.65685
18.3331	34.5	31.6667	25.6667	4.94975	6.36396	2.82843
18.4443	34.5	32	24.3333	4.94975	3.53553	7.07107
18.5554	30	29.6667	25.6667	4.24264	5.65685	3.53553
18.6665	34.5	30.3333	25.6667	7.77817	2.12132	2.12132
18.7776	34	30.3333	28	4.24264	3.53553	2.12132
18.8887	33.5	33.3333	27.3333	4.94975	5.65685	0.707107
18.9998	35	32	25.6667	8.48528	3.53553	0.707107
19.1109	35.5	33.3333	28	3.53553	3.53553	2.12132
19.222	35	33	27	8.48528	5.65685	0.707107
19.3331	33	32.3333	26.3333	8.48528	6.36396	2.82843
19.4443	34.5	31.3333	29	9.19239	2.82843	0.707107
19.5554	36	31	28	7.07107	3.53553	0.707107
19.6665	35	32	29	7.07107	6.36396	0
19.7776	37.5	31	26.6667	9.19239	2.12132	2.12132
19.8887	35	30.6667	28.3333	5.65685	7.07107	2.82843
19.9998	35	32	26	4.24264	2.82843	2.12132
20.1109	34.5	31.6667	27	9.19239	3.53553	4.24264
20.222	35.5	32	27	4.94975	4.24264	0.707107
20.3331	34.5	31.3333	26.3333	4.94975	5.65685	0
20.4442	36	29.6667	28.6667	5.65685	4.94975	4.94975
20.5553	36.5	30	27.3333	6.36396	3.53553	1.41421
20.6665	32	31	26	8.48528	5.65685	1.41421
20.7776	34	31.6667	27	5.65685	1.41421	0
20.8887	33	31	25.6667	9.89949	5.65685	1.41421
20.9998	35.5	29.6667	26	6.36396	4.24264	0
21.1109	35	34	27	9.89949	3.53553	0.707107
21.222	37	31.6667	26	4.24264	2.12132	2.12132
21.3331	35	31.6667	26.6667	7.07107	0.707107	0.707107
21.4442	33.5	34.6667	26	10.6066	3.53553	1.41421
21.5553	33.5	30.3333	27	4.94975	4.94975	2.82843
21.6665	35	31.3333	25.3333	8.48528	2.12132	3.53553
21.7776	34	31.6667	27.3333	8.48528	0.707107	2.12132
21.8887	34	31.6667	25.6667	7.07107	0.707107	0.707107
21.9998	33	33.6667	26.6667	7.07107	4.24264	1.41421
22.1109	33	32	26	7.07107	7.07107	3.53553
22.222	33.5	31	26.6667	7.77817	0	0.707107
22.3331	34	32	26.6667	8.48528	6.36396	2.12132
22.4442	34	31.3333	27.6667	7.07107	3.53553	1.41421
22.5553	36.5	32	26.3333	6.36396	4.24264	1.41421
22.6664	30.5	28	27	3.53553	4.94975	2.82843
22.7776	36	31.3333	27.6667	9.89949	4.94975	0
22.8887	32.5	31.3333	27.3333	7.77817	7.07107	2.82843
22.9998	33.5	32.6667	28.3333	6.36396	2.12132	2.82843
23.1109	34	33	26	9.89949	2.82843	2.82843
23.222	33.5	32.3333	26.6667	4.94975	2.82843	0
23.3331	36	32.3333	26	7.07107	3.53553	0.707107
23.4442	34.5	32	27	7.77817	3.53553	0.707107
23.5553	37	34	25.3333	5.65685	1.41421	2.82843
23.6664	35	32.6667	26	5.65685	0.707107	2.12132
23.7775	34.5	33	26	7.77817	6.36396	1.41421
23.8886	36.5	33.6667	27	6.36396	2.12132	0.707107
23.9998	35	33.6667	27.6667	9.89949	2.12132	3.53553
24.1109	36.5	35	27.3333	7.77817	4.24264	1.41421
24.222	35.5	31.3333	31.3333	9.19239	3.53553	1.41421
24.3331	32.5	35	26	7.77817	2.12132	2.12132
24.4442	33.5	31.6667	24.6667	9.19239	7.07107	6.36396
24.5553	35	31.6667	28	8.48528	0	4.94975
24.6664	31.5	30	25.3333	6.36396	4.94975	4.24264
24.7775	35	34	27.6667	7.07107	8.48528	5.65685
24.8886	34	29.6667	26.6667	11.3137	6.36396	2.82843
24.9997	33.5	30.6667	28	6.36396	5.65685	2.12132
25.1109	33.5	30.6667	28	6.36396	2.12132	0.707107
25.222	33	29.6667	28.6667	8.48528	2.82843	0.707107
25.3331	34	32	26	5.65685	3.53553	2.12132
25.4442	32.5	33	28.3333	9.19239	1.41421	0.707107
25.5553	34	29.3333	28	8.48528	2.12132	0
25.6664	32.5	33.3333	28	4.94975	5.65685	3.53553
25.7775	33	34	28	5.65685	3.53553	1.41421
25.8886	34.5	33.6667	26	7.77817	3.53553	0.707107
25.9997	34	29.6667	27	2.82843	3.53553	0.707107
26.1109	34.5	32	28	7.77817	4.94975	0.707107
26.222	34	32.3333	26	5.65685	4.24264	0.707107
26.3331	34	28.3333	27.6667	8.48528	0.707107	0.707107
26.4442	36	32.3333	28	8.48528	0.707107	0.707107
26.5553	34	31	27	5.65685	2.12132	2.12132
26.6664	37	31	26	4.24264	2.12132	0
26.7775	33	31.3333	25	7.07107	4.24264	1.41421
26.8886	33.5	30.3333	26	6.36396	3.53553	0.707107
26.9997	35	34.3333	26.3333	1.41421	5.65685	1.41421
27.1108	35.5	32	25.6667	3.53553	2.12132	0
27.2219	34	30.6667	27.6667	5.65685	4.24264	2.12132
27.3331	34.5	34.3333	27.3333	0.707107	0.707107	2.12132
27.4442	33	30.6667	26.6667	4.24264	2.12132	1.41421
27.5553	31	29	28.3333	7.07107	2.82843	0.707107
27.6664	33.5	32.3333	28	7.77817	2.12132	0.707107
27.7775	33.5	30.3333	28.3333	7.77817	0.707107	2.12132
27.8886	32.5	30	27.3333	3.53553	1.41421	0
27.9997	33.5	34.6667	25.3333	3.53553	1.41421	2.82843
28.1108	33	32.3333	28.6667	4.24264	4.24264	1.41421
28.2219	34	32	28.6667	2.82843	2.12132	5.65685
28.3331	34.5	31	28	4.94975	3.53553	0.707107
28.4442	36	32.3333	28.3333	1.41421	0.707107	2.12132
28.5553	30.5	31.6667	26	4.94975	1.41421	0.707107
28.6664	34	30	28	5.65685	0.707107	0.707107
28.7775	29	29.6667	26	7.07107	0.707107	2.82843
28.8886	33.5	36	28.6667	3.53553	8.48528	4.24264
28.9997	33	31	30.6667	5.65685	2.82843	2.12132
29.1108	31.5	30.6667	28.3333	4.94975	2.12132	1.41421
29.2219	32.5	33	27.3333	4.94975	3.53553	0
29.333	32	29.3333	27.6667	5.65685	4.24264	1.41421
29.4441	33	32.6667	27	7.07107	2.12132	0.707107
29.5553	29.5	30	28.3333	6.36396	4.24264	2.82843
29.6664	34	32	28	5.65685	2.82843	0.707107
29.7775	34.5	32.3333	28	2.12132	1.41421	0.707107
29.8886	33	31	28.3333	7.07107	4.94975	3.53553
29.9997	29.5	34.3333	31.3333	4.94975	4.24264	2.82843
30.1108	31	33	27	5.65685	0	2.12132
30.2219	30	34	28.6667	4.24264	0	7.07107
30.333	29.5	31.6667	27.6667	6.36396	0.707107	4.24264
30.4441	32.5	32.6667	25.3333	6.36396	2.82843	1.41421
30.5553	33.5	31.3333	28.3333	3.53553	4.24264	0.707107
30.6664	32.5	31	28	4.94975	0.707107	0.707107
30.7775	33.5	31.6667	27.3333	2.12132	2.82843	3.53553
30.8886	31	28	30.6667	4.24264	0	2.82843
30.9997	32.5	32.6667	27.6667	6.36396	0.707107	4.94975
31.1108	32.5	31.6667	30	3.53553	0.707107	0
31.2219	28.5	31.6667	26.3333	6.36396	0	3.53553
31.333	32	32.3333	28	5.65685	0	0.707107
31.4441	36.5	31.6667	28	7.77817	7.07107	0
31.5552	34	32.3333	27	5.65685	2.82843	1.41421
31.6664	33	34.3333	28	5.65685	0.707107	0
31.7775	33	31	27.3333	1.41421	2.82843	1.41421
31.8886	33.5	32	28.3333	2.12132	2.12132	2.82843
31.9997	34.5	35	26.6667	3.53553	2.82843	3.53553
32.1108	33	32.6667	26.3333	8.48528	7.07107	0.707107
32.2219	37	33.3333	28.6667	2.82843	3.53553	0.707107
32.333	34	32	26.6667	4.24264	1.41421	2.12132
32.4441	32.5	31.6667	28.3333	3.53553	0	1.41421
32.5552	34.5	32	27.6667	4.94975	0	1.41421
32.6663	31.5	32.3333	29	4.94975	0.707107	2.12132
32.7775	32.5	33	27.3333	3.53553	1.41421	2.82843
32.8886	34	32.6667	26	2.82843	6.36396	1.41421
32.9997	33	30.6667	28.3333	5.65685	0.707107	0
33.1108	34.5	33.6667	26.6667	7.77817	3.53553	2.82843
33.2219	32.5	31	29	3.53553	4.24264	4.24264
33.333	34	30.6667	28.3333	5.65685	3.53553	2.12132
33.4441	27.5	33	28.6667	6.36396	0.707107	0.707107
33.5552	32	33.3333	28.6667	5.65685	2.12132	2.12132
33.6663	34.5	32.6667	26	4.94975	3.53553	1.41421
33.7774	35	31	30.6667	4.24264	1.41421	3.53553
33.8886	34.5	30	26	2.12132	1.41421	0
33.9997	29	33.3333	28	2.82843	4.24264	3.53553
34.1108	33.5	34	28.6667	3.53553	1.41421	0.707107
34.2219	32	30.6667	26.6667	0	2.12132	2.82843
34.333	32.5	33.3333	28	6.36396	2.12132	0.707107
34.4441	31.5	29.6667	26.3333	3.53553	2.12132	2.82843
34.5552	32	31.6667	27	5.65685	2.12132	2.82843
34.6663	32	31.6667	29.6667	8.48528	0.707107	0
34.7774	32.5	33	26.6667	2.12132	0.707107	0.707107
34.8885	34	35.3333	26.6667	4.24264	0	0.707107
34.9996	34	34.3333	27.3333	5.65685	2.12132	3.53553
35.1108	32	32	27.3333	7.07107	2.12132	4.24264
35.2219	32	33.3333	26	5.65685	2.82843	2.12132
35.333	31	33.3333	29	2.82843	1.41421	4.94975
35.4441	30	32.3333	28	4.24264	0.707107	2.82843
35.5552	34	32.6667	26	2.82843	1.41421	2.12132
35.6663	33	33.6667	27.6667	5.65685	4.94975	0
35.7774	32.5	31.3333	26.6667	3.53553	2.12132	1.41421
35.8885	33	34.3333	27.6667	2.82843	1.41421	1.41421
35.9996	31	36.6667	25.6667	7.07107	4.94975	0.707107
36.1108	29.5	32	26.6667	6.36396	5.65685	1.41421
36.2219	31	32	29.3333	2.82843	0	2.12132
36.333	31.5	36	26.6667	0.707107	5.65685	2.82843
36.4441	29.5	31.3333	30	7.77817	2.12132	0
36.5552	32	34	27.6667	4.24264	2.82843	2.82843
36.6663	33	34	28.6667	1.41421	0	2.12132
36.7774	32.5	33.3333	30	3.53553	0	0.707107
36.8885	30.5	34.3333	27.6667	2.12132	1.41421	2.82843
36.9996	31.5	34.3333	28.6667	4.94975	2.12132	0
37.1107	31.5	35.6667	28.3333	7.77817	0.707107	2.82843
37.2219	29.5	34.6667	29.3333	3.53553	4.24264	2.12132
37.333	34.5	36.6667	28.6667	3.53553	2.12132	0.707107
37.4441	30	34.3333	27.3333	4.24264	0	1.41421
37.5552	33	34.6667	28.3333	2.82843	4.24264	0
37.6663	29.5	31.6667	30	2.12132	2.82843	1.41421
37.7774	32	33	24	2.82843	2.82843	0.707107
37.8885	30	33.3333	29	7.07107	0.707107	2.12132
37.9996	31	33	30.6667	4.24264	2.82843	0.707107
38.1107	28	35	28.3333	2.82843	3.53553	4.24264
38.2218	32.5	35.3333	28.6667	7.77817	2.12132	0.707107
38.3329	32.5	34	29.3333	3.53553	0.707107	0
38.4441	29	33.3333	30	1.41421	3.53553	1.41421
38.5552	28.5	34	28.3333	4.94975	0.707107	1.41421
38.6663	32	33.6667	28	1.41421	2.12132	0.707107
38.7774	32	34.6667	29	1.41421	3.53553	0.707107
38.8885	33	34	28.6667	2.82843	5.65685	1.41421
38.9996	32.5	35.6667	25.6667	3.53553	0	3.53553
39.1107	29.5	36	29	4.94975	2.12132	0.707107
39.2218	30.5	33.3333	27	2.12132	4.94975	2.82843
39.3329	30	34	30.6667	5.65685	4.24264	2.82843
39.444	37	38	27.3333	0	2.12132	0.707107
39.5552	33.5	34.3333	30	3.53553	4.94975	0.707107
39.6663	33.5	35	29.3333	3.53553	1.41421	2.12132
39.7774	31.5	34	28	0.707107	0.707107	1.41421
39.8885	32.5	33.3333	28	2.12132	0.707107	4.94975
39.9996	30.5	34	31	4.94975	1.41421	1.41421
40.1107	33	35	27.6667	1.41421	0.707107	4.24264
40.2218	32.5	33.6667	29.6667	3.53553	0.707107	1.41421
40.3329	31	32.3333	29.3333	2.82843	1.41421	4.24264
40.444	30.5	34.3333	31.6667	6.36396	4.24264	6.36396
40.5552	32	36.6667	32	5.65685	1.41421	3.53553
40.6663	28.5	35	29.6667	4.94975	4.94975	1.41421
40.7774	31	33.3333	30	5.65685	2.12132	1.41421
40.8885	31.5	36	31.3333	3.53553	2.82843	3.53553
40.9996	31.5	32	27.6667	3.53553	2.82843	4.94975
41.1107	33	31	31	2.82843	1.41421	4.24264
41.2218	32.5	34.3333	28.3333	2.12132	1.41421	4.24264
41.3329	31.5	35.6667	30	2.12132	0.707107	2.82843
41.444	30	32	27.3333	5.65685	2.12132	0
41.5551	32	36.6667	29.6667	2.82843	2.12132	0
41.6662	31	34.3333	30	2.82843	4.94975	1.41421
41.7774	33	30	31.3333	4.24264	1.41421	0.707107
41.8885	30	31.3333	29.6667	5.65685	2.82843	2.12132
41.9996	32	36	30.6667	0	0.707107	1.41421
42.1107	32.5	33.6667	29.6667	4.94975	2.82843	0.707107
42.2218	32.5	32.6667	29	0.707107	0	1.41421
42.3329	32	33.3333	28.6667	1.41421	4.24264	0.707107
42.444	32.5	35.3333	28.3333	3.53553	0.707107	0.707107
42.5551	30	34	30.6667	4.24264	1.41421	0.707107
42.6662	29	35	29	4.24264	0.707107	3.53553
42.7773	32	34	30	1.41421	0.707107	0
42.8885	30.5	34.6667	27	4.94975	1.41421	2.82843
42.9996	35	32.3333	28.6667	1.41421	0.707107	2.82843
43.1107	31.5	32.6667	30	0.707107	0.707107	0.707107
43.2218	32	33.6667	27.6667	0	1.41421	1.41421
43.3329	32	34	30.3333	1.41421	5.65685	2.82843
43.444	32.5	33.6667	31.3333	0.707107	2.12132	0
43.5551	32	32	31	1.41421	0.707107	0
43.6662	32	32.3333	28	1.41421	0	1.41421
43.7773	30	35	28.3333	0	1.41421	2.12132
43.8884	31.5	31.6667	31	0.707107	1.41421	1.41421
43.9996	31	36.3333	28	4.24264	1.41421	0
44.1107	30.5	31.3333	31	3.53553	0.707107	2.82843
44.2218	33.5	34.3333	31	2.12132	0.707107	4.94975
44.3329	33	34.3333	30.3333	1.41421	0.707107	2.12132
44.444	31.5	32.3333	31.3333	2.12132	1.41421	2.82843
44.5551	33.5	35	29.6667	0.707107	1.41421	0.707107
44.6662	32	31.6667	33	5.65685	3.53553	1.41421
44.7773	29	34.6667	31.3333	2.82843	2.12132	0.707107
44.8884	30.5	34.3333	31.3333	6.36396	0	0.707107
44.9995	32.5	33.3333	35	2.12132	2.12132	0.707107
45.1107	33	34	31	4.24264	2.12132	0.707107
45.2218	31	33	33.3333	4.24264	0.707107	1.41421
45.3329	33.5	34	33.3333	2.12132	1.41421	1.41421
45.444	33	33.3333	34.6667	1.41421	1.41421	0.707107
45.5551	32	35.6667	33	4.24264	2.12132	2.12132
45.6662	33.5	34.3333	30.3333	0.707107	3.53553	2.82843
45.7773	29	34.3333	32.3333	2.82843	0.707107	2.12132
45.8884	33.5	34.6667	33	2.12132	2.12132	1.41421
45.9995	35.5	31.6667	32.3333	0.707107	5.65685	4.94975
46.1106	34	35	35.6667	0	5.65685	1.41421
46.2218	31	32.3333	32.3333	2.82843	1.41421	5.65685
46.3329	33	33.3333	32	1.41421	0.707107	1.41421
46.444	32	37.3333	36.6667	0	0.707107	4.24264
46.5551	32	34	37.3333	2.82843	3.53553	4.94975
46.6662	28	32.3333	39	5.65685	2.12132	1.41421
46.7773	28.5	35.3333	35.6667	4.94975	6.36396	2.12132
46.8884	32.5	30.3333	32.6667	4.94975	0.707107	0.707107
46.9995	29.5	35.3333	39	4.94975	2.82843	0
47.1106	33	35.6667	37.3333	1.41421	3.53553	2.12132
47.2218	33	30.6667	38.6667	2.82843	4.24264	1.41421
47.3329	33	34	36.3333	2.82843	0	1.41421
47.444	30.5	30.6667	38.6667	3.53553	1.41421	1.41421
47.5551	30.5	32	38	2.12132	0	4.94975
47.6662	34	34	37	0	2.82843	4.24264
47.7773	33	33.6667	40	2.82843	2.82843	1.41421
47.8884	32.5	34	41.3333	0.707107	5.65685	1.41421
47.9995	35	36.3333	42.6667	0	2.12132	0
48.1106	31	35.3333	41	2.82843	0.707107	5.65685
48.2217	34	33.3333	40	4.24264	0	4.24264
48.3329	33	34.6667	41.6667	5.65685	0.707107	3.53553
48.444	31	34	43.3333	1.41421	3.53553	3.53553
48.5551	34.5	37.6667	43.3333	0.707107	0	0.707107
48.6662	34.5	33.3333	43.3333	3.53553	3.53553	4.24264
48.7773	31	31	45.6667	2.82843	2.12132	2.12132
48.8884	34	34.6667	47	1.41421	0.707107	3.53553
48.9995	30	32.3333	47.6667	0	0.707107	7.07107
49.1106	32.5	36.3333	45.3333	4.94975	3.53553	2.12132
49.2217	30	33	48.3333	1.41421	4.24264	6.36396
49.3328	31	36.3333	47	1.41421	0.707107	0
49.444	31.5	31.6667	48.6667	0.707107	2.82843	1.41421
49.5551	32	31.3333	50	4.24264	2.12132	4.94975
49.6662	31.5	32.6667	51	4.94975	0.707107	2.82843
49.7773	33	38.3333	50.3333	1.41421	0.707107	4.94975
49.8884	36	34.3333	50.3333	2.82843	2.82843	0.707107
49.9995	35	34.6667	50.3333	1.41421	2.12132	2.82843
50.1106	32.5	33.3333	53.3333	4.94975	2.12132	4.24264
50.2217	33	31	54	1.41421	2.82843	0.707107
50.3328	32	35.6667	53.6667	0	4.94975	0.707107
50.4439	33.5	34.3333	54.3333	0.707107	3.53553	0.707107
50.5551	34.5	34.6667	57.3333	2.12132	4.24264	7.07107
50.6662	36	34.6667	58.6667	2.82843	1.41421	3.53553
50.7773	33.5	33.3333	56.3333	0.707107	3.53553	3.53553
50.8884	33.5	33.3333	57.6667	3.53553	2.12132	3.53553
50.9995	33.5	33	57	0.707107	0.707107	5.65685
51.1106	35	32	59	2.82843	0.707107	2.82843
51.2217	35	29.6667	61	1.41421	2.82843	2.12132
51.3328	33.5	36.3333	58	3.53553	4.24264	4.94975
51.4439	33	35.3333	63	1.41421	0.707107	2.82843
51.555	35	31	61	2.82843	0.707107	4.24264
51.6662	34.5	33.3333	60.3333	3.53553	0	8.48528
51.7773	35	33	62.3333	1.41421	1.41421	6.36396
51.8884	35.5	36	62.3333	2.12132	3.53553	4.24264
51.9995	35	32.6667	61.3333	2.82843	3.53553	3.53553
52.1106	33	30.6667	63.6667	2.82843	2.12132	5.65685
52.2217	34.5	36.3333	63.3333	0.707107	0.707107	4.94975
52.3328	33	35	63.6667	4.24264	1.41421	0.707107
52.4439	33.5	33	63.3333	3.53553	2.82843	3.53553
52.555	30.5	30	62.3333	7.77817	0	3.53553
52.6661	34	33.6667	65	4.24264	0.707107	6.36396
52.7773	33.5	34	65	3.53553	1.41421	3.53553
52.8884	34.5	36	65	2.12132	2.12132	4.24264
52.9995	33.5	35.6667	65.6667	3.53553	1.41421	3.53553
53.1106	36	34.3333	65.6667	0	2.82843	4.94975
53.2217	35	36	66.6667	4.24264	4.94975	3.53553
53.3328	33	30.6667	63.3333	2.82843	0.707107	4.94975
53.4439	35.5	34.6667	64.6667	0.707107	3.53553	5.65685
53.555	37.5	32	67.6667	0.707107	2.82843	4.94975
53.6661	35	34	66.3333	2.82843	2.82843	7.77817
53.7772	34.5	32.6667	68.3333	3.53553	1.41421	6.36396
53.8883	36.5	36	65.6667	0.707107	1.41421	2.82843
53.9995	37.5	32.6667	67.3333	2.12132	3.53553	7.77817
54.1106	33.5	39.3333	70	6.36396	4.94975	5.65685
54.2217	37.5	34	68	3.53553	0.707107	5.65685
54.3328	37	34.3333	69.6667	8.48528	2.12132	1.41421
54.4439	35.5	36.3333	67.6667	4.94975	2.82843	0
54.555	37	37	67.6667	2.82843	0.707107	0.707107
54.6661	35.5	35.6667	68.6667	4.94975	1.41421	7.07107
54.7772	33	35.3333	68.6667	0	2.82843	6.36396
54.8883	33	35.3333	67.6667	1.41421	0	7.77817
54.9995	32	35.3333	70.3333	4.24264	2.12132	6.36396
55.1106	34	34.6667	68.6667	0	1.41421	4.24264
55.2217	35	35.3333	69.6667	4.24264	2.82843	6.36396
55.3328	34.5	37.3333	72	2.12132	0	10.6066
55.4439	35	34.6667	69.3333	0	1.41421	1.41421
55.555	35.5	35	70.3333	6.36396	2.12132	7.07107
55.6661	32.5	37.3333	71.3333	3.53553	4.94975	6.36396
55.7772	36	39	71.6667	7.07107	2.12132	3.53553
55.8883	35.5	38	71	7.77817	3.53553	7.77817
55.9994	34	39.3333	68.3333	0	7.77817	5.65685
56.1105	36	39.6667	72	2.82843	2.82843	6.36396
56.2217	36	38	70.3333	5.65685	0.707107	9.89949
56.3328	34.5	38	71.6667	4.94975	5.65685	9.89949
56.4439	37.5	44.6667	70.3333	3.53553	4.24264	2.12132
56.555	37.5	43.6667	70.6667	2.12132	1.41421	3.53553
56.6661	35	41	73	1.41421	1.41421	7.07107
56.7772	36.5	43	73	4.94975	4.94975	4.94975
56.8883	35.5	43.6667	71.3333	4.94975	2.12132	12.7279
56.9994	38.5	45.3333	74	4.94975	0.707107	3.53553
57.1105	36.5	44.3333	71	4.94975	5.65685	8.48528
57.2216	35.5	43	72.3333	2.12132	1.41421	4.24264
57.3328	39	45.3333	69.3333	7.07107	2.12132	4.24264
57.4439	37.5	47	73.6667	6.36396	4.94975	7.07107
57.555	39	49.6667	71.6667	2.82843	4.24264	7.77817
57.6661	33	48	72	7.07107	2.12132	7.07107
57.7772	35.5	48.6667	71.3333	7.77817	2.12132	0
57.8883	37.5	48	74.3333	0.707107	2.82843	5.65685
57.9994	38	50	75	5.65685	0.707107	7.07107
58.1105	37.5	52.3333	74.3333	4.94975	0.707107	6.36396
58.2216	39.5	52.6667	73.6667	4.94975	2.12132	4.94975
58.3328	36	51.6667	73	4.24264	0	9.89949
58.4439	36.5	55	73.3333	6.36396	2.82843	6.36396
58.555	39	53	73.3333	5.65685	3.53553	7.77817
58.6661	40	51	73.6667	5.65685	0.707107	5.65685
58.7772	38.5	56.3333	74.6667	4.94975	1.41421	8.48528
58.8883	40.5	52	74.3333	6.36396	2.12132	9.19239
58.9994	38	53.3333	73	8.48528	1.41421	8.48528
59.1105	36.5	57	75.3333	3.53553	0.707107	7.07107
59.2216	39.5	54	76.3333	4.94975	4.94975	9.19239
59.3327	41	53.6667	76.6667	4.24264	0	9.19239
59.4438	39.5	55	74.3333	6.36396	2.82843	9.19239
59.555	37.5	53.6667	73.3333	4.94975	0.707107	7.07107
59.6661	39	54.6667	74	2.82843	2.82843	8.48528
59.7772	38	54.3333	74.6667	5.65685	4.94975	6.36396
59.8883	39	54	77	7.07107	2.82843	8.48528
59.9994	37	54	77.6667	7.07107	5.65685	7.77817
60.1105	41.5	53	77.6667	7.77817	9.19239	4.24264
60.2216	41.5	57.3333	75	7.77817	4.24264	6.36396
60.3327	41	57.3333	75.6667	4.24264	4.94975	9.19239
60.4438	40	55.3333	76.3333	7.07107	0.707107	5.65685
60.5549	41.5	56	77.6667	6.36396	5.65685	7.07107
60.6661	41	56.3333	74.3333	9.89949	2.12132	12.0208
60.7772	39.5	57.3333	74.6667	6.36396	4.24264	9.89949
60.8883	40.5	53.6667	76	6.36396	0	2.12132
60.9994	42.5	56.6667	77	7.77817	1.41421	6.36396
61.1105	39	55.6667	75.3333	4.24264	5.65685	4.24264
61.2216	41.5	58	77	6.36396	7.07107	9.19239
61.3327	41.5	56.3333	74.6667	7.77817	4.94975	4.24264
61.4438	41.5	55.3333	78	6.36396	3.53553	7.77817
61.5549	41.5	57	76	6.36396	9.89949	9.89949
61.6661	42	51	79.3333	5.65685	3.53553	6.36396
61.7772	42.5	56.6667	77	4.94975	8.48528	7.07107
61.8883	43	53.3333	76	5.65685	3.53553	4.94975
61.9994	42.5	53.3333	78.3333	6.36396	4.24264	5.65685
62.1105	43	55.6667	75	5.65685	2.82843	7.07107
62.2216	40.5	57.6667	77.3333	7.77817	2.82843	8.48528
62.3327	40.5	57	78.6667	7.77817	4.24264	4.94975
62.4438	42.5	58.3333	76	4.94975	2.12132	6.36396
62.5549	42.5	55.6667	76.3333	6.36396	7.77817	4.94975
62.666	42	55.3333	75	7.07107	1.41421	3.53553
62.7771	44	52.6667	76.3333	4.24264	7.07107	4.24264
62.8883	43	51	80	7.07107	4.94975	7.77817
62.9994	42	60.3333	76.6667	5.65685	7.07107	6.36396
63.1105	43	56.6667	80	5.65685	6.36396	7.77817
63.2216	43	58.3333	76.3333	4.24264	2.12132	7.77817
63.3327	43	54.3333	80.3333	4.24264	4.94975	4.94975
63.4438	43.5	53	77	9.19239	8.48528	6.36396
63.5549	43.5	56.6667	78.6667	4.94975	3.53553	2.12132
63.666	43.5	57.3333	80	6.36396	3.53553	6.36396
63.7771	46	56.3333	79.3333	5.65685	9.19239	9.19239
63.8882	45	57	80.3333	5.65685	11.3137	2.82843
63.9994	42.5	55.3333	77.6667	6.36396	3.53553	8.48528
64.1105	43.5	59.6667	78.6667	6.36396	2.12132	0.707107
64.2216	46	59.6667	79.3333	7.07107	6.36396	7.77817
64.3327	43.5	57.6667	77.6667	4.94975	0	7.77817
64.4438	42	57.3333	77.6667	7.07107	7.77817	3.53553
64.5549	42	57	78	5.65685	3.53553	7.07107
64.666	43.5	57.3333	77.6667	4.94975	6.36396	8.48528
64.7771	44	55.6667	79.6667	1.41421	9.89949	5.65685
64.8882	44.5	57.3333	80	7.77817	2.82843	0
64.9993	45.5	56.3333	78.3333	4.94975	2.12132	5.65685
65.1105	43	57.6667	78.6667	5.65685	2.12132	2.82843
65.2216	44	55.6667	79.6667	7.07107	9.19239	4.24264
65.3327	44.5	57	76	4.94975	9.89949	2.12132
65.4438	44.5	55.3333	79.3333	4.94975	7.07107	6.36396
65.5549	43	56.6667	78.3333	7.07107	1.41421	1.41421
65.666	44	58.3333	77.3333	5.65685	4.24264	7.77817
65.7771	47	54	80.6667	5.65685	6.36396	3.53553
65.8882	46.5	55.3333	79	7.77817	8.48528	5.65685
65.9993	43.5	56	80.6667	6.36396	5.65685	2.12132
66.1105	44.5	57.3333	81.6667	6.36396	7.07107	5.65685
66.2216	42	55.6667	80.3333	5.65685	4.94975	0.707107
66.3327	45.5	60	80.3333	9.19239	6.36396	7.77817
66.4438	45	59	76.3333	4.24264	7.77817	5.65685
66.5549	46.5	56.6667	82	6.36396	5.65685	5.65685
66.666	47.5	56	81.3333	6.36396	9.19239	7.07107
66.7771	48	58	81.3333	9.89949	10.6066	4.94975
66.8882	44	56	81	1.41421	13.435	4.24264
66.9993	48.5	57	78.3333	3.53553	9.19239	2.82843
67.1104	48	62.3333	81.3333	5.65685	9.89949	0.707107
67.2216	46.5	61	79	3.53553	2.12132	5.65685
67.3327	48	59.6667	79	5.65685	4.24264	5.65685
67.4438	46	57.3333	79.6667	4.24264	7.07107	6.36396
67.5549	47.5	57.6667	82	4.94975	7.07107	1.41421
67.666	47.5	58.3333	80.3333	6.36396	8.48528	2.82843
67.7771	47	59	81.3333	2.82843	5.65685	2.12132
67.8882	45.5	59.6667	80.6667	4.94975	7.77817	4.24264
67.9993	48	61.3333	81	5.65685	5.65685	4.24264
68.1104	47	58.3333	80	4.24264	7.77817	3.53553
68.2215	48.5	57.6667	81.3333	7.77817	4.94975	2.82843
68.3327	47	58.6667	82	5.65685	6.36396	5.65685
68.4438	48	60	79	5.65685	5.65685	1.41421
68.5549	47.5	58	81	6.36396	6.36396	3.53553
68.666	49	61.3333	80.3333	4.24264	2.82843	4.24264
68.7771	47	61	79.6667	5.65685	6.36396	1.41421
68.8882	48.5	58.6667	82.3333	6.36396	7.07107	4.24264
68.9993	49	62	79.3333	5.65685	9.19239	8.48528
69.1104	45.5	59.3333	80.3333	3.53553	7.77817	7.07107
69.2215	47	62.3333	80	2.82843	6.36396	0.707107
69.3326	46.5	61.3333	79.3333	6.36396	4.94975	3.53553
69.4437	47	59.6667	82	1.41421	0.707107	2.82843
69.5549	50.5	62	83	4.94975	7.77817	5.65685
69.666	48	58.3333	79.6667	2.82843	7.77817	7.77817
69.7771	48	61.6667	80.6667	8.48528	5.65685	4.94975
69.8882	45.5	57.6667	83.3333	2.12132	9.89949	2.82843
69.9993	48	61	81	1.41421	9.19239	4.94975
70.1104	47	58	84	4.24264	12.7279	4.24264
70.2215	48	59.6667	83.6667	2.82843	4.24264	5.65685
70.3326	47.5	61.6667	82.3333	6.36396	4.94975	2.82843
70.4437	48.5	61.3333	80.3333	3.53553	4.94975	3.53553
70.5549	46	61.3333	80	8.48528	6.36396	4.24264
70.666	49	60.3333	83.6667	4.24264	7.07107	7.77817
70.7771	48	61.6667	78.6667	5.65685	4.24264	5.65685
70.8882	47.5	64	81.6667	3.53553	4.94975	4.94975
70.9993	47	61.3333	81.6667	7.07107	6.36396	1.41421
71.1104	48	59	83	2.82843	9.89949	5.65685
71.2215	48	61	84.3333	4.24264	2.82843	2.82843
71.3326	48.5	61.3333	84.3333	4.94975	4.24264	3.53553
71.4437	45.5	60.3333	81.3333	0.707107	1.41421	7.77817
71.5548	48.5	57.6667	81.6667	6.36396	1.41421	2.82843
71.666	47	60	79.6667	2.82843	0.707107	5.65685
71.7771	51	62	83.6667	1.41421	2.82843	6.36396
71.8882	48.5	62.6667	82.6667	7.77817	4.24264	0.707107
71.9993	49.5	60	84	6.36396	10.6066	4.24264
72.1104	47.5	61.3333	82.3333	3.53553	9.89949	3.53553
72.2215	48.5	56.6667	81	4.94975	0.707107	5.65685
72.3326	46	60.6667	83.6667	5.65685	0.707107	1.41421
72.4437	48	60.6667	84	5.65685	3.53553	5.65685
72.5548	48.5	61.6667	83.3333	6.36396	6.36396	4.94975
72.6659	49.5	62	83.3333	4.94975	4.24264	4.94975
72.777	48.5	60	79.6667	3.53553	1.41421	2.12132
72.8882	48	63.3333	81.6667	8.48528	7.77817	7.07107
72.9993	49.5	62.3333	83.6667	3.53553	7.07107	0
73.1104	48	57	82	2.82843	4.94975	4.24264
73.2215	47.5	58.6667	81.3333	3.53553	7.07107	2.12132
73.3326	48	61	81.6667	5.65685	4.24264	9.19239
73.4437	49.5	59.6667	83	4.94975	8.48528	6.36396
73.5548	51.5	62.6667	81.3333	6.36396	6.36396	4.94975
73.6659	50	60.3333	81	5.65685	7.77817	6.36396
73.777	47	60	82.3333	4.24264	7.77817	2.82843
73.8881	49.5	61.6667	80.3333	7.77817	3.53553	3.53553
73.9993	49	61.6667	82.3333	5.65685	3.53553	1.41421
74.1104	49	60	83.3333	5.65685	4.24264	0
74.2215	47.5	61.3333	84.3333	2.12132	7.07107	7.07107
74.3326	47.5	61.3333	85	7.77817	3.53553	4.24264
74.4437	47.5	59.3333	83.3333	2.12132	1.41421	4.24264
74.5548	47.5	56.6667	83	3.53553	6.36396	4.94975
74.6659	46	61.3333	82.3333	4.24264	4.24264	6.36396
74.777	52.5	59	82.3333	4.94975	3.53553	1.41421
74.8881	50	58.3333	83	2.82843	7.77817	2.82843
74.9993	47	60	80	1.41421	8.48528	9.19239
75.1104	49.5	61	85	0.707107	0.707107	2.82843
75.2215	46	59.3333	83	7.07107	2.82843	3.53553
75.3326	49	63.3333	79.3333	5.65685	4.24264	6.36396
75.4437	47.5	62.6667	81	6.36396	4.24264	4.24264
75.5548	50	55.3333	85	8.48528	2.12132	3.53553
75.6659	50	62.3333	84.6667	5.65685	2.12132	3.53553
75.777	47.5	58	82	3.53553	7.07107	9.19239
75.8881	52	59	82	5.65685	5.65685	2.12132
75.9992	50	60.3333	82.6667	7.07107	3.53553	0.707107
76.1103	52	60.6667	84	2.82843	12.0208	2.82843
76.2215	49.5	60.3333	82.6667	3.53553	7.07107	0
76.3326	47.5	60.6667	84.3333	7.77817	2.12132	7.07107
76.4437	48.5	62.3333	84.3333	4.94975	2.82843	5.65685
76.5548	47	60.6667	84	4.24264	2.12132	8.48528
76.6659	49.5	57	82.6667	4.94975	9.19239	8.48528
76.777	48.5	59.6667	76.6667	6.36396	6.36396	0.707107
76.8881	49	58.3333	84	8.48528	9.89949	8.48528
76.9992	49.5	62.6667	82.6667	4.94975	1.41421	0.707107
77.1103	50	59.3333	82.6667	8.48528	5.65685	0
77.2215	48.5	61.3333	83	3.53553	2.82843	5.65685
77.3326	46	60.6667	83	4.24264	6.36396	7.07107
77.4437	53	61.3333	81.6667	2.82843	5.65685	1.41421
77.5548	51.5	60	81.6667	4.94975	5.65685	2.82843
77.6659	50.5	57.6667	80.3333	9.19239	2.12132	1.41421
77.777	47	59.6667	82.6667	4.24264	8.48528	0.707107
77.8881	48	60.6667	83.6667	4.24264	6.36396	4.94975
77.9992	47.5	58.3333	84.6667	7.77817	9.89949	2.12132
78.1103	50	61.6667	80.6667	2.82843	4.94975	5.65685
78.2214	53.5	60.6667	84.3333	2.12132	3.53553	0.707107
78.3326	48.5	60	83.3333	4.94975	5.65685	4.94975
78.4437	49	62	86.3333	5.65685	0	0.707107
78.5548	48	60.3333	81.3333	5.65685	1.41421	5.65685
78.6659	46	60.6667	81.6667	7.07107	0.707107	0
78.777	52	60.3333	84	4.24264	8.48528	7.07107
78.8881	49.5	59.3333	84.6667	4.94975	7.07107	6.36396
78.9992	50.5	58.3333	83.6667	4.94975	4.94975	4.24264
79.1103	47	56.3333	84.6667	5.65685	2.82843	2.82843
79.2214	46.5	59.6667	84	2.12132	0.707107	4.24264
79.3325	50	60.6667	82	4.24264	2.12132	3.53553
79.4436	48	60.6667	81	4.24264	2.82843	11.3137
79.5548	48.5	62	80	4.94975	4.24264	4.24264
79.6659	49.5	57.3333	84.6667	2.12132	9.19239	0
79.777	49	59.6667	82.6667	2.82843	7.07107	4.24264
79.8881	49.5	61.3333	83.6667	6.36396	2.82843	7.07107
79.9992	50.5	59	84	6.36396	8.48528	4.94975
80.1103	48.5	61.3333	82.3333	6.36396	1.41421	5.65685
80.2214	49	58.3333	85	2.82843	7.77817	2.82843
80.3325	51	64	82.6667	4.24264	5.65685	0.707107
80.4436	44.5	60	83.6667	3.53553	0.707107	4.24264
80.5547	50	61	83.3333	4.24264	4.94975	6.36396
80.6659	48.5	60.6667	83.6667	4.94975	4.24264	7.77817
80.777	49	60.6667	84	4.24264	4.24264	5.65685
80.8881	48.5	61	82.3333	6.36396	0.707107	6.36396
80.9992	50	61.6667	83.6667	2.82843	2.82843	7.07107
81.1103	49	60.3333	80.6667	4.24264	2.82843	6.36396
81.2214	49	59.3333	82.6667	1.41421	7.77817	0
81.3325	47.5	59.3333	82.6667	6.36396	0.707107	4.24264
81.4436	49.5	58.6667	85.3333	4.94975	6.36396	0.707107
81.5547	50.5	61.3333	84	4.94975	2.12132	4.94975
81.6659	49	58.3333	81	4.24264	6.36396	6.36396
81.777	48	62.6667	83	1.41421	2.12132	0
81.8881	48.5	58.3333	85.3333	4.94975	3.53553	1.41421
81.9992	50	58.3333	86	4.24264	5.65685	0.707107
82.1103	49.5	61.3333	84.3333	7.77817	2.12132	4.24264
82.2214	50.5	57.3333	84.3333	3.53553	7.07107	3.53553
82.3325	50	63.6667	84.6667	4.24264	1.41421	2.82843
82.4436	49.5	61.6667	84	4.94975	5.65685	5.65685
82.5547	52.5	60.3333	83.6667	2.12132	4.24264	6.36396
82.6658	50.5	58.3333	85.3333	0.707107	7.77817	2.82843
82.7769	49.5	62.6667	82	3.53553	4.24264	2.82843
82.8881	48.5	60	84	3.53553	2.12132	4.94975
82.9992	49.5	59.6667	84	2.12132	6.36396	5.65685
83.1103	51.5	60.6667	82	4.94975	2.82843	5.65685
83.2214	47.5	59.6667	86.6667	2.12132	1.41421	1.41421
83.3325	49.5	59.6667	84.6667	3.53553	8.48528	5.65685
83.4436	52	62	84.3333	4.24264	2.82843	6.36396
83.5547	49.5	54.6667	85.3333	2.12132	2.12132	7.77817
83.6658	51.5	63.3333	84.3333	4.94975	2.12132	4.94975
83.7769	48.5	60.6667	85	2.12132	7.77817	6.36396
83.8881	50	61	82	7.07107	2.12132	6.36396
83.9992	50	60.3333	83.3333	5.65685	4.24264	2.82843
84.1103	50	62.3333	85.3333	7.07107	4.24264	2.82843
84.2214	51.5	62	82.3333	4.94975	4.24264	4.94975
84.3325	50	61	86	4.24264	8.48528	0
84.4436	51.5	62.6667	83.6667	4.94975	2.82843	6.36396
84.5547	49	60	84.6667	4.24264	2.82843	5.65685
84.6658	49.5	59.6667	86	4.94975	3.53553	4.94975
84.7769	48.5	62.3333	86	3.53553	1.41421	5.65685
84.888	50	61.3333	85	4.24264	1.41421	5.65685
84.9992	50	60	82.3333	7.07107	5.65685	4.94975
85.1103	49	60.3333	83.3333	1.41421	9.89949	8.48528
85.2214	49	61.6667	84.3333	4.24264	1.41421	3.53553
85.3325	48.5	62.3333	87	6.36396	4.24264	8.48528
85.4436	49.5	62	85.6667	4.94975	2.82843	4.24264
85.5547	49	62	83.3333	5.65685	1.41421	3.53553
85.6658	52	61.6667	84.3333	2.82843	2.82843	7.77817
85.7769	47	58	85	5.65685	7.77817	6.36396
85.888	48.5	61.6667	84	6.36396	2.12132	5.65685
85.9991	48.5	58	85	4.94975	0	6.36396
86.1102	51	59.3333	86.3333	7.07107	9.89949	2.82843
86.2214	49.5	61	87	3.53553	3.53553	7.07107
86.3325	49	60	83.6667	2.82843	9.19239	5.65685
86.4436	52.5	60	86	3.53553	2.82843	3.53553
86.5547	51	62	84.3333	5.65685	2.82843	6.36396
86.6658	51	61	84.6667	4.24264	6.36396	4.94975
86.7769	50.5	62.6667	84.6667	2.12132	3.53553	4.94975
86.888	48	61	84	5.65685	5.65685	6.36396
86.9991	50.5	62	82	3.53553	1.41421	6.36396
87.1102	48.5	58.6667	84.6667	3.53553	5.65685	1.41421
87.2214	50.5	62.3333	84	4.94975	2.82843	6.36396
87.3325	48.5	61.3333	84.3333	4.94975	4.24264	2.82843
87.4436	49.5	61.6667	84	2.12132	2.82843	8.48528
87.5547	50	60.3333	84.3333	5.65685	4.94975	4.24264
87.6658	51	61.6667	81.3333	7.07107	0.707107	4.94975
87.7769	50.5	63.6667	86	4.94975	2.82843	2.82843
87.888	51.5	62.6667	84.3333	3.53553	3.53553	4.24264
87.9991	49	56.3333	85	7.07107	3.53553	2.82843
88.1102	51	63	85.6667	2.82843	1.41421	4.94975
88.2213	51.5	64	85.3333	4.94975	4.24264	0.707107
88.3325	52	62.6667	84.3333	2.82843	3.53553	4.94975
88.4436	48.5	62.3333	84.6667	4.94975	1.41421	7.07107
88.5547	52	61.6667	85.6667	4.24264	1.41421	1.41421
88.6658	52	63.6667	84.3333	4.24264	1.41421	4.24264
88.7769	49	61.3333	84.6667	4.24264	2.82843	2.82843
88.888	50	63.3333	84.6667	4.24264	2.82843	1.41421
88.9991	50	61	85	5.65685	2.12132	2.12132
89.1102	49	62	85.3333	5.65685	2.82843	6.36396
89.2213	52	64.6667	85.3333	1.41421	0	4.24264
89.3324	48	60	85.3333	4.24264	2.82843	4.94975
89.4436	50.5	62.3333	85.6667	2.12132	1.41421	3.53553
89.5547	50.5	61.6667	86	4.94975	3.53553	7.77817
89.6658	46.5	62.3333	85	3.53553	2.12132	2.12132
89.7769	48	61	82	0	2.82843	8.48528
89.888	49	55.6667	83.3333	1.41421	2.82843	4.24264
89.9991	50	62.6667	86.3333	4.24264	1.41421	3.53553
90.1102	46.5	61.6667	83.3333	4.94975	2.12132	6.36396
90.2213	48.5	63	86.3333	9.19239	0	0
90.3324	47.5	65.3333	83.6667	3.53553	2.82843	9.19239
90.4435	51	64	85	5.65685	2.12132	5.65685
90.5547	50	60.3333	87	5.65685	0.707107	1.41421
90.6658	50.5	61.6667	81.6667	7.77817	4.24264	4.24264
90.7769	51	57	88	5.65685	5.65685	2.82843
90.888	49.5	60.6667	87.3333	2.12132	0.707107	8.48528
90.9991	51	60.6667	85	0	4.24264	4.24264
91.1102	51.5	63	83.3333	0.707107	2.82843	4.94975
91.2213	46.5	57.3333	85	7.77817	0	4.24264
91.3324	48	65	82.3333	4.24264	4.24264	0
91.4435	48.5	57.6667	81	6.36396	4.94975	0.707107
91.5546	51	59	86.6667	7.07107	2.12132	2.82843
91.6657	45.5	61	84	4.94975	2.82843	9.89949
91.7769	47	62.3333	81.3333	8.48528	0	3.53553
91.888	51	60.3333	85.3333	2.82843	11.3137	2.82843
91.9991	51.5	61	84	2.12132	1.41421	5.65685
92.1102	50.5	63.3333	84.6667	2.12132	4.24264	4.94975
92.2213	50.5	61	87.3333	4.94975	0.707107	6.36396
92.3324	50	61.6667	85.6667	5.65685	4.24264	6.36396
92.4435	52.5	61.6667	83.3333	2.12132	2.82843	7.07107
92.5546	52.5	63.3333	85.6667	3.53553	7.07107	7.07107
92.6657	51	60.3333	84.6667	2.82843	0	6.36396
92.7768	54	61.6667	84.6667	5.65685	0	4.94975
92.888	52	59.6667	85.3333	7.07107	1.41421	6.36396
92.9991	50.5	62.6667	86	3.53553	5.65685	1.41421
93.1102	54	60	88	4.24264	1.41421	7.77817
93.2213	52.5	65.3333	85.6667	4.94975	4.24264	2.82843
93.3324	48.5	60.3333	88	4.94975	3.53553	5.65685
93.4435	49.5	62.6667	86	2.12132	3.53553	2.82843
93.5546	51.5	60.3333	85	3.53553	0.707107	7.07107
93.6657	51	61	87	2.82843	0.707107	5.65685
93.7768	52.5	63.6667	86	2.12132	1.41421	3.53553
93.888	52	61.6667	85.6667	1.41421	4.24264	6.36396
93.9991	52.5	64	87.3333	9.19239	1.41421	3.53553
94.1102	50.5	64.3333	86	6.36396	3.53553	2.12132
94.2213	50	64	87.6667	4.24264	4.24264	2.12132
94.3324	50.5	62.3333	86	3.53553	0	3.53553
94.4435	52.5	63	86	3.53553	1.41421	7.07107
94.5546	52	65.6667	84	5.65685	1.41421	4.24264
94.6657	52.5	62	86	6.36396	2.82843	2.82843
94.7768	51	62.6667	86.3333	5.65685	1.41421	4.24264
94.8879	52	64.3333	86.3333	7.07107	2.12132	4.24264
94.999	50.5	62.3333	88.3333	2.12132	4.24264	4.24264
95.1102	52	60	86	4.24264	3.53553	6.36396
95.2213	52.5	64	85.3333	4.94975	1.41421	2.82843
95.3324	52	63.3333	86.6667	1.41421	0.707107	4.24264
95.4435	52.5	62.6667	83.6667	6.36396	2.12132	4.24264
95.5546	48.5	65	86.3333	4.94975	2.82843	3.53553
95.6657	50.5	65	85.3333	3.53553	0.707107	6.36396
95.7768	52	62.6667	86	7.07107	4.94975	6.36396
95.8879	51	61.6667	85.6667	4.24264	2.12132	3.53553
95.999	51.5	64.6667	84.6667	3.53553	0	0
96.1102	51	62.3333	83	4.24264	2.12132	4.24264
96.2213	53	63.3333	85	2.82843	2.82843	2.82843
96.3324	51	63.6667	87	1.41421	2.82843	4.94975
96.4435	49	62.6667	86.6667	8.48528	4.24264	3.53553
96.5546	51.5	64.6667	85.6667	6.36396	3.53553	9.19239
96.6657	54	61.3333	83.6667	2.82843	0.707107	8.48528
96.7768	48.5	61	83.3333	4.94975	2.82843	4.94975
96.8879	50.5	64.6667	85.3333	3.53553	2.12132	8.48528
96.999	48.5	64.3333	86.6667	6.36396	5.65685	4.94975
97.1101	51	64.3333	85	5.65685	3.53553	2.82843
97.2212	52	62.3333	84.3333	4.24264	1.41421	3.53553
97.3324	49.5	62	84.6667	4.94975	0.707107	3.53553
97.4435	53	63.6667	86.6667	5.65685	3.53553	6.36396
97.5546	48.5	63.3333	84.3333	3.53553	2.12132	7.07107
97.6657	50.5	63.3333	84	4.94975	1.41421	1.41421
97.7768	51	64	86.6667	5.65685	1.41421	4.24264
97.8879	50.5	62.6667	86	4.94975	2.82843	4.94975
97.999	51.5	62.6667	87.6667	4.94975	4.94975	6.36396
98.1101	51.5	63.6667	88.3333	9.19239	4.94975	4.94975
98.2212	50	63	81.6667	4.24264	0	4.94975
98.3323	49.5	60.6667	82	9.19239	1.41421	1.41421
98.4435	50	61.3333	83.3333	5.65685	0.707107	7.07107
98.5546	53	64	83.6667	2.82843	3.53553	0
98.6657	49.5	63.3333	82.6667	4.94975	1.41421	5.65685
98.7768	51	62	85.3333	2.82843	1.41421	3.53553
98.8879	51	60	86	1.41421	1.41421	4.24264
98.999	50	64.3333	86	5.65685	3.53553	4.94975
99.1101	50	65.3333	85.6667	1.41421	7.07107	2.82843
99.2212	53.5	59	87	4.94975	6.36396	4.24264
99.3323	51	62.3333	85.6667	5.65685	1.41421	1.41421
99.4434	49.5	62	85.6667	3.53553	3.53553	3.53553
99.5546	52.5	61	86.6667	4.94975	1.41421	0.707107
99.6657	52.5	61.6667	86	3.53553	2.12132	7.07107
99.7768	53.5	62	85.3333	6.36396	4.94975	2.12132
99.8879	51.5	63.6667	84.3333	4.94975	2.82843	1.41421
99.999	51.5	58.3333	87.6667	2.12132	0.707107	4.24264
100.11	49	63.3333	85.3333	5.65685	2.82843	4.24264
100.221	51.5	63	85.6667	3.53553	4.24264	3.53553
100.332	50	63.3333	84.6667	2.82843	1.41421	4.24264
100.443	49.5	62.3333	84.6667	6.36396	5.65685	0.707107
100.555	48.5	62.3333	88	4.94975	1.41421	2.82843
100.666	50.5	63.6667	84.3333	6.36396	0.707107	3.53553
100.777	49.5	63.6667	86	3.53553	2.82843	1.41421
100.888	51.5	63	86.3333	7.77817	0.707107	4.94975
100.999	50.5	62	86	4.94975	2.12132	4.94975
101.11	47.5	63	87.6667	9.19239	4.94975	2.12132
101.221	52	62	84.3333	4.24264	1.41421	2.12132
101.332	48.5	62.3333	87	4.94975	4.24264	4.94975
101.443	50.5	64.3333	85	4.94975	2.82843	2.82843
101.555	49.5	63.3333	85	0.707107	0	2.82843
101.666	51	63.3333	87	8.48528	3.53553	5.65685
101.777	50.5	61.6667	85.3333	7.77817	0.707107	3.53553
101.888	50.5	61.3333	86.3333	3.53553	7.07107	4.94975
101.999	52	62.3333	84	1.41421	1.41421	7.07107
102.11	48.5	63	87	3.53553	0.707107	4.94975
102.221	51.5	63.3333	86	7.77817	3.53553	4.94975
102.332	49	60.6667	84.6667	1.41421	0.707107	5.65685
102.443	53.5	63	85.6667	3.53553	0	4.24264
102.555	48.5	62	85.3333	6.36396	4.94975	5.65685
102.666	48.5	64	86.3333	4.94975	2.82843	2.82843
102.777	51.5	63	86	4.94975	0.707107	7.07107
102.888	49	62.3333	83.6667	2.82843	1.41421	7.07107
102.999	48.5	61.6667	85.3333	0.707107	0.707107	3.53553
103.11	51.5	61.3333	85.6667	4.94975	0.707107	1.41421
103.221	55	62	85.6667	1.41421	0.707107	0.707107
103.332	48.5	61	84.6667	7.77817	4.24264	4.94975
103.443	53	63.6667	87	5.65685	6.36396	4.24264
103.555	49.5	64.3333	83.6667	3.53553	2.82843	8.48528
103.666	51.5	59.3333	84.3333	3.53553	7.07107	0
103.777	48.5	60.3333	86	13.435	5.65685	1.41421
103.888	52.5	62.3333	84	6.36396	1.41421	4.94975
103.999	52	66.6667	85.3333	4.24264	1.41421	5.65685
104.11	49.5	64	85.6667	2.12132	2.12132	2.82843
104.221	50	63.6667	84.3333	4.24264	4.94975	3.53553
104.332	51.5	62	86.6667	4.94975	4.24264	4.24264
104.443	53	65	85	4.24264	4.94975	4.94975
104.555	51	63.3333	86	7.07107	4.24264	2.82843
104.666	50	61.6667	85	2.82843	0	3.53553
104.777	50	59.6667	85	2.82843	7.07107	4.24264
104.888	50	62	86.3333	4.24264	0.707107	4.24264
104.999	50.5	62.3333	84.6667	6.36396	5.65685	4.94975
105.11	52.5	63.6667	83	6.36396	2.12132	4.94975
105.221	51	62.3333	85.3333	4.24264	1.41421	4.24264
105.332	51.5	62.3333	85.3333	7.77817	1.41421	4.24264
105.443	53	63.6667	85	7.07107	1.41421	4.24264
105.555	52	64.3333	85	7.07107	2.12132	3.53553
105.666	51.5	63.3333	85.6667	6.36396	2.82843	6.36396
105.777	50.5	64	85.3333	3.53553	4.94975	4.24264
105.888	50	63	83.3333	7.07107	2.12132	6.36396
105.999	50	61.6667	85.6667	7.07107	1.41421	5.65685
106.11	50.5	61.6667	84	3.53553	1.41421	5.65685
106.221	53	63	83.6667	5.65685	2.82843	7.07107
106.332	50.5	63.3333	83.6667	6.36396	1.41421	2.82843
106.443	50.5	63	85.6667	4.94975	4.24264	2.82843
106.554	52.5	64	84.3333	4.94975	2.12132	3.53553
106.666	51	63.3333	84	5.65685	2.12132	3.53553
106.777	49.5	62.3333	84	6.36396	2.82843	4.24264
106.888	51	62.6667	84	7.07107	2.82843	1.41421
106.999	51	63	82.6667	2.82843	2.82843	2.82843
107.11	50	62	83.6667	2.82843	2.82843	5.65685
107.221	49.5	63.6667	83.6667	7.77817	3.53553	7.07107
107.332	49	62.6667	84.6667	2.82843	1.41421	4.94975
107.443	51.5	63.3333	83.3333	4.94975	1.41421	4.24264
107.554	51	63.3333	85.3333	1.41421	0	6.36396
107.666	51.5	61.6667	83	4.94975	1.41421	4.94975
107.777	49	62.6667	84.3333	4.24264	4.24264	2.12132
107.888	51	62.6667	84	4.24264	1.41421	4.94975
107.999	51.5	61.6667	82.6667	4.94975	3.53553	3.53553
108.11	51	61.3333	85	7.07107	2.12132	3.53553
108.221	47	62.6667	84.3333	8.48528	2.82843	4.94975
108.332	52.5	63.3333	83	6.36396	2.82843	4.24264
108.443	52	61.6667	84.3333	4.24264	2.82843	4.94975
108.554	50.5	62.6667	83.3333	4.94975	2.12132	3.53553
108.666	53	63	84.6667	2.82843	3.53553	5.65685
108.777	50.5	63	80	4.94975	2.12132	3.53553
108.888	48.5	63	84.3333	2.12132	2.82843	2.82843
108.999	49	62.3333	83.6667	2.82843	0.707107	2.82843
109.11	50	62.3333	83.3333	5.65685	0.707107	1.41421
109.221	49	64.3333	83	4.24264	5.65685	5.65685
109.332	48	62	83.6667	4.24264	3.53553	7.07107
109.443	49	63	83	2.82843	1.41421	2.12132
109.554	52.5	63.6667	85.6667	3.53553	0.707107	1.41421
109.666	51	59	81.6667	1.41421	0.707107	3.53553
109.777	50	62	84	7.07107	2.12132	3.53553
109.888	48.5	60	83.3333	4.94975	3.53553	0.707107
109.999	52	61.6667	81.3333	4.24264	1.41421	4.24264
110.11	52.5	64	84.3333	4.94975	1.41421	4.94975
110.221	49.5	59	82.6667	6.36396	4.24264	2.82843
110.332	50.5	61.3333	83.6667	7.77817	5.65685	7.07107
110.443	50.5	65.3333	80.6667	4.94975	0.707107	3.53553
110.554	50.5	64.3333	81.6667	3.53553	2.12132	4.24264
110.666	47.5	62	84.3333	12.0208	0.707107	3.53553
110.777	51	64	82.3333	4.24264	1.41421	2.82843
110.888	50.5	63.6667	81	6.36396	2.82843	2.82843
110.999	52.5	63.3333		6.36396	0.707107	4.94975

## Sheet: Fig. 4d
hours	aSyn (0% EtOH)	SD	aSyn (1% EtOH)	SD
0	9	2.82843	10	0
0.111111	8.5	2.12132	9.5	3.53553
0.222222	9.5	0.707107	8	0
0.333333	7	0	7	2.82843
0.444444	9	0	9.5	0.707107
0.555556	8	2.82843	10	0
0.666667	7.5	0.707107	8.5	3.53553
0.777778	9	1.41421	8	1.41421
0.888889	8	2.82843	9	4.24264
1	8	1.41421	8	1.41421
1.11111	7	1.41421	6	0
1.22222	9.5	2.12132	9.5	3.53553
1.33333	8.5	0.707107	6.5	0.707107
1.44444	9.5	4.94975	7	0
1.55556	8	1.41421	9	0
1.66667	8	2.82843	8.5	0.707107
1.77778	9	2.82843	9	0
1.88889	7.5	0.707107	6	1.41421
2	9	0	8	0
2.11111	8	0	8	0
2.22222	7.5	0.707107	6.5	0.707107
2.33333	7	0	6.5	2.12132
2.44444	6	1.41421	6.5	0.707107
2.55556	7	1.41421	7.5	2.12132
2.66667	9	0	8	1.41421
2.77778	9.5	0.707107	7	0
2.88889	8	0	8	1.41421
3	8.5	0.707107	8.5	2.12132
3.11111	8	1.41421	7	1.41421
3.22222	7.5	2.12132	7.5	0.707107
3.33333	6	2.82843	8	1.41421
3.44444	6	0	8	2.82843
3.55556	8	1.41421	7.5	0.707107
3.66667	6	1.41421	8.5	3.53553
3.77778	8	0	8	0
3.88889	6	1.41421	8	1.41421
4	8.5	0.707107	9	1.41421
4.11111	8.5	2.12132	7.5	0.707107
4.22222	6.5	2.12132	7	0
4.33333	7	1.41421	7.5	0.707107
4.44444	7.5	0.707107	4.5	0.707107
4.55556	6.5	0.707107	7.5	2.12132
4.66667	9.5	6.36396	8	1.41421
4.77778	8.5	3.53553	8	0
4.88889	7	0	8	1.41421
5	9.5	2.12132	7.5	0.707107
5.11111	8	1.41421	7.5	2.12132
5.22222	9.5	2.12132	8	0
5.33333	7.5	0.707107	7	1.41421
5.44444	6.5	0.707107	9	1.41421
5.55556	8	1.41421	7	1.41421
5.66667	6.5	0.707107	6.5	0.707107
5.77778	7.5	2.12132	9	0
5.88889	7	0	8	0
6	7.5	2.12132	8	0
6.11111	7.5	0.707107	8	1.41421
6.22222	9	4.24264	7.5	0.707107
6.33333	7.5	2.12132	7.5	0.707107
6.44444	7	0	7	4.24264
6.55556	6	1.41421	7	4.24264
6.66667	10	1.41421	7	0
6.77778	8	0	7	1.41421
6.88889	7	1.41421	7.5	0.707107
7	8.5	2.12132	7.5	0.707107
7.11111	7	0	9	1.41421
7.22222	8	1.41421	6.5	0.707107
7.33333	8.5	2.12132	8.5	0.707107
7.44444	7	1.41421	8	0
7.55556	7	0	6	4.24264
7.66667	6	2.82843	6.5	2.12132
7.77778	6	1.41421	7.5	0.707107
7.88889	9	1.41421	7	0
8	9	1.41421	6.5	3.53553
8.11111	8.5	0.707107	9.5	0.707107
8.22222	8	0	6.5	0.707107
8.33333	9	0	7	1.41421
8.44444	7	0	9	0
8.55556	7	0	7.5	0.707107
8.66667	7.5	3.53553	6	0
8.77778	7	1.41421	6.5	0.707107
8.88889	8	0	7.5	0.707107
9	7	1.41421	8	0
9.11111	8.5	0.707107	8.5	2.12132
9.22222	8.5	2.12132	8.5	0.707107
9.33333	6.5	2.12132	8	0
9.44444	9.5	0.707107	7	1.41421
9.55556	7.5	2.12132	8.5	2.12132
9.66667	8	0	8.5	0.707107
9.77778	9	0	10.5	2.12132
9.88889	8	1.41421	9	1.41421
10	8	1.41421	6	1.41421
10.1111	8	0	7	1.41421
10.2222	7	1.41421	8.5	0.707107
10.3333	9	1.41421	7	2.82843
10.4444	7	1.41421	9	1.41421
10.5556	7	1.41421	9	1.41421
10.6667	8	0	7.5	0.707107
10.7778	10.5	0.707107	8	0
10.8889	8.5	0.707107	8.5	2.12132
11	10	0	6.5	0.707107
11.1111	8.5	0.707107	8	1.41421
11.2222	8.5	0.707107	6	1.41421
11.3333	8	0	7.5	0.707107
11.4444	7.5	0.707107	8.5	0.707107
11.5556	8	1.41421	8	0
11.6667	9	0	7.5	0.707107
11.7778	10	2.82843	7	0
11.8889	8.5	0.707107	8	1.41421
12	8	1.41421	8.5	0.707107
12.1111	8.5	2.12132	6.5	0.707107
12.2222	6.5	0.707107	8	0
12.3333	7.5	0.707107	8.5	0.707107
12.4444	8.5	2.12132	9	2.82843
12.5556	6	0	7.5	0.707107
12.6667	9	1.41421	8.5	0.707107
12.7778	8	0	8	0
12.8889	7.5	0.707107	8	0
13	7	1.41421	11	1.41421
13.1111	8	1.41421	10.5	0.707107
13.2222	9	0	7	1.41421
13.3333	8.5	0.707107	6	0
13.4444	11	0	7	0
13.5556	10	0	10.5	2.12132
13.6667	7.5	0.707107	6	1.41421
13.7778	7	0	8	0
13.8889	9	2.82843	7.5	0.707107
14	10	0	9	1.41421
14.1111	8.5	2.12132	9.5	0.707107
14.2222	8.5	0.707107	7	1.41421
14.3333	6.5	3.53553	8	0
14.4444	8	1.41421	7.5	0.707107
14.5556	7.5	2.12132	8	1.41421
14.6667	9	2.82843	7.5	0.707107
14.7778	7.5	0.707107	7	0
14.8889	10	2.82843	8	1.41421
15	11	0	8	2.82843
15.1111	9.5	2.12132	7	2.82843
15.2222	6	1.41421	6.5	2.12132
15.3333	9.5	0.707107	7.5	0.707107
15.4444	10	0	10	1.41421
15.5556	8.5	2.12132	12	0
15.6667	7.5	0.707107	8	2.82843
15.7778	7.5	3.53553	7	0
15.8889	9	2.82843	8.5	0.707107
16	5.5	0.707107	8	2.82843
16.1111	7	1.41421	7.5	0.707107
16.2222	5	0	10	1.41421
16.3333	8	2.82843	7.5	0.707107
16.4444	7.5	0.707107	7.5	2.12132
16.5556	10.5	0.707107	10	0
16.6667	7.5	0.707107	6.5	3.53553
16.7778	8	1.41421	8.5	0.707107
16.8889	7.5	2.12132	10.5	0.707107
17	8	1.41421	7.5	2.12132
17.1111	8	0	10	2.82843
17.2222	8.5	2.12132	8.5	0.707107
17.3333	8	1.41421	7.5	0.707107
17.4444	7	0	7	1.41421
17.5556	8	0	7	1.41421
17.6667	10.5	0.707107	9	0
17.7778	7	0	7	0
17.8889	6.5	0.707107	9	0
18	6	2.82843	10	1.41421
18.1111	9.5	0.707107	7.5	0.707107
18.2222	7.5	4.94975	6.5	2.12132
18.3333	9.5	0.707107	7.5	0.707107
18.4444	8	0	8.5	0.707107
18.5556	6	1.41421	7	0
18.6667	10	2.82843	7.5	0.707107
18.7778	9	1.41421	8	0
18.8889	8.5	0.707107	9	2.82843
19	8	2.82843	8.5	0.707107
19.1111	9	2.82843	9.5	0.707107
19.2222	5.5	0.707107	8	1.41421
19.3333	7	2.82843	6	1.41421
19.4444	9	1.41421	9	1.41421
19.5556	9.5	0.707107	8	2.82843
19.6667	9	0	8.5	0.707107
19.7778	7.5	0.707107	8	0
19.8889	6	2.82843	8.5	2.12132
20	9	0	7	0
20.1111	8	2.82843	8.5	0.707107
20.2222	8	1.41421	7.5	2.12132
20.3333	6.5	2.12132	8.5	0.707107
20.4444	7	0	7	2.82843
20.5556	7.5	0.707107	7.5	0.707107
20.6667	9	0	8	2.82843
20.7778	9	0	7	2.82843
20.8889	8.5	0.707107	8	0
21	9	1.41421	8.5	0.707107
21.1111	8.5	0.707107	9.5	0.707107
21.2222	7.5	0.707107	8.5	3.53553
21.3333	8	0	7.5	0.707107
21.4444	7	0	8	0
21.5556	6.5	0.707107	8.5	0.707107
21.6667	9.5	0.707107	8.5	0.707107
21.7778	10	0	8	1.41421
21.8889	8	1.41421	6	0
22	8	1.41421	6	1.41421
22.1111	9	1.41421	8	0
22.2222	9	1.41421	8.5	0.707107
22.3333	9	1.41421	8	1.41421
22.4444	9.5	2.12132	7.5	0.707107
22.5556	8	2.82843	9	1.41421
22.6667	6.5	0.707107	6.5	0.707107
22.7778	10.5	3.53553	8	0
22.8889	6	0	8	1.41421
23	8.5	0.707107	8	1.41421
23.1111	8.5	0.707107	9.5	0.707107
23.2222	11	1.41421	7	0
23.3333	8	1.41421	8.5	0.707107
23.4444	7	1.41421	8	1.41421
23.5556	7.5	2.12132	7.5	0.707107
23.6667	5.5	0.707107	9.5	2.12132
23.7778	8.5	3.53553	7.5	0.707107
23.8889	5.5	2.12132	9	1.41421
24	8.5	2.12132	9	2.82843
24.1111	7.5	0.707107	7.5	3.53553
24.2222	8	1.41421	6.5	0.707107
24.3333	10.5	0.707107	6	1.41421
24.4444	9	1.41421	9	0
24.5556	9	1.41421	9	1.41421
24.6667	8.5	0.707107	9.5	2.12132
24.7778	7.5	2.12132	6.5	0.707107
24.8889	8.5	0.707107	7	1.41421
25	6.5	0.707107	8	2.82843
25.1111	8.5	0.707107	7.5	0.707107
25.2222	7.5	0.707107	9	0
25.3333	6.5	0.707107	8.5	2.12132
25.4444	8	0	8	1.41421
25.5556	7	2.82843	7.5	2.12132
25.6667	7.5	0.707107	8.5	0.707107
25.7778	6.5	2.12132	6.5	0.707107
25.8889	7.5	2.12132	10.5	0.707107
26	8.5	0.707107	7	1.41421
26.1111	7.5	0.707107	8	2.82843
26.2222	8.5	0.707107	8	1.41421
26.3333	8	0	9.5	0.707107
26.4444	8.5	2.12132	7.5	0.707107
26.5556	7.5	0.707107	9	0
26.6667	9	1.41421	8	0
26.7778	7	0	6.5	0.707107
26.8889	9	0	7.5	0.707107
27	8	0	8.5	4.94975
27.1111	6	0	10	2.82843
27.2222	8.5	2.12132	9.5	2.12132
27.3333	8	0	7.5	3.53553
27.4444	9	1.41421	10.5	2.12132
27.5556	7	1.41421	9.5	0.707107
27.6667	8	0	8.5	3.53553
27.7778	9	0	10.5	3.53553
27.8889	8	2.82843	11.5	3.53553
28	8	1.41421	10.5	2.12132
28.1111	9	0	11	5.65685
28.2222	7.5	0.707107	9	2.82843
28.3333	6.5	0.707107	10.5	4.94975
28.4444	8.5	2.12132	10	4.24264
28.5556	7	0	11.5	3.53553
28.6667	7.5	3.53553	12.5	3.53553
28.7778	9	1.41421	12.5	0.707107
28.8889	7.5	0.707107	10.5	6.36396
29	7.5	0.707107	12	2.82843
29.1111	7.5	0.707107	13	5.65685
29.2222	7.5	2.12132	11.5	3.53553
29.3333	8.5	0.707107	11	7.07107
29.4444	8	1.41421	11.5	3.53553
29.5556	7.5	0.707107	12	5.65685
29.6667	8.5	0.707107	11	4.24264
29.7778	9.5	2.12132	13	7.07107
29.8889	9	1.41421	11	4.24264
30	8.5	0.707107	14	9.89949
30.1111	8	0	10.5	7.77817
30.2222	8.5	0.707107	11	5.65685
30.3333	7	0	12.5	6.36396
30.4444	8	1.41421	9.5	6.36396
30.5556	9.5	0.707107	11.5	4.94975
30.6667	11	2.82843	12	7.07107
30.7778	9	1.41421	12	2.82843
30.8889	7	1.41421	14.5	3.53553
31	8	1.41421	12.5	2.12132
31.1111	8.5	0.707107	14	5.65685
31.2222	9	0	11.5	2.12132
31.3333	9	1.41421	14.5	4.94975
31.4444	8.5	0.707107	12.5	2.12132
31.5556	8	1.41421	14	4.24264
31.6667	10	0	15	5.65685
31.7778	10.5	2.12132	14.5	3.53553
31.8889	8.5	0.707107	15	2.82843
32	8	1.41421	15.5	4.94975
32.1111	8.5	2.12132	13.5	4.94975
32.2222	8	2.82843	14	4.24264
32.3333	10	1.41421	16	5.65685
32.4444	8	1.41421	15	5.65685
32.5556	7	0	16	2.82843
32.6667	9	1.41421	15.5	2.12132
32.7778	8.5	2.12132	14.5	4.94975
32.8889	9	1.41421	15.5	6.36396
33	10	0	16	4.24264
33.1111	10.5	3.53553	16.5	2.12132
33.2222	7.5	0.707107	15.5	4.94975
33.3333	10	1.41421	16.5	4.94975
33.4444	10	0	17.5	4.94975
33.5556	9	1.41421	16.5	6.36396
33.6667	8.5	2.12132	18.5	3.53553
33.7778	7.5	0.707107	15	8.48528
33.8889	8.5	2.12132	16	8.48528
34	9	0	18	5.65685
34.1111	8.5	0.707107	18.5	4.94975
34.2222	9.5	0.707107	18	4.24264
34.3333	9.5	0.707107	15.5	7.77817
34.4444	9	0	17.5	9.19239
34.5556	10	1.41421	16.5	7.77817
34.6667	10	0	16.5	7.77817
34.7778	8.5	0.707107	17.5	3.53553
34.8889	8.5	0.707107	15.5	6.36396
35	10	0	18	4.24264
35.1111	9	0	18	8.48528
35.2222	11	1.41421	18	8.48528
35.3333	9.5	0.707107	16	5.65685
35.4444	9	1.41421	18	7.07107
35.5556	8	2.82843	18	4.24264
35.6667	8	0	16.5	6.36396
35.7778	8	1.41421	20.5	9.19239
35.8889	10	1.41421	19.5	9.19239
36	8.5	0.707107	19	11.3137
36.1111	11	0	19.5	6.36396
36.2222	8	0	18.5	7.77817
36.3333	9.5	0.707107	17.5	10.6066
36.4444	9.5	0.707107	20.5	9.19239
36.5556	10	1.41421	19.5	10.6066
36.6667	10	1.41421	21	7.07107
36.7778	9.5	0.707107	20	11.3137
36.8889	8.5	0.707107	19	11.3137
37	9.5	0.707107	21	9.89949
37.1111	11	1.41421	19	8.48528
37.2222	13	2.82843	22.5	7.77817
37.3333	9.5	2.12132	18.5	9.19239
37.4444	9.5	2.12132	13.5	9.19239
37.5556	11	2.82843	20	7.07107
37.6667	10.5	0.707107	17.5	4.94975
37.7778	11	4.24264	19.5	12.0208
37.8889	10.5	3.53553	19	7.07107
38	11.5	3.53553	21.5	4.94975
38.1111	13	1.41421	20.5	9.19239
38.2222	10	1.41421	20.5	7.77817
38.3333	10	0	20	8.48528
38.4444	10.5	2.12132	22	9.89949
38.5556	8	2.82843	21.5	9.19239
38.6667	12	4.24264	21	9.89949
38.7778	11.5	3.53553	25	9.89949
38.8889	10.5	2.12132	20.5	12.0208
39	12.5	3.53553	24	9.89949
39.1111	11	1.41421	21	11.3137
39.2222	12	5.65685	21.5	7.77817
39.3333	11	1.41421	20	9.89949
39.4444	10.5	2.12132	22.5	10.6066
39.5556	11.5	2.12132	24	11.3137
39.6667	11	2.82843	24	5.65685
39.7778	10.5	4.94975	25	8.48528
39.8889	9	0	21.5	10.6066
40	12.5	2.12132	20	9.89949
40.1111	12	4.24264	22.5	10.6066
40.2222	9.5	2.12132	23.5	12.0208
40.3333	12	1.41421	23	12.7279
40.4444	10.5	4.94975	25.5	13.435
40.5556	10.5	0.707107	22	12.7279
40.6667	10	1.41421	24	12.7279
40.7778	10	2.82843	23	12.7279
40.8889	12	2.82843	22	14.1421
41	10.5	4.94975	24	14.1421
41.1111	9.5	3.53553	23	14.1421
41.2222	10	1.41421	26	15.5563
41.3333	10.5	3.53553	25	14.1421
41.4444	12.5	3.53553	24.5	10.6066
41.5556	12.5	4.94975	24.5	10.6066
41.6667	12	4.24264	26	15.5563
41.7778	10	2.82843	25	12.7279
41.8889	10	2.82843	25	14.1421
42	12	1.41421	25	12.7279
42.1111	10.5	4.94975	24.5	9.19239
42.2222	11	2.82843	25.5	14.8492
42.3333	11.5	2.12132	24.5	13.435
42.4444	12.5	2.12132	24.5	19.0919
42.5556	12	5.65685	26.5	13.435
42.6667	11	1.41421	26.5	16.2635
42.7778	11.5	4.94975	27	16.9706
42.8889	11.5	0.707107	27	16.9706
43	9.5	3.53553	26.5	12.0208
43.1111	10.5	3.53553	27	15.5563
43.2222	10	1.41421	29	15.5563
43.3333	11	1.41421	26.5	16.2635
43.4444	12.5	4.94975	26	14.1421
43.5556	11	2.82843	27	15.5563
43.6667	11	2.82843	26	16.9706
43.7778	10	4.24264	29	15.5563
43.8889	11.5	3.53553	27.5	14.8492
44	11	2.82843	27.5	17.6777
44.1111	14	4.24264	29	15.5563
44.2222	11.5	3.53553	25.5	14.8492
44.3333	11	4.24264	29	16.9706
44.4444	13.5	0.707107	27.5	16.2635
44.5556	10.5	0.707107	30.5	19.0919
44.6667	12	2.82843	28	14.1421
44.7778	11.5	2.12132	31	16.9706
44.8889	11	2.82843	27.5	17.6777
45	12	4.24264	29.5	17.6777
45.1111	12.5	0.707107	29.5	19.0919
45.2222	12	0	27.5	16.2635
45.3333	12.5	0.707107	30	18.3848
45.4444	11.5	3.53553	31.5	17.6777
45.5556	13.5	0.707107	31.5	17.6777
45.6667	14	1.41421	29	15.5563
45.7778	14	1.41421	30.5	20.5061
45.8889	13	0	27	12.7279
46	15	1.41421	25.5	14.8492
46.1111	14	1.41421	26	12.7279
46.2222	13.5	0.707107	30.5	12.0208
46.3333	14.5	0.707107	28	16.9706
46.4444	11.5	2.12132	27.5	14.8492
46.5556	12.5	0.707107	30	18.3848
46.6667	14.5	0.707107	30	16.9706
46.7778	14	2.82843	32	16.9706
46.8889	13	1.41421	31	16.9706
47	15.5	0.707107	32.5	19.0919
47.1111	14	1.41421	31	18.3848
47.2222	13	1.41421	33.5	20.5061
47.3333	13.5	0.707107	33	22.6274
47.4444	12.5	0.707107	34.5	17.6777
47.5556	14.5	2.12132	33.5	17.6777
47.6667	14	1.41421	34	18.3848
47.7778	13	2.82843	34.5	17.6777
47.8889	14.5	0.707107	36	22.6274
48	13	1.41421	33	18.3848
48.1111	13	1.41421	35	22.6274
48.2222	17	1.41421	33	21.2132
48.3333	13	1.41421	34	22.6274
48.4444	14	0	35.5	19.0919
48.5556	13	1.41421	35	21.2132
48.6667	14	1.41421	38	18.3848
48.7778	15	1.41421	36.5	21.9203
48.8889	14.5	2.12132	38	24.0416
49	13	1.41421	38	21.2132
49.1111	15.5	2.12132	39.5	23.3345
49.2222	14.5	0.707107	40.5	21.9203
49.3333	14	1.41421	37.5	20.5061
49.4444	14.5	0.707107	37.5	23.3345
49.5556	13	1.41421	39.5	21.9203
49.6667	13	1.41421	40	24.0416
49.7778	15.5	0.707107	39	22.6274
49.8889	13.5	0.707107	39.5	21.9203
50	15	1.41421	38.5	21.9203
50.1111	15	1.41421	41	24.0416
50.2222	14.5	2.12132	42	22.6274
50.3333	16	1.41421	43	22.6274
50.4444	16	1.41421	43	22.6274
50.5556	13	0	42	24.0416
50.6667	14.5	2.12132	42.5	23.3345
50.7778	13.5	0.707107	42	25.4558
50.8889	14	1.41421	45.5	23.3345
51	14.5	0.707107	44.5	24.7487
51.1111	14	1.41421	45.5	27.5772
51.2222	13	1.41421	45	22.6274
51.3333	13.5	0.707107	44	24.0416
51.4444	14.5	0.707107	46	24.0416
51.5556	16	1.41421	45.5	24.7487
51.6667	16	1.41421	44.5	21.9203
51.7778	16.5	3.53553	47.5	24.7487
51.8889	14.5	2.12132	46	25.4558
52	17	1.41421	47	26.8701
52.1111	16.5	0.707107	48	28.2843
52.2222	14	0	44.5	23.3345
52.3333	15.5	2.12132	49.5	26.163
52.4444	14	1.41421	49	24.0416
52.5556	14.5	0.707107	50.5	24.7487
52.6667	15.5	0.707107	51.5	28.9914
52.7778	16	2.82843	50	24.0416
52.8889	13.5	2.12132	53.5	27.5772
53	16	1.41421	49.5	24.7487
53.1111	16	1.41421	54.5	23.3345
53.2222	17.5	2.12132	50.5	24.7487
53.3333	15.5	0.707107	53.5	23.3345
53.4444	14	1.41421	56	29.6985
53.5556	16	4.24264	51.5	27.5772
53.6667	17.5	0.707107	53	26.8701
53.7778	16	1.41421	54.5	24.7487
53.8889	15	1.41421	54	26.8701
54	15	2.82843	53.5	23.3345
54.1111	18.5	0.707107	54.5	27.5772
54.2222	19	4.24264	52.5	21.9203
54.3333	19	2.82843	56	28.2843
54.4444	15.5	2.12132	57	25.4558
54.5556	17.5	0.707107	59	25.4558
54.6667	16	1.41421	58	21.2132
54.7778	15.5	0.707107	60.5	24.7487
54.8889	18	1.41421	60	24.0416
55	19	0	60.5	27.5772
55.1111	18.5	0.707107	60	24.0416
55.2222	22	7.07107	64	25.4558
55.3333	15.5	0.707107	62.5	21.9203
55.4444	17	1.41421	62	22.6274
55.5556	18.5	4.94975	64.5	27.5772
55.6667	19	2.82843	62.5	21.9203
55.7778	20.5	2.12132	65	25.4558
55.8889	18.5	0.707107	65.5	21.9203
56	20	4.24264	64.5	24.7487
56.1111	16.5	4.94975	67.5	20.5061
56.2222	25	4.24264	67	25.4558
56.3333	18	4.24264	66.5	24.7487
56.4444	18	1.41421	70.5	19.0919
56.5556	16	1.41421	68.5	24.7487
56.6667	16.5	0.707107	67.5	20.5061
56.7778	20	0	68.5	20.5061
56.8889	19.5	0.707107	72	22.6274
57	23	4.24264	73	24.0416
57.1111	19	2.82843	71.5	20.5061
57.2222	23	1.41421	72	21.2132
57.3333	17	1.41421	72	19.799
57.4444	23	8.48528	74.5	19.0919
57.5556	22	1.41421	76.5	26.163
57.6667	22	2.82843	73	18.3848
57.7778	24	2.82843	76.5	23.3345
57.8889	21	1.41421	70.5	19.0919
58	19.5	3.53553	74	15.5563
58.1111	21	1.41421	78.5	20.5061
58.2222	21.5	2.12132	76	22.6274
58.3333	23	0	79.5	20.5061
58.4444	20	2.82843	76.5	12.0208
58.5556	24	1.41421	79.5	14.8492
58.6667	24	5.65685	80	21.2132
58.7778	26.5	0.707107	81.5	13.435
58.8889	27.5	3.53553	83	19.799
59	24.5	2.12132	86	18.3848
59.1111	24	1.41421	84	15.5563
59.2222	23	2.82843	85.5	16.2635
59.3333	25	1.41421	85	15.5563
59.4444	24	7.07107	86	14.1421
59.5556	25	2.82843	87	16.9706
59.6667	22.5	0.707107	88.5	16.2635
59.7778	25.5	4.94975	87	14.1421
59.8889	27.5	4.94975	89.5	16.2635
60	24.5	0.707107	86.5	13.435
60.1111	25.5	2.12132	89.5	12.0208
60.2222	28	2.82843	91	11.3137
60.3333	24.5	3.53553	90.5	12.0208
60.4444	27.5	4.94975	92.5	13.435
60.5556	26.5	4.94975	93	11.3137
60.6667	25.5	0.707107	90	11.3137
60.7778	28	1.41421	93.5	7.77817
60.8889	26	0	97	5.65685
61	28	1.41421	93.5	10.6066
61.1111	28	4.24264	95	5.65685
61.2222	27.5	3.53553	93.5	7.77817
61.3333	31	2.82843	97	7.07107
61.4444	27.5	2.12132	99	2.82843
61.5556	28.5	3.53553	97.5	7.77817
61.6667	27.5	4.94975	98	7.07107
61.7778	29	2.82843	98	1.41421
61.8889	32.5	0.707107	99	4.24264
62	31.5	0.707107	97.5	3.53553
62.1111	32	0	100.5	2.12132
62.2222	32.5	4.94975	104.5	0.707107
62.3333	32	4.24264	101.5	2.12132
62.4444	34.5	3.53553	102.5	2.12132
62.5556	33	1.41421	105	2.82843
62.6667	32	0	102	1.41421
62.7778	34.5	4.94975	103	1.41421
62.8889	34	4.24264	100.5	2.12132
63	36	4.24264	104	1.41421
63.1111	35	4.24264	106	4.24264
63.2222	34.5	3.53553	108	0
63.3333	35.5	3.53553	105.5	2.12132
63.4444	35	0	110	0
63.5556	37.5	0.707107	107	5.65685
63.6667	35	0	109	2.82843
63.7778	35.5	0.707107	105.5	2.12132
63.8889	35	4.24264	108	0
64	37	0	110	4.24264
64.1111	36	0	107.5	0.707107
64.2222	37.5	0.707107	111	4.24264
64.3333	37.5	0.707107	110	4.24264
64.4444	37.5	2.12132	112	5.65685
64.5556	38.5	0.707107	113.5	7.77817
64.6667	39.5	0.707107	114	5.65685
64.7778	42	1.41421	107	4.24264
64.8889	37	1.41421	115.5	12.0208
65	42	0	115	5.65685
65.1111	41	2.82843	111	12.7279
65.2222	40.5	2.12132	114.5	10.6066
65.3333	44	0	114.5	13.435
65.4444	42	1.41421	115	12.7279
65.5556	41.5	0.707107	118	11.3137
65.6667	42.5	2.12132	114	9.89949
65.7778	43.5	0.707107	100.5	12.0208
65.8889	45.5	2.12132	104.5	10.6066
66	44.5	0.707107	106.5	16.2635
66.1111	48	0	111	18.3848
66.2222	45	1.41421	113.5	19.0919
66.3333	48	0	114	15.5563
66.4444	45	1.41421	117	18.3848
66.5556	47	1.41421	119	14.1421
66.6667	49	0	118.5	14.8492
66.7778	50.5	0.707107	117.5	12.0208
66.8889	49	1.41421	119	16.9706
67	49.5	0.707107	121	14.1421
67.1111	49.5	2.12132	122	16.9706
67.2222	53.5	0.707107	124	18.3848
67.3333	51.5	2.12132	124	15.5563
67.4444	54	2.82843	120	14.1421
67.5556	54	2.82843	123.5	17.6777
67.6667	54.5	0.707107	118.5	19.0919
67.7778	55	2.82843	120.5	17.6777
67.8889	55.5	0.707107	123	19.799
68	55	1.41421	124.5	17.6777
68.1111	55	4.24264	123.5	17.6777
68.2222	57	1.41421	126	18.3848
68.3333	58.5	2.12132	123.5	17.6777
68.4444	59.5	0.707107	121.5	21.9203
68.5556	60	0	127	16.9706
68.6667	60.5	0.707107	124	19.799
68.7778	61	0	128	19.799
68.8889	62	0	123	24.0416
69	63	0	126	18.3848
69.1111	59.5	4.94975	126	19.799
69.2222	62.5	2.12132	127	16.9706
69.3333	62.5	3.53553	124	18.3848
69.4444	63	4.24264	124.5	20.5061
69.5556	63	0	125	19.799
69.6667	65.5	3.53553	124.5	26.163
69.7778	66.5	2.12132	127.5	19.0919
69.8889	66	1.41421	126	24.0416
70	68.5	0.707107	127.5	20.5061
70.1111	70	2.82843	128	21.2132
70.2222	65.5	0.707107	128	22.6274
70.3333	70	1.41421	128	24.0416
70.4444	70	1.41421	127	22.6274
70.5556	71	0	125.5	19.0919
70.6667	71	1.41421	126.5	19.0919
70.7778	73.5	0.707107	128.5	24.7487
70.8889	72.5	2.12132	126	24.0416
71	74.5	2.12132	125	21.2132
71.1111	74.5	2.12132	128.5	23.3345
71.2222	73	2.82843	129.5	24.7487
71.3333	76	0	129.5	26.163
71.4444	74.5	0.707107	129	26.8701
71.5556	77	0	130	25.4558
71.6667	75.5	0.707107	127.5	20.5061
71.7778	77.5	0.707107	125.5	23.3345
71.8889	80	1.41421	123.5	27.5772
72	78.5	0.707107	131	24.0416
72.1111	77	0	128	26.8701
72.2222	78	2.82843	129	25.4558
72.3333	81	0	127.5	27.5772
72.4444	79	1.41421	131	24.0416
72.5556	78	0	128.5	26.163
72.6667	79.5	0.707107	127	24.0416
72.7778	82	4.24264	128	25.4558
72.8889	80	2.82843	128.5	27.5772
73	83	4.24264	130.5	27.5772
73.1111	82.5	4.94975	130	25.4558
73.2222	83	4.24264	128	26.8701
73.3333	84.5	4.94975	128	25.4558
73.4444	81.5	3.53553	130	22.6274
73.5556	85.5	3.53553	127	26.8701
73.6667	85.5	4.94975	127.5	27.5772
73.7778	86	2.82843	128.5	28.9914
73.8889	88	2.82843	129	24.0416
74	88	1.41421	129	26.8701
74.1111	88.5	4.94975	129.5	28.9914
74.2222	89	5.65685	128	21.2132
74.3333	87	5.65685	133.5	30.4056
74.4444	91	0	129.5	27.5772
74.5556	92	4.24264	128.5	28.9914
74.6667	91.5	4.94975	128.5	26.163
74.7778	91	2.82843	129	26.8701
74.8889	90.5	6.36396	129.5	24.7487
75	88.5	2.12132	127.5	27.5772
75.1111	90.5	3.53553	129	28.2843
75.2222	94.5	0.707107	127.5	31.8198
75.3333	89.5	6.36396	128	28.2843
75.4444	94.5	4.94975	127.5	27.5772
75.5556	92.5	4.94975	130.5	28.9914
75.6667	93	7.07107	131	29.6985
75.7778	90.5	4.94975	131	26.8701
75.8889	93.5	4.94975	126.5	23.3345
76	93	5.65685	131.5	27.5772
76.1111	94	5.65685	129.5	28.9914
76.2222	94.5	6.36396	128.5	24.7487
76.3333	94	5.65685	129	28.2843
76.4444	96	4.24264	128.5	27.5772
76.5556	94.5	3.53553	127.5	26.163
76.6667	95.5	6.36396	129	26.8701
76.7778	97.5	9.19239	130.5	24.7487
76.8889	95.5	4.94975	130	25.4558
77	98	2.82843	132	25.4558
77.1111	97.5	6.36396	129	24.0416
77.2222	97.5	6.36396	131.5	28.9914
77.3333	95	4.24264	129.5	27.5772
77.4444	99	9.89949	123	28.2843
77.5556	96	2.82843	128	42.4264
77.6667	98	7.07107	133	26.8701
77.7778	100	5.65685	130	28.2843
77.8889	97.5	2.12132	131	26.8701
78	101	5.65685	127	32.5269
78.1111	100	5.65685	133.5	20.5061
78.2222	101	5.65685	130	31.1127
78.3333	104	7.07107	129.5	26.163
78.4444	106.5	9.19239	131.5	31.8198
78.5556	98.5	6.36396	130	24.0416
78.6667	100	4.24264	130	31.1127
78.7778	100	4.24264	129.5	27.5772
78.8889	102	9.89949	122	33.9411
79	104.5	7.77817	125.5	33.234
79.1111	105	8.48528	123	36.7696
79.2222	102.5	7.77817	128	39.598
79.3333	102.5	7.77817	131	26.8701
79.4444	102	5.65685	128.5	28.9914
79.5556	103.5	7.77817	129.5	28.9914
79.6667	104	7.07107	132.5	30.4056
79.7778	106	8.48528	131	26.8701
79.8889	104	8.48528	133	25.4558
80	103	8.48528	129.5	28.9914
80.1111	104	8.48528	130	31.1127
80.2222	104.5	7.77817	131	26.8701
80.3333	102.5	4.94975	130.5	27.5772
80.4444	104	8.48528	118	31.1127
80.5556	107	7.07107	116.5	31.8198
80.6667	106	7.07107	121	38.1838
80.7778	106.5	9.19239	122	33.9411
80.8889	105.5	12.0208	126.5	34.6482
81	104	8.48528	132	33.9411
81.1111	106.5	7.77817	130	31.1127
81.2222	105	9.89949	130.5	26.163
81.3333	106.5	10.6066	129.5	27.5772
81.4444	103.5	7.77817	131	29.6985
81.5556	106.5	10.6066	129	31.1127
81.6667	104	8.48528	130	28.2843
81.7778	106.5	12.0208	131	35.3553
81.8889	106.5	10.6066	133	28.2843
82	105.5	7.77817	129.5	27.5772
82.1111	106	11.3137	130	29.6985
82.2222	106.5	6.36396	132.5	28.9914
82.3333	105.5	4.94975	129	31.1127
82.4444	108	8.48528	127.5	26.163
82.5556	106	8.48528	129.5	30.4056
82.6667	106.5	9.19239	129	31.1127
82.7778	106	7.07107	130	31.1127
82.8889	106	9.89949	127	29.6985
83	108	9.89949	129	29.6985
83.1111	109	5.65685	128	25.4558
83.2222	108	7.07107	128.5	26.163
83.3333	107.5	7.77817	127.5	24.7487
83.4444	108	5.65685	130	29.6985
83.5556	108.5	9.19239	130.5	24.7487
83.6667	106.5	7.77817	129.5	26.163
83.7778	106.5	9.19239	130.5	28.9914
83.8889	109	9.89949	132	29.6985
84	104	15.5563	125.5	33.234
84.1111	107.5	9.19239	130.5	24.7487
84.2222	107.5	6.36396	128	31.1127
84.3333	107	7.07107	128.5	30.4056
84.4444	111	8.48528	130.5	28.9914
84.5556	107.5	10.6066	130	25.4558
84.6667	108	8.48528	128	25.4558
84.7778	111.5	10.6066	127	29.6985
84.8889	107	4.24264	127	29.6985
85	106.5	6.36396	130.5	28.9914
85.1111	107.5	9.19239	129.5	28.9914
85.2222	109	5.65685	128.5	26.163
85.3333	107.5	6.36396	127.5	27.5772
85.4444	108.5	7.77817	130.5	31.8198
85.5556	108.5	7.77817	127	28.2843
85.6667	108.5	9.19239	129	31.1127
85.7778	107.5	6.36396	127.5	27.5772
85.8889	107.5	9.19239	127.5	26.163
86	108.5	9.19239	129	32.5269
86.1111	109.5	9.19239	129	28.2843
86.2222	108.5	6.36396	128.5	28.9914
86.3333	107.5	6.36396	130	24.0416
86.4444	106.5	6.36396	129.5	30.4056
86.5556	109.5	7.77817	130	28.2843
86.6667	110	5.65685	129	28.2843
86.7778	107	9.89949	126.5	26.163
86.8889	109.5	9.19239	130.5	26.163
87	108	8.48528	127.5	28.9914
87.1111	111	9.89949	127.5	28.9914
87.2222	109	8.48528	127.5	26.163
87.3333	108.5	6.36396	128.5	28.9914
87.4444	109	8.48528	128	28.2843
87.5556	108.5	7.77817	129	28.2843
87.6667	111	8.48528	131	28.2843
87.7778	110	11.3137	131	24.0416
87.8889	110.5	7.77817	129.5	28.9914
88	108	9.89949	129.5	27.5772
88.1111	107	7.07107	127	28.2843
88.2222	109.5	7.77817	124	25.4558
88.3333	108.5	9.19239	129	26.8701
88.4444	110.5	3.53553	112	18.3848
88.5556	108	7.07107	114	21.2132
88.6667	110.5	7.77817	115	19.799
88.7778	111	9.89949	122	21.2132
88.8889	108.5	6.36396	123	19.799
89	108.5	9.19239	125	24.0416
89.1111	110	7.07107	124	26.8701
89.2222	108.5	10.6066	127	29.6985
89.3333	111.5	6.36396	129	29.6985
89.4444	111.5	3.53553	129	28.2843
89.5556	111	8.48528	127.5	30.4056
89.6667	108.5	7.77817	129	29.6985
89.7778	108.5	7.77817	129.5	27.5772
89.8889	108.5	7.77817	127	29.6985
90	109.5	9.19239	124.5	27.5772
90.1111	108	5.65685	126.5	27.5772
90.2222	109	7.07107	128	28.2843
90.3333	107.5	6.36396	125.5	27.5772
90.4444	110	8.48528	126	29.6985
90.5556	108.5	6.36396	128.5	28.9914
90.6667	109	5.65685	127	29.6985
90.7778	109	7.07107	127.5	27.5772
90.8889	107.5	4.94975	125.5	28.9914
91	109.5	6.36396	128.5	31.8198
91.1111	111	2.82843	128	31.1127
91.2222	107	7.07107	126.5	30.4056
91.3333	109.5	7.77817	127	28.2843
91.4444	108.5	6.36396	126.5	26.163
91.5556	108	7.07107	126.5	24.7487
91.6667	106	4.24264	125	26.8701
91.7778	107	7.07107	128.5	27.5772
91.8889	108	4.24264	126.5	27.5772
92	107	4.24264	125.5	24.7487
92.1111	109	2.82843	128	29.6985
92.2222	109	8.48528	125.5	26.163
92.3333	109.5	7.77817	124.5	26.163
92.4444	105	5.65685	127.5	28.9914
92.5556	107.5	7.77817	124	25.4558
92.6667	110	7.07107	122.5	23.3345
92.7778	108.5	3.53553	127	25.4558
92.8889	111	4.24264	124.5	24.7487
93	109.5	7.77817	124.5	23.3345
93.1111	109	7.07107	126	26.8701
93.2222	112.5	6.36396	128.5	26.163

## Sheet: Fig. 4e
hours	0% EtOH - tau k18	1% EtOH - tau k18	2.5% EtOH - tau k18	SD	SD	SD
0	17.6667	18	17.6667	1.1547	1	0.57735
0.111111	17.6667	14.6667	13.3333	1.52753	0.57735	1.1547
0.222222	16.6667	13	14	1.52753	1	1
0.333333	15.3333	11.3333	13.6667	2.51661	1.52753	0.57735
0.444444	12.3333	11.3333	11	0.57735	0.57735	1
0.555556	12.6667	12	11.6667	1.1547	1.73205	1.1547
0.666667	13.6667	12.3333	12.3333	1.52753	1.1547	1.1547
0.777778	14.3333	12.3333	12	2.51661	0.57735	1.73205
0.888889	13.3333	13.6667	12.3333	2.08167	2.08167	1.52753
1	16.3333	11.6667	19	4.04145	2.88675	10.583
1.11111	23.6667	27	36.6667	17.0098	14.7309	20.5508
1.22222	50	51.3333	70.6667	32.6956	22.5906	29.5691
1.33333	86.3333	96.3333	113.667	48.6758	35.5575	32.1921
1.44444	131.667	141.333	157.333	53.2009	37.0045	29.5014
1.55556	167	182.667	190.333	50.6853	24.8261	15.5671
1.66667	200	209.667	213.667	38.3536	18.23	12.5033
1.77778	225.333	235.667	225	45.3468	7.23418	6.08276
1.88889	236.333	239	231.667	35.1046	8.18535	3.51188
2	245	247.667	244.333	28.7924	6.50641	1.1547
2.11111	249	254.667	245.333	33.9559	4.16333	3.21455
2.22222	253.667	258	250	28.9194	2.64575	7
2.33333	253.667	257.333	252.333	25.7358	1.1547	0.57735
2.44444	257	261.667	251	27.7849	5.50757	0
2.55556	259.333	262.333	251.667	26.3881	4.50925	1.52753
2.66667	259	261	259	26.9629	3.4641	1.73205
2.77778	261.333	266	258	23.6714	7.54983	7.54983
2.88889	267.667	267.333	259	29.8719	2.88675	8.7178
3	263.667	266.667	258	19.8578	3.51188	10.1489
3.11111	268	266.667	262.333	22.5167	7.50555	5.68624
3.22222	264.667	269.667	265.333	22.3681	2.51661	5.50757
3.33333	269	270	254.667	21.7945	6.08276	9.86577
3.44444	269.333	269.667	261.667	23.0723	3.51188	4.6188
3.55556	268.333	271.333	264.333	26.5016	2.88675	3.21455
3.66667	269.667	270.667	271	20.502	6.65833	8.88819
3.77778	270	271.667	268.667	21.7025	3.78594	11.2398
3.88889	271.333	275	277	21.2211	2	13.4536
4	269.667	276	276.333	22.3681	1	10.4083
4.11111	271.667	274.667	276	24.379	0.57735	5.2915
4.22222	272	271	279	23.516	3.60555	8.7178
4.33333	270.667	273	273.667	23.2881	2.64575	3.05505
4.44444	270.333	274.333	275.667	22.0303	4.93288	12.0554
4.55556	273	276.333	282.333	24.2693	4.93288	7.0946
4.66667	273.333	279.333	283.333	22.942	4.04145	11.0151
4.77778	275.667	277.333	289	21.3854	2.51661	9.64365
4.88889	276	279.333	287.333	25.1197	4.72582	10.6927
5	273	284.667	291.333	21	5.1316	8.02081
5.11111	277.667	280.333	286	21.5716	4.50925	10.3923
5.22222	276.333	280.333	289	20.232	7.37111	7.2111
5.33333	272.667	285	288.333	19.6554	4.3589	6.80686
5.44444	274	284	293.667	19.1572	4.58258	5.68624
5.55556	276.333	285.333	290.333	23.6925	4.93288	7.50555
5.66667	276.667	284.667	297	20.0333	4.6188	10.3923
5.77778	274.333	285	296.333	22.8546	7.54983	4.04145
5.88889	274.667	285.333	293	24.8261	5.7735	12.1244
6	275.333	288	297.333	22.8546	6.245	9.45163
6.11111	275.333	290.333	300.333	23.6925	7.57188	7.57188
6.22222	276.667	285.667	297.333	23.9653	10.7858	7.50555
6.33333	278.667	288.333	299	22.2785	11.9304	7
6.44444	278.667	292.667	304	22.2785	8.14453	10.1489
6.55556	279.333	287	297	23.8607	8.7178	15.7162
6.66667	277	289.667	305.333	26.8887	8.62168	10.2144
6.77778	278	289	300	27.2213	8.544	17.7764
6.88889	280	288.667	307	22.5167	8.96289	13.7477
7	278.667	290	304.667	20.9841	7	12.4231
7.11111	277	293.333	304.333	21.6564	9.45163	9.2376
7.22222	282.667	291.667	307	23.9653	9.60902	4.58258
7.33333	277.667	295	312	25.697	7.81025	13.0767
7.44444	277.667	295	305	24.0901	10.583	8.544
7.55556	280	295.333	303.333	25.2389	8.02081	7.57188
7.66667	277.667	294.667	310	21.3854	8.5049	9.53939
7.77778	280	298.333	308.333	21.7945	13.6504	11.0151
7.88889	279.667	298.667	310	19.6554	10.9697	2.64575
8	279	300.667	309.333	22.6053	12.4231	11.0151
8.11111	279.333	299.667	315.667	21.9393	14.3643	6.65833
8.22222	277.667	300.333	310.333	22.2336	10.2144	11.8462
8.33333	277.667	298.667	312	23.094	10.7858	7.81025
8.44444	281.333	299.667	312.333	25.4231	8.62168	6.65833
8.55556	280	302.667	310.333	19.9249	10.2632	2.51661
8.66667	279.667	302.333	311.333	23.9653	11.9304	7.0946
8.77778	278.333	303.667	318	22.1435	11.7189	12.1655
8.88889	277	309	314	20.8087	15.7162	6.08276
9	281.667	307.333	316	18.7705	12.8582	9.64365
9.11111	279.333	308	315.667	23.6925	14.7986	5.50757
9.22222	276.333	304.667	314.333	24.5832	8.96289	4.16333
9.33333	278	310.667	311.333	25.1197	17.7858	3.78594
9.44444	282.667	309	316.333	19.6554	14	4.04145
9.55556	281	306.667	319	21.7025	9.07377	2.64575
9.66667	283	310	313	23.388	15.0997	2
9.77778	281.667	310.333	312	24.8462	11.8462	6
9.88889	284.667	308.333	317.667	22.2785	14.4338	7.50555
10	281.333	317	314	21.0792	21	1
10.1111	282	314.333	315.667	18.1934	7.0946	5.68624
10.2222	281	311.667	307.667	26.8514	5.50757	13.5031
10.3333	285	314	318	22.5389	11.5326	5.2915
10.4444	282	314	291	24.2693	12	18.5203
10.5556	283	314	296.333	19.1572	12	16.6233
10.6667	281.667	317	292	19.7315	5.56776	24.2693
10.7778	280.667	317.667	292.333	22.2785	8.32666	19.0351
10.8889	283	320	296.667	22.7156	12.1655	15.9478
11	281.667	308	263	22.2785	7.54983	16.0935
11.1111	286	316.333	269	20.8087	3.21455	15.3948
11.2222	284.333	319	276	21.2211	14.1774	16.5227
11.3333	284.667	319.333	278.667	21.3854	15.9478	18.1475
11.4444	282.667	322.667	288.667	21.3854	8.32666	24.0069
11.5556	285.667	320.333	293.667	23.1157	6.50641	20.0083
11.6667	284.667	324.667	285.333	20.6478	11.2398	13.6137
11.7778	285	324.667	288.667	21.166	10.0167	7.57188
11.8889	287.333	329	289.333	18.4752	16.4621	11.0604
12	285.333	328	299.333	17.6163	7	18.8768
12.1111	283	326.333	299	21	14.5029	15.7162
12.2222	289	329	296.667	18.3576	12.2882	12.897
12.3333	285.333	327.667	307.667	20.4042	3.21455	16.0728
12.4444	287.333	329	304	17.6163	12.1244	9.84886
12.5556	282.667	328.333	306.667	17.8979	9.86577	9.07377
12.6667	286.333	328.667	315.667	20.2073	7.23418	1.52753
12.7778	284	328	312	22.5167	10.5357	1.73205
12.8889	286	326.333	311.333	22.5389	12.0139	0.57735
13	283.333	328	317.333	21.9393	8	5.1316
13.1111	285.333	329.667	318	19.3993	9.71253	6.55744
13.2222	287.667	330	320.667	19.0875	8.18535	0.57735
13.3333	290.667	330.667	306.333	18.0093	9.86577	20.108
13.4444	289	331.333	313	20.8087	11.5036	20.8087
13.5556	288.333	328.333	314.333	18.5023	6.4291	21.7792
13.6667	288.333	331	315.667	18.9033	8.88819	15.9478
13.7778	285	331.667	317.667	18.2483	7.0946	5.68624
13.8889	287.667	332	323.333	19.8578	7	3.21455
14	284	328.333	319.667	18.2483	4.04145	2.51661
14.1111	284.667	330	318.667	15.9478	7	9.07377
14.2222	286.667	331.333	318	16.4418	7.37111	1
14.3333	289.667	333.667	323	16.1967	2.08167	3.4641
14.4444	287.667	334.333	318.667	19.0875	2.88675	2.88675
14.5556	286	332.667	319.333	18.1934	7.63763	7.02377
14.6667	288	334	325	16.8226	2.64575	5.56776
14.7778	289	334	316.333	20.0749	6.245	4.72582
14.8889	288	338.667	311.667	19.1572	8.14453	6.65833
15	289.667	334.333	315.667	17.9258	1.52753	6.35085
15.1111	292.333	333	302.333	15.885	6.08276	14.8436
15.2222	291.333	335	310	16.773	6.245	10.8167
15.3333	290.667	335.333	310.667	15.3731	5.68624	11.9304
15.4444	289	335	310.333	18.1934	5	7.23418
15.5556	288.333	335.667	312	18.5023	4.04145	12.2882
15.6667	291.333	337	308	17.673	11.2694	19.0526
15.7778	290	339.333	313	16.6433	2.88675	8.18535
15.8889	290.333	335.667	309	17.673	3.51188	11.2694
16	290	338.333	309.333	19.4679	1.1547	10.2632
16.1111	289.333	332	315.667	19.3993	2	5.50757
16.2222	289.667	331.667	314	16.2891	4.93288	3.4641
16.3333	290.667	331.333	317.333	18.8237	5.68624	6.50641
16.4444	289	335.333	305.333	21.7945	2.08167	11.5036
16.5556	288.333	335	309	17.5024	3	2
16.6667	289.333	335.333	315.333	19.7569	2.51661	3.05505
16.7778	290	326.667	312.667	19.975	3.05505	5.1316
16.8889	288.333	335	315	19.1398	6.55744	2.64575
17	293	336	312.333	19.3132	3.60555	3.21455
17.1111	290.333	336.333	318	18.1475	2.51661	2.64575
17.2222	291	333.333	314	19.2873	4.16333	6.245
17.3333	295.333	340.667	308.667	23.2451	9.71253	8.0829
17.4444	296.333	340	312.333	20.5508	7.2111	7.02377
17.5556	295	337.667	315	20.5183	1.52753	4.58258
17.6667	297.667	341.333	321.333	24.4404	6.80686	1.52753
17.7778	295	337	318	21.2838	4.3589	5.2915
17.8889	298.333	337.667	315.333	18.4481	3.21455	7.0946
18	297.667	336.333	315	24.8261	1.1547	5.19615
18.1111	297	334.667	315.667	21.7945	8.0829	2.51661
18.2222	296	337	314	19.6977	6.245	4
18.3333	297	336.333	316	16.5227	6.4291	3
18.4444	300	339	314.667	19.4679	4	4.50925
18.5556	296	335.333	314.333	21.2838	3.78594	4.93288
18.6667	300	336	313	23.5797	4	2
18.7778	300.667	339	316.333	21.9393	6	4.04145
18.8889	298.667	337	315	22.4796	8.18535	6.245
19	299.333	335	314.667	23.0723	5	6.02771
19.1111	300.333	338.667	315.667	25.3837	4.04145	4.16333
19.2222	300.333	338	317	20.1329	3	2.64575
19.3333	300.333	338	311.667	23.0723	2.64575	4.04145
19.4444	298.333	338.667	298	21.0792	1.52753	16.5227
19.5556	302.667	334.667	305.667	24.0069	5.68624	7.0946
19.6667	303	339	310.667	24.2487	4	0.57735
19.7778	297.333	334.667	308	21.2211	5.1316	3.60555
19.8889	300.667	336.333	316.333	22.1886	6.02771	3.05505
20	303.333	332	311.667	24.1937	1.73205	2.08167
20.1111	298.333	331.333	310	24.0069	5.03322	4.3589
20.2222	301	332.667	314.333	21.7945	2.51661	2.88675
20.3333	303.667	335	312	22.3681	5.2915	1.73205
20.4444	300.667	338.333	314	24.1316	1.52753	2.64575
20.5556	299.333	334	315.333	20.5994	3.60555	3.05505
20.6667	302.667	334.333	311.667	23.1805	1.52753	2.51661
20.7778	300	337.333	315	24.5561	3.05505	6.245
20.8889	302	336	316.333	18.0278	2.64575	1.52753
21	300.333	340.667	311.333	24.6847	0.57735	2.51661
21.1111	299	335.333	312.667	22.7156	1.52753	3.51188
21.2222	301.333	339	311.667	21.3854	2	5.1316
21.3333	302	335.667	312	22.1133	6.02771	1.73205
21.4444	301	334.667	312.333	21.6333	4.72582	4.04145
21.5556	303	334.667	314.333	21.6564	2.51661	0.57735
21.6667	301.333	335.333	309.667	23.2451	1.1547	0.57735
21.7778	300.667	335.667	308.333	24.173	6.35085	1.52753
21.8889	303.333	333.667	313.667	23.029	2.51661	1.52753
22	301	332.667	312	24.8797	3.78594	3.4641
22.1111	302.667	336.667	307.667	21.7332	2.08167	11.9304
22.2222	303.333	340.667	315.667	21.362	2.08167	2.3094
22.3333	304.667	337	314.667	24.379	1	4.6188
22.4444	300	339.667	312	17.7764	4.04145	5
22.5556	300	338.667	313.667	24.0208	2.3094	3.78594
22.6667	303	333.667	311	22.2711	3.05505	3
22.7778	304	337.333	315.333	25.9422	3.51188	3.05505
22.8889	304	337	311.333	22.8692	5.2915	4.16333
23	302	337	300	21.2838	4.58258	10.4403
23.1111	303	335	313	22.3383	2.64575	2
23.2222	300.333	339.333	317.667	22.053	1.52753	1.52753
23.3333	303.333	337	314	24.9466	2.64575	2
23.4444	304.667	336.667	308.667	19.0875	4.04145	2.51661
23.5556	304.667	337	304.667	23.4592	8.544	10.2632
23.6667	303	339.333	316.333	22.8692	3.05505	3.51188
23.7778	307.667	335	309.333	23.1589	5.19615	1.1547
23.8889	303.333	336.333	311.333	22.3681	2.88675	4.50925
24	304.667	338.667	318	22.1886	3.21455	7
24.1111	304.667	338.667	320.333	20.5264	2.51661	1.52753
24.2222	304	338.667	313	19.6723	4.72582	3
24.3333	304.333	337.333	310.667	23.7136	6.65833	5.50757
24.4444	307	333.333	316	20.9523	2.3094	4.3589
24.5556	305	340	312	22.6053	6.245	4.58258
24.6667	304.667	339	313.333	23.1589	2.64575	4.72582
24.7778	306.667	334	315	23.4592	6.08276	2.64575
24.8889	303	337.667	310.333	23.3024	5.85947	1.52753
25	308	333	313.667	20.9523	3.4641	2.3094
25.1111	306.333	337.333	311	22.301	4.50925	2.64575
25.2222	306	338.333	314	24.2693	2.08167	6.245
25.3333	305.333	333	313.667	20.8167	1	3.51188
25.4444	303	336.667	313	23.3024	3.21455	6.08276
25.5556	305.667	338.667	315	23.4379	3.51188	2.64575
25.6667	306.333	338.667	315	23.0723	2.88675	4.3589
25.7778	309.333	336	313.333	23.2451	5	4.16333
25.8889	307.667	333.667	314.333	23.6291	3.21455	2.88675
26	306	333.667	313.667	22.7156	1.1547	4.93288
26.1111	307	337.667	304.333	25.9422	4.50925	5.68624
26.2222	308.667	342	314	20.7926	3.4641	1.73205
26.3333	308.667	331.667	282.667	21.8251	2.88675	22.5019
26.4444	310.667	339.667	287.333	21.9393	4.16333	24.3379
26.5556	308.333	334.667	292	25.3246	1.52753	22.9129
26.6667	310	336.667	292.333	23.0651	3.05505	20.5994
26.7778	308.667	336.667	300.333	22.4796	4.04145	13.3167
26.8889	308.333	331.667	303.333	23.7136	3.05505	13.6137
27	305	336.333	309	23.5797	3.78594	2.64575
27.1111	308	336	294.333	23.5797	3.4641	16.563
27.2222	308	333.333	303.667	23.0651	6.50641	16.6233
27.3333	311	332.667	306.333	27.4044	0.57735	12.2202
27.4444	307.333	337.667	308	22.1209	5.03322	7.93725
27.5556	308.667	337	312	22.8983	1	2
27.6667	310	337.333	313	24.8797	5.03322	7
27.7778	310.333	332.333	310.667	20.7445	6.50641	3.05505
27.8889	307.333	333.667	312	24.9466	1.52753	2.64575
28	307.667	333	313.667	25.7747	2	1.1547
28.1111	309.333	329.333	281.333	25.3837	5.1316	18.23
28.2222	307.667	333	285	23.1589	3.4641	20.2978
28.3333	308.333	333.333	292	21.5484	3.51188	16.7033
28.4444	307.667	332.333	294.333	25.5408	5.50757	14.5029
28.5556	304.667	332.667	297.333	21.8251	0.57735	11.0151
28.6667	306.667	334.333	301.333	21.5948	3.51188	8.32666
28.7778	309	329	302.333	22.9129	3	10.0167
28.8889	307	336	302	23.6432	6	10.8167
29	305.333	334	302.667	23.2451	3.60555	10.2144
29.1111	309.667	334.333	301.667	24.1316	4.04145	10.0664
29.2222	308.333	327.667	269.667	24.7049	9.50438	8.3865
29.3333	309	335.333	280.333	21.166	9.29157	13.8684
29.4444	308	335.667	283.667	23.8956	4.16333	8.5049
29.5556	311.333	338.667	286.333	23.3524	5.50757	9.07377
29.6667	308.667	337	293.667	24.7857	6.55744	12.0554
29.7778	311	339.333	293	19.6977	4.72582	5.2915
29.8889	313.333	335.333	297.667	25.3246	9.81495	9.29157
30	308.333	338.667	305.333	19.8578	4.04145	9.81495
30.1111	313	337	308	27.8747	2.64575	7
30.2222	312	332.333	310.333	24.8797	3.51188	4.04145
30.3333	310	334	312	24.5153	6.9282	5
30.4444	310.333	334.333	312.333	22.723	7.02377	6.1101
30.5556	309.667	330.667	310	24.4404	3.05505	6.245
30.6667	309	334.333	309.667	22.6495	6.02771	3.51188
30.7778	308	333	313	23.5797	2.64575	4
30.8889	307.667	333.333	312	21.8251	10.2144	5.2915
31	310.667	334.333	311.333	25.1661	4.93288	2.3094
31.1111	308	336	317	26.5141	7	3.60555
31.2222	309.333	333.667	309.333	24.0069	4.04145	1.52753
31.3333	306.333	333	310.333	24.0069	5.2915	2.51661
31.4444	307.667	331	310.667	24.5832	5.2915	2.51661
31.5556	309.667	330.667	311.333	23.4592	10.0664	2.51661
31.6667	309.333	335.667	309.667	25.5408	6.50641	4.72582
31.7778	308.667	331	309.333	25.0267	5.56776	1.1547
31.8889	304	334.667	312.333	22.2711	8.73689	2.08167
32	309	335	311.333	21.0713	8.88819	5.50757
32.1111	309.333	330.667	310.333	22.1209	8.0829	3.78594
32.2222	311.667	337.667	308	19.8578	5.7735	9.53939
32.3333	309.333	331	314	22.0076	8	1.73205
32.4444	310	330	284	25.2389	7.54983	13.1149
32.5556	311.667	332	294.333	23.4592	7.81025	15.5027
32.6667	309.333	329.667	299	21.0079	6.65833	11.5326
32.7778	308.667	329	304	19.218	8.66025	11.5326
32.8889	309	331	290.667	22.6495	4.3589	18.4481
33	312.333	332	299	24.3379	7.81025	14.7309
33.1111	308.333	331.667	304	22.0303	10.0664	17.5214
33.2222	313.333	334	303	24.1109	5.2915	11.7898
33.3333	307.333	333.667	307.333	20.0083	8.3865	7.57188
33.4444	310.667	332.333	307	20.5264	8.14453	2.64575
33.5556	313	331.333	306.667	21.0713	7.63763	1.1547
33.6667	313.333	329	309	22.5462	5.2915	4.3589
33.7778	312	332	308.667	22.5167	9.53939	4.50925
33.8889	307	329	306	21.9317	7	2
34	311.667	328.333	300	23.5443	5.50757	7.54983
34.1111	310	329.667	306.333	23.516	4.93288	3.21455
34.2222	308.333	330.667	308	23.5018	4.50925	6.08276
34.3333	311.667	328.667	309.333	27.5015	10.6927	3.05505
34.4444	311.333	334.667	307.333	22.5019	10.0167	8.5049
34.5556	313.667	330.333	310	22.5462	6.35085	3.4641
34.6667	309	328.667	310.333	23.0651	8.73689	10.9697
34.7778	312.667	331.333	313	23.1805	8.5049	2.64575
34.8889	314	330.667	310	24.2487	9.07377	2.64575
35	309.667	329.333	309.667	24.0069	9.07377	4.72582
35.1111	311	327	306	24.5153	10.583	6.08276
35.2222	308.333	326.667	306.333	24.173	10.9697	6.35085
35.3333	310.333	327	306.667	25.0067	9	4.16333
35.4444	312	328.333	295.333	20.5183	9.29157	4.50925
35.5556	313.333	334.667	295.667	23.029	13.5031	6.35085
35.6667	308.333	330.667	302.333	23.0072	12.6623	9.71253
35.7778	309	331	306.333	25.5147	8.544	3.51188
35.8889	315.333	327	308	28.0238	11.1355	12.53
36	311.333	327.667	309.333	23.029	11.0151	6.1101
36.1111	310	316	267.667	24	3.60555	18.1751
36.2222	312.333	324.333	275.667	23.5018	5.68624	19.0088
36.3333	309.667	326	278	21.0079	13.1149	18.5203
36.4444	309.333	326	279.333	24.0069	10.583	20.0333
36.5556	308.333	325.667	290	23.1805	14.2945	14.1067
36.6667	308.333	323	296.333	21.5019	9.64365	2.08167
36.7778	310.333	323	298.667	24.5017	14.5258	3.78594
36.8889	309.667	320.667	301	23.4592	13.3167	2
37	310.333	321.667	298	21.5948	14.5029	3
37.1111	309.333	325	294	19.5021	17.4356	5
37.2222	312.333	328.333	295.333	23.029	13.5769	9.0185
37.3333	314.333	326.667	294.333	24.173	13.6504	10.0167
37.4444	311.667	328.333	300	23.7136	17.0098	7.2111
37.5556	308.333	328	300.667	23.5867	12.49	6.65833
37.6667	310.333	325.667	300.333	26.1598	14.7422	7.0946
37.7778	310.667	323.333	300.667	24.7049	13.2035	2.51661
37.8889	309.667	323.333	302.667	22.1209	13.3167	7.76745
38	308.667	322	299	23.3524	13.2288	4.58258
38.1111	311.333	315.333	273	27.7549	25.5799	24.5561
38.2222	309	322.333	273	24	18.5023	19
38.3333	311	324.333	281.667	26.0576	11.5902	25.3837
38.4444	310.667	322.667	286	27.9344	16.1967	19.975
38.5556	309	322.333	289.333	26.8514	16.563	13.8684
38.6667	309	322.333	291.333	24.0624	14.5717	20.1329
38.7778	310.667	325	294.333	22.723	12.49	15.0111
38.8889	311	323.333	298	25.5343	14.5717	11.1355
39	311	326	299	22.6495	15.7162	5.2915
39.1111	311	324.333	302	25.2389	14.2244	4.3589
39.2222	312.333	325	299.667	23.4592	15.3948	1.52753
39.3333	311.333	321.333	300.333	22.1886	18.1475	1.1547
39.4444	311.667	321	301.333	26.3122	16.0935	3.78594
39.5556	313	326	301.667	26.8514	17.4356	4.16333
39.6667	312	321.667	302.333	26.6271	18.037	6.4291
39.7778	312	321.667	302.333	27.2213	15.2753	8.02081
39.8889	308.333	321.333	298.333	26.0256	17.673	2.08167
40	311	323	301	23.8956	13.1149	3.4641
40.1111	312	320.333	299.333	28.6182	18.4481	1.52753
40.2222	313.333	321	300.667	24.7857	17.6918	4.72582
40.3333	312	322.667	302.333	26.2107	14.6401	3.05505
40.4444	313.667	319.667	294.333	30.271	19.2959	2.88675
40.5556	310.333	319.667	298.667	26.7644	14.2945	1.1547
40.6667	309.667	320	298	28.9194	15.7162	5.56776
40.7778	308.333	318.333	299	28.9194	20.108	4.3589
40.8889	311.333	319.667	298	24.5832	14.5717	9.53939
41	309.333	320.667	298.667	25.7747	15.695	5.50757
41.1111	311.333	320	297.667	27.1539	15.8745	2.51661
41.2222	310.667	319.667	296.333	28.9194	19.5533	3.51188
41.3333	312	320.333	298.333	25.5343	19.8578	3.78594
41.4444	315	318.667	298.333	27.8388	19.6044	4.16333
41.5556	311.667	318	297.667	27.3191	13.7477	5.7735
41.6667	311.667	315.667	298	27.3191	19.5533	4
41.7778	311	316	295.333	26.5141	17	2.88675
41.8889	312.333	318	296.333	21.8251	17	6.80686
42	307.333	316	296.333	27.0617	18.0278	5.68624
42.1111	310	315.333	293.333	30.1164	17.9536	1.1547
42.2222	310.667	319.667	298.667	27.7909	17.6163	2.88675
42.3333	309.667	312.667	295.333	28.746	16.9214	6.02771
42.4444	307	319	295.667	24.8797	20.664	5.1316
42.5556	314.333	315.667	294.333	29.023	19.8578	2.08167
42.6667	311.333	314.667	295.333	26.0832	18.8237	3.21455
42.7778	309.667	314.667	291.667	28.0238	19.0875	5.1316
42.8889	311	314	294.667	29.1376	20.4206	2.51661
43	310.333	315	297.667	24.4404	19.4679	4.16333
43.1111	312	314	293.333	33.6452	18.735	4.04145
43.2222	310.667	312	291	26.3122	16.3707	2.64575
43.3333	312.333	316.667	293.667	28.4312	20.7926	5.1316
43.4444	311	313.333	294	29.3087	19.8578	5.2915
43.5556	313.333	313.333	295	29.023	20.4287	5.2915
43.6667	310.667	312	291	28.2902	21.6564	2.64575
43.7778	310.333	314.333	294	29.3995	24.1937	2
43.8889	312	316.667	290	28.5832	21.9393	2.64575
44	313.667	317	295.333	29.2632	21.6333	1.52753
44.1111	312.333	317.667	295	31.0698	22.1886	3.60555
44.2222	311.667	311.333	291.667	30.2379	18.9033	5.03322
44.3333	313.333	316.667	294	27.0247	20.5994	2.64575
44.4444	310.667	311	289.667	31.9427	19.6723	4.93288
44.5556	308.333	309.333	291.667	30.4357	20.5508	6.02771
44.6667	311	312.667	290.333	30.8058	21.4554	4.04145
44.7778	309.667	313.333	284.333	29.1433	17.0098	9.2376
44.8889	309	314.333	291.333	27.8388	21.5484	4.04145
45	313.667	315.333	290.667	29.9555	21.0792	1.52753
45.1111	309.667	313.333	289.667	28.746	18.9033	2.51661
45.2222	312.333	314	293.333	36.6652	21.9317	1.52753
45.3333	311.667	311.667	289.667	30.2379	23.1805	3.51188
45.4444	311.667	310.333	288.667	30.6649	20.108	3.05505
45.5556	309.667	307.333	289.667	29.4845	20.108	4.72582
45.6667	311.667	310.333	288.667	25.8908	24.4199	4.50925
45.7778	308.333	310.333	288.667	25.5408	21.1266	7.37111
45.8889	313	310.333	289.667	29.3087	21.0792	3.21455
46	312	307	291	31.4802	20.9523	4.58258
46.1111	313	311	287	31	23.3024	3
46.2222	311.667	308.667	287.333	31.2143	23.1805	4.04145
46.3333	313.333	310	287.667	31.0698	22.9129	2.3094
46.4444	311	309	279.333	34.3948	24.2693	10.0167
46.5556	312.667	308.667	286.667	28.0238	22.8983	7.0946
46.6667	312	310	286.333	29.8161	22.2711	4.16333
46.7778	310	304.333	287	30.5123	21.2211	5.56776
46.8889	310	306.333	285.667	32.6956	21.7792	0.57735
47	313	307	285.667	35.5528	23.8956	2.51661
47.1111	314.667	309	283	29.9555	23.8956	3.60555
47.2222	317.333	313	285.333	28.9194	24.2693	3.05505
47.3333	315.333	311.667	285.667	30.6649	22.8983	3.21455
47.4444	314.333	308.667	288	33.2616	23.2881	3.4641
47.5556	312.333	310.333	283.667	33.2616	26.1024	4.50925
47.6667	314.667	308.333	285.667	34.2685	27.0617	3.51188
47.7778	309	306.667	282.667	30.1164	24.1316	3.51188
47.8889	312	303.333	285.667	29.1033	24.9867	2.3094
48	311.667	301.333	283.667	33.6502	24.0069	5.1316
48.1111	311.667	303.667	281.333	31.39	27.1539	4.04145
48.2222	312.333	305	280.667	29.3995	22.6053	6.50641
48.3333	313.333	305.667	282.333	33.4714	22.5906	7.50555
48.4444	313.333	306	283	33.7095	25.9422	5.56776
48.5556	313.333	304.667	282	31.3741	26.7644	2.64575
48.6667	312.667	301.667	282	30.4357	23.1805	4.3589
48.7778	313.667	302.667	283.667	32.1299	25.7747	6.02771
48.8889	312.333	305.333	266.667	31.7857	28.2902	10.2144
49	315.333	306	271.667	33.4714	23.5797	10.2144
49.1111	315	306	274	32.3574	24.5561	7.81025
49.2222	314	306	276.667	33.8674	25.2389	6.65833
49.3333	318.333	308	269.667	34.7898	26.2298	4.50925
49.4444	316.667	308.333	278.333	34.2685	25.9679	5.50757
49.5556	319.333	307	278.667	33.2616	25.5343	3.78594
49.6667	315	305	282	33.8674	25.2389	1.73205
49.7778	313.667	302.333	281	33.3067	24.6847	5.56776
49.8889	315.667	305.333	282.333	32.5935	27.9344	4.16333
50	312	301.667	280	32.909	26.1598	6
50.1111	313	300.667	280.333	33.1512	27.3922	6.02771
50.2222	315.333	301	260.667	32.7465	25.865	12.0139
50.3333	315.667	301	252.667	31.628	27.1846	16.563
50.4444	316	304.333	259.333	33.2866	28.2902	15.5027
50.5556	315.333	302.667	260	35.7258	30.3699	13.1149
50.6667	315.667	301.333	261.667	33.0807	27.0617	8.02081
50.7778	313.333	301.333	269	34.0196	29.9054	3.60555
50.8889	315.333	303	270.333	31.3422	29.2062	2.08167
51	314.333	301.333	272	34.0196	28.589	5.19615
51.1111	314	300	274.333	34.5977	28.8444	1.52753
51.2222	314.333	302.667	275.333	33.4714	28.746	4.72582
51.3333	313	300.667	275.667	35.7911	30.73	4.04145
51.4444	313.667	302.333	276.333	34.5881	29.9054	4.72582
51.5556	318.333	303.667	277	34.0196	32.3316	6.08276
51.6667	317.333	302.333	261.333	32.6241	26.6333	19.6044
51.7778	317.333	302.333	269	36.5011	29.2803	17.088
51.8889	315.667	302.333	272.333	32.1921	30.0888	10.2632
52	315	302	273.667	38.4318	27.8388	9.50438
52.1111	314	303.333	276.333	34.8712	29.5691	5.68624
52.2222	318.667	302.333	277.333	35.2184	29.9054	6.02771
52.3333	315.333	301.333	274	32.5167	31.0859	6
52.4444	317	301.333	274.667	34.8281	27.6827	6.50641
52.5556	317.667	302.333	277	35.019	32.2542	5.56776
52.6667	316.333	300.667	277.333	37.6076	33.946	5.1316
52.7778	315.667	297.667	275.667	35.2326	27.3922	5.50757
52.8889	318.667	299	277.333	29.9555	30.6105	11.0604
53	315.667	298	274.333	33.5012	30.05	5.50757
53.1111	317	298.667	275.667	38.1182	31.3422	4.50925
53.2222	316.333	299.333	276.333	32.0364	28.9194	4.04145
53.3333	318.333	302.667	279	34.2101	31.7228	8.544
53.4444	314	300	276	35.7911	32.7872	6.55744
53.5556	315	301.667	274.667	32.9242	31.7228	6.02771
53.6667	318.667	297.333	270.333	34.7755	30.8923	7.50555
53.7778	313	296.667	251	32.5115	36.5559	32.7872
53.8889	320.667	298.333	254.667	34.5881	31.5331	31.3741
54	319.333	295.667	257	35.1615	32.0208	34.7707
54.1111	317.333	297	258.333	35.4448	32.7872	31.39
54.2222	315.667	297.667	261	37.6475	34.3123	26.2869
54.3333	316.667	299.333	269	34.5302	33.2466	18.735
54.4444	317.667	297.667	274	38.4751	32.6241	10.8167
54.5556	316	295	273.333	33.2866	30.8058	6.50641
54.6667	316.333	294.333	269.667	36.5011	29.5691	6.02771
54.7778	317	295.333	273	37.8021	30.271	7
54.8889	314	295.667	270.667	35.6791	29.1433	3.78594
55	311.333	295	268.333	35.5715	33.4066	7.0946
55.1111	312.667	293	267	33.828	29.6142	9.84886
55.2222	314.667	293	269.667	37.6475	32.0468	8.73689
55.3333	315.333	296.333	270.667	33.8575	32.8684	9.29157
55.4444	316.333	295.333	271.333	34.6458	30.6649	9.71253
55.5556	314	294.667	270.333	33.8674	36.1156	10.0664
55.6667	316	298.333	270	31.5753	32.1921	4.3589
55.7778	318.333	296.667	259	31.2143	33.5012	12.7671
55.8889	317	296.333	271	34.8712	36.1156	8.18535
56	312.667	292.667	269	33.2916	32.3316	10
56.1111	318.667	291.333	268.667	34.1955	32.532	6.02771
56.2222	314	292.667	268	36.0971	30.9892	6.9282
56.3333	318.333	293.333	268.333	37.1663	32.5167	6.80686
56.4444	318.333	296	269	31.8957	34.3948	5.2915
56.5556	319.667	295.667	269	36.0185	34.3123	10
56.6667	317.667	293.667	270.667	35.8515	34.3123	7.0946
56.7778	316.333	293	268	35.2326	33	8.18535
56.8889	315.333	292.333	268	34.356	34.2394	11.1355
57	313.667	290	266.333	38.6566	32.078	8.73689
57.1111	316.667	289.333	266.333	35.8515	33.0807	9.50438
57.2222	315.333	283.333	242	33.6204	30.0056	17.3494
57.3333	315	288.333	247	35.6791	32.0832	12.2882
57.4444	314	292	254	37.4032	33.1813	11.3578
57.5556	316	279	220	39.0512	34.0735	10.583
57.6667	312.667	289.667	223.667	38.397	31.3422	8.5049
57.7778	313.667	288.333	231.667	39.2726	33.2466	14.6401
57.8889	315.333	288.333	231.667	38.6954	32.2542	10.0664
58	314	289.667	233.667	35.6791	29.5691	13.6504
58.1111	316.667	288.333	240.667	37.5278	34.4867	15.6312
58.2222	313.667	289.667	244	35.8515	29.7377	15.3948
58.3333	316.667	291.333	250.333	40.1539	35.2326	17.9258
58.4444	315	291.667	257.333	39.8497	33.3217	12.8582
58.5556	314	292.667	261	37.2424	35.6978	11.5326
58.6667	311.667	287.333	262	36.2951	35.8376	9.84886
58.7778	311.667	288.333	260.667	38.4231	32.1921	11.5036
58.8889	311.667	287.333	262.333	41.0041	35.8376	9.45163
59	314.333	286.667	262	35.2751	35.2467	10.8167
59.1111	313.333	284.333	263.333	37.8197	32.1921	10.0664
59.2222	314.667	287	245.333	38.553	34.0441	7.0946
59.3333	315.333	288	257.667	39.5517	34.7707	12.5831
59.4444	312.667	284.333	257.667	40.1539	35.2326	9.07377
59.5556	314.333	282.667	264.667	38.6954	35.5715	7.23418
59.6667	312.333	288	264.333	37.899	37.3631	8.0829
59.7778	311.333	286.333	261.333	37.9781	33.3067	10.6927
59.8889	313	285.667	265	37.2424	34.2685	10
60	314.333	287.667	262.333	36.0879	35.2467	9.71253
60.1111	313.333	286	262.333	38.6954	34.3948	9.29157
60.2222	314.333	286	261.667	37.8462	36.0139	13.2035
60.3333	308.333	289	263.667	41.2836	28.8271	8.32666
60.4444	312.333	285.667	260	38.7341	35.9212	7.54983
60.5556	311.333	284	260.333	39.5769	33.7194	10.116
60.6667	313.333	282	259.333	38.6954	32.078	10.6927
60.7778	310.333	281.667	257.667	39.6274	35.5715	10.9697
60.8889	309	284.333	253.667	39.8497	31.2143	16.9214
61	309.667	285.333	258.667	38.4751	37.4477	16.563
61.1111	310.667	284	256	44.4672	37.6431	9.84886
61.2222	312.333	284.333	258.667	39.7031	35.473	7.63763
61.3333	312.333	283	258.333	39.7031	35.3695	11.0604
61.4444	312	284.333	261	38.1051	34.8186	11.1355
61.5556	308.667	281.667	257.667	41.8848	33.2916	8.32666
61.6667	312	283.667	258.333	40.8534	36.5559	4.93288
61.7778	309.667	280	259	41.1015	34.6987	11.2694
61.8889	307.667	281.333	257	40.2782	34.1516	10.8167
62	311.667	283	260.667	41.8848	37.027	8.0829
62.1111	309.333	282	258.333	37.072	34.6987	10.5987
62.2222	312.667	281	256.333	39.2598	35.7911	11.9304
62.3333	310.667	280.667	255.667	45.3909	37.581	12.2202
62.4444	308.667	281	255.333	42.7707	37.027	10.2144
62.5556	310	280.333	255.333	40.7308	37.099	10.0664
62.6667	305.667	281	255.333	41.1015	36.3456	12.6623
62.7778	309.333	281.667	255.667	35.7258	38.0307	11.0151
62.8889	311.333	281.667	253.667	45.7092	35.2467	9.07377
63	310	279	255.667	41.0731	38.3014	10.2632
63.1111	308.667	280.333	254	42.8291	34.2685	10.5357
63.2222	310.333	275.667	257.333	44.4335	36.6106	11.0604
63.3333	308	277.667	256.667	41.8688	36.6106	10.2632
63.4444	309.667	280	252	40.3774	35.6791	13.0767
63.5556	309.333	281.333	242.667	44.2869	34.8186	23.2451
63.6667	310	278.333	248.333	48.5901	38.1357	20.0083
63.7778	306.333	277.333	249.667	43.0852	37.4477	10.504
63.8889	307.667	274.333	250	40.3774	34.8473	12.2882
64	306	278.667	254.333	39.3573	40.501	9.29157
64.1111	428	389.667	360	59.5735	52.9182	14.5258
64.2222	373	341	308.333	52.3068	46.8081	9.29157
64.3333	340.333	308	283	50.8363	42.72	7.54983
64.4444	321.667	292.667	267.333	45.0037	34.5881	8.5049
64.5556	313	283	261	46.1194	35.7911	7.81025
64.6667	310.333	279.667	255.667	44.2869	39.1706	9.60902
64.7778	309	275.667	252.333	45.2106	33.946	9.50438
64.8889	305.333	275	251	44.8813	40.6325	12
65	304.667	274.667	250.333	43.9356	35.6417	12.0139
65.1111	304	274.667	251	44.2267	38.0307	11.1355
65.2222	305	273.333	249.333	43.8634	36.7741	8.73689
65.3333	306.333	274.667	247.333	47.5114	38.1881	11.5036
65.4444	306	274.333	251	43.8634	37.1663	9.53939
65.5556	304	272	249	44.0341	36.756	10.583
65.6667	303.333	273.333	248.333	41.9563	35.5012	9.71253
65.7778	300.667	274	248.333	42.3596	37.7227	11.3725
65.8889	302	271.667	222.667	44.7996	33.9755	5.50757
66	300	271.333	228	44.9778	35.7957	7.54983
66.1111	304	270.333	230.667	43.2782	37.4477	8.3865
66.2222	299.333	272.333	236.667	44.4335	36.4737	7.02377
66.3333	304.333	273.667	244.667	43.6616	37.899	8.62168
66.4444	300.667	271.667	237.667	45.0037	33.0051	18.4481
66.5556	298	268	243	42.7902	37	13.7477
66.6667	299.333	269.333	244	42.1466	36.7741	10.8167
66.7778	298	267.333	242	44.0341	37.4477	8.18535
66.8889	299.333	269	246.667	45.2143	38.1969	12.6623
67	300	268.333	245.667	47.2864	36.4737	10.2632
67.1111	298.333	268.333	242.667	43.3628	36.9098	12.897
67.2222	301.667	268.333	244.667	45.0037	35.5012	10.9697
67.3333	299	265.333	242.667	43.715	36.7741	14.0475
67.4444	300.333	268.333	243	47.0779	37.099	9.16515
67.5556	298.333	266.333	245.333	47.4377	38.8115	9.45163
67.6667	298.667	268.333	244.667	51.5881	37.4477	10.5987
67.7778	298.667	269	243.333	45.0037	38.4318	8.0829
67.8889	298.667	268	232.667	43.6616	38.3014	12.4231
68	298	268	239.667	47.2864	39.95	11.9304
68.1111	301.333	268	241	44.1626	38	11.2694
68.2222	296.333	265.333	243	43.8216	37.8726	10.4403
68.3333	298.333	267.333	240.667	48.6038	36.8284	12.897
68.4444	296.667	263.667	240.667	45.3578	38.8501	11.9304
68.5556	294	263.333	241	44.0341	37.7536	9.16515
68.6667	298	265.667	239.333	47.8226	40.2161	12.0554
68.7778	295.333	266.333	238.667	43.8444	36.1985	8.32666

## Sheet: Fig. 4f
Time (h)	KRT8 alone	SD	ASH-1	SD	ASH-2	SD	ASH-3	SD	HCC	SD
0	156.333	6.01849	188.667	4.18994	223.5	17.6777	299	38.1838	171	3.55903
0.283333	143.667	4.78423	171.333	2.49444	209.5	23.3345	282.5	37.4767	157.333	3.39935
0.55	143	6.16441	171	1.63299	213	22.6274	289.5	38.8909	159.333	3.39935
0.827778	143.667	4.98888	168.667	3.39935	217.5	23.3345	297	49.4975	158.667	5.24934
1.10278	149.333	3.68179	165.333	4.18994	221.5	24.7487	304	50.9117	160	4.08248
1.37778	149.333	2.62467	163	4.89898	226	24.0416	316	52.3259	156.667	5.4365
1.65278	151.667	4.71405	160.333	6.59966	232	26.8701	327.5	53.033	156.333	5.73488
1.92778	153.333	4.92161	160.667	11.5854	234.5	26.163	340	48.0833	154.333	5.73488
2.20278	154	4.54606	157.667	15.3261	241.5	27.5772	347.5	38.8909	152.667	7.84573
2.47778	155.333	4.10961	158	15.2971	245	28.2843	352	35.3553	151	7.78888
2.75278	156.333	4.92161	157.333	12.2837	250	28.2843	350.5	28.9914	148	6.68331
3.02778	157.333	3.77124	157.667	12.1198	258	26.8701	342.5	26.163	149.667	7.31817
3.30278	157	4.96655	159	10.7083	265.5	28.9914	333.5	20.5061	148	4.54606
3.57778	156.333	4.18994	157	9.4163	272.5	27.5772	326.5	21.9203	147.667	3.77124
3.85278	158.667	5.24934	158	7.48331	281.5	24.7487	316	18.3848	147.667	2.35702
4.12778	161.333	4.18994	157.333	9.03081	285	14.1421	308.5	16.2635	146.667	2.35702
4.40278	165	4.32049	159	9.09212	287.5	6.36396	301.5	16.2635	148.333	1.24722
4.67778	166	3.74166	160.333	6.12826	288	4.24264	297	15.5563	151.667	0.942809
4.95278	167.333	5.55778	160	7.34847	282.5	4.94975	291.5	12.0208	150.333	0.471405
5.22778	169.333	5.55778	164	6.16441	283	1.41421	287	14.1421	151.333	2.0548
5.50278	170.667	3.29983	164.333	7.84573	274.5	2.12132	281.5	10.6066	155.333	1.69967
5.77778	174.333	5.4365	167.667	6.18241	274	1.41421	275	11.3137	158	2.44949
6.05278	177	4.32049	170.333	4.49691	270.5	0.707107	272.5	13.435	158.667	2.0548
6.32778	178.667	4.49691	172.667	5.79272	269.5	2.12132	272.5	12.0208	161.333	3.09121
6.60278	182	5.35413	177	7.87401	268	0	269	12.7279	164.667	4.02768
6.87778	185	5.71548	179.333	6.64998	262.5	3.53553	266.5	12.0208	165.333	4.10961
7.15278	187.667	5.31246	180.667	6.18241	261.5	4.94975	262.5	14.8492	170.333	3.09121
7.42778	191	6.97615	183.667	6.18241	257.5	9.19239	261	11.3137	171.667	2.62467
7.70278	193.667	6.12826	185.333	5.18545	258	8.48528	254.5	14.8492	178	3.26599
7.97778	196	6.48074	190.333	5.4365	254	9.89949	253.5	10.6066	178.667	5.79272
8.25278	196.667	5.31246	192.667	4.78423	253	8.48528	249.5	9.19239	182.333	4.6428
8.52778	201.667	8.21922	193.333	3.09121	253.5	9.19239	247.5	13.435	186	5.71548
8.80278	202.333	4.10961	195.667	4.18994	252	8.48528	248	11.3137	189	4.32049
9.07778	205.333	5.31246	197	4.54606	249.5	12.0208	248	7.07107	191.333	5.73488
9.35278	209	6.16441	199	3.55903	248.5	10.6066	250	8.48528	196	4.08248
9.62778	211	6.16441	199.333	3.09121	246.5	9.19239	251	8.48528	198.667	2.86744
9.90278	211.333	5.79272	201.333	1.24722	246	14.1421	245	9.89949	199.667	2.86744
10.1778	215	5.71548	202.667	4.78423	244.5	6.36396	248	9.89949	204.667	3.29983
10.4528	216	6.53197	205.333	3.29983	243.5	4.94975	251	9.89949	206	3.74166
10.7278	217.333	4.78423	206.667	3.39935	244	7.07107	252	11.3137	209.333	1.69967
11.0028	219.667	4.92161	208.333	3.09121	243	5.65685	249.5	9.19239	209.667	1.24722
11.2778	222.667	6.94422	210.333	4.18994	239.5	4.94975	254.5	7.77817	211.667	1.88562
11.5528	223	6.68331	209.333	4.49691	241.5	3.53553	252.5	10.6066	215.333	2.86744
11.8278	223.333	6.12826	211	5.09902	240	2.82843	253	9.89949	216.333	2.86744
12.1028	224.667	6.59966	212.667	3.68179	239	0	256	11.3137	219	0.816497
12.3778	227.333	6.2361	215	2.94392	239	0	255.5	10.6066	220.667	2.0548
12.6528	228.333	7.13364	215	3.26599	240	2.82843	253	9.89949	219	2.16025
12.9278	229.667	5.4365	218.333	3.29983	242.5	0.707107	254.5	12.0208	224	3.55903
13.2028	231.667	5.4365	217	4.08248	241	2.82843	257	14.1421	222.333	4.6428
13.4778	229.667	5.73488	217.667	3.39935	240.5	0.707107	256	11.3137	226.667	4.78423
13.7528	234.333	6.94422	217.667	4.98888	238	2.82843	255.5	12.0208	226.667	3.29983
14.0278	233	6.37704	220	2.44949	242	1.41421	258	11.3137	227.667	2.49444
14.3028	233	5.35413	220.333	3.85861	240.5	3.53553	255	14.1421	226	3.74166
14.5778	237.333	6.94422	221.333	3.68179	243	1.41421	257	14.1421	230.333	4.6428
14.8528	236	8.04156	223.333	2.49444	243	1.41421	256	12.7279	230	2.94392
15.1278	239.667	6.79869	223.333	3.09121	244.5	0.707107	258	11.3137	231.667	3.85861
15.4028	239.667	5.24934	224	4.89898	246.5	0.707107	258.5	10.6066	233	1.41421
15.6778	239	5.88784	223.333	3.29983	242.5	0.707107	258.5	14.8492	234.667	5.31246
15.9528	243.333	6.18241	226	4.54606	244	1.41421	260.5	9.19239	235.333	3.68179
16.2278	241.333	6.12826	227.667	4.18994	242.5	2.12132	258.5	13.435	235.667	4.02768
16.5028	241.333	7.58654	225.667	2.62467	246.5	3.53553	259.5	10.6066	237.667	4.18994
16.7778	245	7.87401	228.667	3.09121	244	4.24264	260	9.89949	235	6.48074
17.0528	243	5.09902	227.667	1.69967	244.5	0.707107	262	11.3137	236.667	6.3421
17.3278	244.667	8.01388	226.333	2.86744	245.5	3.53553	260.5	13.435	236.333	5.90668
17.6028	245.333	5.55778	226	4.32049	244.5	0.707107	259.5	13.435	237.333	5.31246
17.8778	248	5.71548	227.667	3.09121	245.5	0.707107	261	14.1421	238.333	5.4365
18.1528	246.667	6.01849	228.667	2.35702	244	1.41421	260	14.1421	237.667	6.18241
18.4278	246.667	6.59966	228.667	2.0548	244.5	0.707107	260	8.48528	237.333	5.4365
18.7028	247.667	7.03957	230	2.94392	245	1.41421	261.5	12.0208	240.667	5.79272
18.9778	248.333	6.94422	229.667	1.24722	245	1.41421	261.5	10.6066	240.667	4.98888
19.2528	247.667	6.64998	229.333	2.86744	245.5	0.707107	260.5	10.6066	239.667	6.94422
19.5278	248.333	5.55778	229.667	2.0548	245	1.41421	262.5	10.6066	242	4.54606
19.8028	249.333	4.98888	230.667	2.0548	246	0	261	15.5563	239	5.35413
20.0778	251	8.83176	231.333	2.0548	247	1.41421	264.5	9.19239	242	5.71548
20.3528	250.667	8.05536	233.333	2.62467	245.5	2.12132	262.5	13.435	240.667	5.79272
20.6278	253	9.4163	232.333	2.62467	246.5	0.707107	264.5	12.0208	242.333	5.24934
20.9028	252	6.68331	232.667	3.68179	247	0	261.5	14.8492	243.333	7.03957
21.1778	252.333	9.10433	231.333	2.0548	245.5	0.707107	263.5	13.435	243.667	6.3421
21.4528	253.333	7.93025	235.667	2.35702	247.5	3.53553	263	11.3137	245	6.16441
21.7278	254.333	8.95669	234.333	1.69967	247	1.41421	265.5	12.0208	242.667	6.59966
22.0028	254.667	7.03957	235	4.08248	247	2.82843	265	8.48528	244.667	7.93025
22.2778	257	6.37704	237	1.41421	246	2.82843	267	14.1421	247	6.68331
22.5528	258.333	6.12826	236.667	2.62467	248	2.82843	265.5	14.8492	247.333	6.01849
22.8278	263.667	10.9646	242.667	3.29983	258.5	0.707107	277	14.1421	259	8.28654
23.1028	258.333	6.94422	238	1.41421	249.5	0.707107	272	15.5563	250.333	4.78423
23.3778	255.667	6.59966	236.333	1.69967	248.5	2.12132	268.5	14.8492	250	6.53197
23.6528	254.333	8.95669	232.333	0.471405	244	0	264.5	12.0208	250.667	5.31246
23.9278	257	5.65685	236	1.63299	247.5	3.53553	266	14.1421	249.333	4.10961
24.2028	255.667	7.4087	236.667	3.85861	245.5	3.53553	267	14.1421	250.667	4.18994
24.4778	256	9.20145	237.667	2.49444	247.5	0.707107	269	12.7279	250.333	6.79869
24.7528	258.333	8.49837	238	0.816497	247	2.82843	265	12.7279	251.667	6.59966
25.0278	258	9.27362	237.333	3.39935	248.5	0.707107	268	14.1421	252	6.97615
25.3028	258.667	8.73053	238	2.82843	249.5	0.707107	269	11.3137	253.333	6.59966
25.5778	258.667	8.01388	237.333	2.35702	248.5	2.12132	270	14.1421	254	4.89898
25.8528	261	6.97615	236.333	3.39935	247	1.41421	271	12.7279	255.667	5.55778
26.1278	261	8.48528	240.333	2.62467	247.5	0.707107	267	12.7279	253.333	6.12826
26.4028	261	7.48331	240.333	2.86744	248	1.41421	267.5	14.8492	254	5.71548
26.6778	259.333	8.25967	238.667	1.69967	250	1.41421	267.5	10.6066	252.667	6.54896
26.9528	260	9.20145	238	2.44949	247	0	268.5	12.0208	252.667	6.12826
27.2278	260.667	8.80656	238.667	2.0548	246	2.82843	268.5	16.2635	254	6.16441
27.5028	261	8.64099	240	0.816497	247.5	0.707107	269.5	14.8492	254.667	5.4365
27.7778	260.667	8.80656	238.667	3.85861	247	4.24264	267	12.7279	253	6.97615
28.0528	263	8.48528	239.333	0.471405	246.5	0.707107	269	15.5563	252.667	7.13364
28.3278	263.667	8.80656	240	3.26599	249	1.41421	269	11.3137	252.667	6.12826
28.6028	263.333	9.67241	239	1.41421	243.5	0.707107	269.5	12.0208	252.667	5.31246
28.8778	261.667	9.42809	238.333	0.942809	249	1.41421	270.5	13.435	253.333	6.54896
29.1528	263	10.0333	238	1.41421	247.5	2.12132	270	14.1421	254.333	7.93025
29.4278	263.667	5.90668	240.333	1.69967	245.5	0.707107	269.5	12.0208	254	7.34847
29.7028	262.333	8.34	239.333	2.86744	248.5	2.12132	268	11.3137	255.667	6.54896
29.9778	264.333	8.34	241	1.41421	248.5	2.12132	270	11.3137	255.667	6.59966
30.2528	264	9.20145	242	2.16025	247	1.41421	271.5	7.77817	255.667	6.54896
30.5278	265.333	7.54247	240.667	2.0548	247	0	270	8.48528	255.667	6.59966
30.8028	264.333	9.67241	242	3.26599	247	1.41421	270	9.89949	255	8.28654
31.0778	265.333	8.95669	241	2.94392	248.5	0.707107	272	12.7279	257	5.71548
31.3528	265.667	8.80656	243.667	3.77124	249.5	0.707107	272	14.1421	256.667	5.31246
31.6278	266	8.52447	241	2.16025	246.5	2.12132	271	9.89949	256.667	5.31246
31.9028	266.333	8.25967	242	1.63299	249	2.82843	271.5	12.0208	256	7.78888
32.1778	265.333	7.54247	241.333	2.0548	247.5	2.12132	274	12.7279	256	6.97615
32.4528	265.667	6.59966	240.333	2.49444	247.5	2.12132	271	12.7279	255.667	8.65384
32.7278	266.333	9.67241	242.333	1.24722	248.5	3.53553	270.5	13.435	256.667	6.3421
33.0028	267.333	8.25967	243.333	0.942809	248	2.82843	271.5	10.6066	255.333	6.54896
33.2778	267.333	8.25967	242	2.16025	246.5	0.707107	271.5	10.6066	257.667	6.12826
33.5528	266.333	6.84755	241.667	3.77124	248	0	273	11.3137	254.667	7.36357
33.8278	268.333	9.10433	243.333	2.49444	247.5	2.12132	270.5	14.8492	258.333	6.94422
34.1028	267.667	9.46338	241	4.54606	248.5	3.53553	271.5	12.0208	257.667	5.55778
34.3778	266.333	8.99383	242.667	1.69967	246.5	0.707107	272	11.3137	256	6.97615
34.6528	266.667	8.95669	241.333	1.69967	246.5	0.707107	271	15.5563	256.333	6.94422
34.9278	268.333	7.58654	243.667	1.88562	246.5	0.707107	271.5	10.6066	252.333	6.54896
35.2028	266.667	8.05536	243	2.16025	247.5	2.12132	272.5	12.0208	256	8.04156
35.4778	267.333	6.84755	244	1.63299	248	4.24264	272.5	9.19239	254.333	5.4365
35.7528	266.333	9.67241	242.333	0.471405	246.5	0.707107	270	14.1421	256.667	6.94422
36.0278	269	9.27362	242.333	0.471405	247.5	0.707107	273	9.89949	258	6.97615
36.3028	267.667	8.73053	245.333	3.85861	246.5	0.707107	272	11.3137	255	8.98146
36.5778	267	7.11805	242	1.41421	246.5	3.53553	274.5	12.0208	258	7.11805
36.8528	267.667	9.46338	241.667	1.69967	248	2.82843	272.5	12.0208	258.333	8.17856
37.1278	267	9.62635	244	2.16025	246	4.24264	272.5	12.0208	253.667	6.59966
37.4028	269.667	6.2361	241	4.08248	247	1.41421	273.5	13.435	255.333	6.2361
37.6778	267.333	9.10433	242.667	1.69967	246.5	2.12132	270.5	9.19239	255.333	7.58654
37.9528	266	8.48528	242	2.82843	246.5	0.707107	271.5	10.6066	255.667	6.94422
38.2278	267.333	9.10433	243.667	1.69967	246	1.41421	271.5	14.8492	253	7.34847
38.5028	264.667	8.80656	241.667	1.24722	245.5	0.707107	272	14.1421	253	7.48331
38.7778	266.667	8.73053	242	2.16025	246.5	0.707107	273	14.1421	253	6.48074
39.0528	266.667	8.73053	240.667	2.49444	243.5	0.707107	272.5	14.8492	253	6.97615
39.3278	267.667	8.73053	241.667	3.29983	244.5	0.707107	269.5	14.8492	255.333	7.36357
39.6028	267	9.20145	243.333	1.88562	245	2.82843	272	12.7279	256	8.60233
39.8778	267.333	10.403	242.333	2.49444	246.5	2.12132	271	8.48528	255.333	7.84573
40.1528	268.333	8.99383	243.333	1.24722	244.5	3.53553	273.5	13.435	256.667	8.21922
40.4278	266.333	9.28559	240.333	3.29983	246.5	2.12132	270	9.89949	255	7.78888
40.7028	268	8.52447	243.333	2.35702	246.5	0.707107	272	11.3137	255.333	7.7603
40.9778	269	9.27362	242	3.74166	243.5	0.707107	271.5	13.435	253.667	6.3421
41.2528	266.667	8.17856	242	0.816497	246	1.41421	270	12.7279	253.667	7.7603
41.5278	269.667	8.05536	241	0.816497	243	0	269.5	13.435	253	8.04156
41.8028	267.333	9.10433	241.667	1.69967	247	0	270	12.7279	253.667	5.4365
42.0778	266.333	9.87702	241.333	1.24722	243.5	0.707107	270	11.3137	254	7.78888
42.3528	268.333	9.67241	240	0.816497	246.5	0.707107	271	11.3137	252.667	7.4087
42.6278	266.333	9.87702	243.333	2.0548	243	1.41421	273	11.3137	253	7.87401
42.9028	268.333	7.93025	241.667	2.0548	242.5	2.12132	268.5	12.0208	252	7.34847
43.1778	267.667	10.1434	240.667	2.0548	242.5	4.94975	271.5	13.435	254.333	6.2361
43.4528	267.667	7.31817	240	1.41421	243	1.41421	271.5	12.0208	253.333	6.12826
43.7278	268.333	9.67241	243.333	3.09121	245	0	271.5	10.6066	253	6.97615
44.0028	268.333	8.34	241	1.63299	242	1.41421	271.5	13.435	252.333	5.73488
44.2778	269.667	9.46338	241.333	1.69967	244	1.41421	272	11.3137	253.333	7.36357
44.5528	267.667	8.73053	241.667	2.62467	245.5	2.12132	271.5	10.6066	255	7.34847
44.8278	269.667	10.1434	240.667	1.24722	245.5	3.53553	272.5	12.0208	256	7.34847
45.1028	269.667	10.2089	242.667	1.24722	245.5	2.12132	270.5	12.0208	254.333	8.21922
45.3778	269.333	8.99383	240.667	2.35702	243.5	2.12132	272	9.89949	252	7.78888
45.6528	271.667	7.4087	242.667	1.24722	243.5	0.707107	272.5	14.8492	252.667	7.36357
45.9278	272.333	10.403	244.333	1.69967	246	0	274.5	10.6066	252.667	9.39267
46.2028	270	8.83176	242.667	0.471405	244.5	2.12132	273.5	13.435	254.667	7.36357
46.4778	269	10.8012	244.333	1.24722	245	0	273	14.1421	252.333	9.53357
46.7528	270.667	9.46338	243.667	3.09121	242.5	0.707107	273	12.7279	253	8.04156
47.0278	271	10.6145	242.667	1.24722	242.5	3.53553	274	8.48528	255.333	6.59966
47.3028	271	8.48528	242	1.63299	244	1.41421	273.5	9.19239	253.333	4.10961
47.5778	272.333	9.67241	245.333	1.88562	245	2.82843	271	15.5563	253	9.79796
47.8528	274	6.37704	244.333	2.35702	245.5	0.707107	274	11.3137	254.333	6.54896
48.1278	270.333	9.74109	242.333	2.35702	245	1.41421	274.5	10.6066	256.333	6.59966
48.4028	274	9.27362	244	1.41421	246	0	271	12.7279	253	6.97615
48.6778	273.667	7.58654	244.333	2.49444	245.5	2.12132	276.5	12.0208	256.667	7.36357
48.9528	272	9.27362	246	1.41421	245	2.82843	273.5	12.0208	255.333	10.274
49.2278	272.333	8.25967	245.333	2.0548	246	0	277	14.1421	255.333	8.34
49.5028	275.333	9.10433	245.333	1.24722	247.5	3.53553	275.5	13.435	256.667	8.17856
49.7778	273.667	9.46338	245.667	1.24722	247.5	0.707107	277.5	13.435	255.333	7.4087
50.0528	273	10.8012	245.333	2.0548	248.5	2.12132	276	12.7279	255.333	7.4087
50.3278	275	8.04156	244	1.41421	245	1.41421	276	11.3137	255	7.25718
50.6028	274.667	9.97775	245.667	2.49444	243	1.41421	277	12.7279	256.333	9.84322
50.8778	275	9.27362	246	2.16025	246	0	276.5	12.0208	256.667	8.57645
51.1528	274.333	8.95669	248	2.16025	246.5	0.707107	276.5	7.77817	254.333	8.49837
51.4278	273.667	9.42809	245.667	2.0548	245	1.41421	276.5	9.19239	255.333	5.79272
51.7028	273	7.07107	245.667	0.942809	246.5	0.707107	275.5	10.6066	255.667	9.46338
51.9778	273.667	8.17856	244	3.26599	245	0	274	12.7279	253.667	8.99383
52.2528	276	8.64099	245	1.41421	243.5	0.707107	275.5	12.0208	255	6.97615
52.5278	274.333	8.34	246.667	1.88562	245	2.82843	276.5	12.0208	254.333	9.84322
52.8028	276.333	8.99383	244	0.816497	247.5	0.707107	277	12.7279	255.333	8.17856
53.0778	275.333	8.34	246.667	2.0548	246	0	275.5	12.0208	255.667	9.03081
53.3528	276	7.78888	247	2.44949	246	0	278	11.3137	253.333	8.57645
53.6278	275.333	9.87702	245.333	3.29983	245.5	0.707107	277	9.89949	254.667	9.46338
53.9028	275.333	8.95669	246.333	0.471405	244.5	2.12132	277	11.3137	253	6.97615
54.1778	274.667	8.73053	245.667	3.09121	245	2.82843	277.5	10.6066	254.333	7.13364
54.4528	276.333	10.403	245	0.816497	246	1.41421	275.5	13.435	255.333	8.57645
54.7278	277.667	8.05536	247.333	2.62467	246.5	0.707107	276	15.5563	255.333	6.59966
55.0028	275	9.89949	245.333	2.86744	245.5	2.12132	277	14.1421	253.333	8.65384
55.2778	277	8.52447	246.667	3.29983	246.5	2.12132	276	12.7279	254.333	8.99383
55.5528	275.333	9.67241	248	4.24264	245	1.41421	276	11.3137	253.333	6.94422
55.8278	276	8.52447	245.667	4.02768	245	0	277.5	12.0208	255.333	8.37987
56.1028	274	9.20145	246	0.816497	244.5	0.707107	274	11.3137	252	9.89949
56.3778	272.667	9.17727	246.667	3.39935	245	1.41421	275	9.89949	253.667	7.4087
56.6528	273.667	8.05536	248.333	2.86744	242	0	278.5	14.8492	256	8.16497
56.9278	277.667	7.58654	248	3.55903	242.5	3.53553	276	14.1421	253	8.64099
57.2028	274	10.6771	246	2.16025	244	0	275	8.48528	252.667	10.2089
57.4778	275	8.60233	248.333	0.942809	244	2.82843	279.5	13.435	254.667	10.6562
57.7528	276.333	7.58654	246.667	3.29983	244	1.41421	273	9.89949	251.333	8.80656
58.0278	277.333	8.99383	244	1.41421	244.5	3.53553	278	14.1421	254.667	9.97775
58.3028	274.667	7.4087	246.667	0.471405	244.5	0.707107	278	11.3137	255	7.34847
58.5778	275.667	10.1434	245.667	1.88562	243.5	0.707107	276.5	14.8492	253.333	9.53357
58.8528	275	7.78888	245.667	2.0548	246.5	0.707107	279	12.7279	253.667	7.84573
59.1278	276	8.48528	246.667	1.88562	245	2.82843	276.5	12.0208	255	8.28654
59.4028	276.667	7.4087	247.333	2.35702	245.5	0.707107	276.5	13.435	253	7.78888
59.6778	278	9.27362	247.333	0.471405	245	1.41421	277.5	10.6066	252.333	9.84322
59.9528	276	9.20145	247	2.94392	245	1.41421	277.5	12.0208	250.667	7.7603
60.2278	276.333	8.34	246	1.63299	245.5	2.12132	277	12.7279	252.333	7.7603
60.5028	276	9.20145	245.667	3.09121	242	0	275	9.89949	253	8.60233
60.7778	274.667	8.73053	246	2.94392	244	1.41421	277.5	12.0208	251.667	6.59966
61.0528	277.333	8.95669	246.333	1.24722	244.5	0.707107	276.5	12.0208	250.333	8.99383
61.3278	277	9.20145	249	0.816497	245	2.82843	275.5	13.435	253	8.16497
61.6028	273.667	9.46338	246	2.82843	244.5	0.707107	279	9.89949	250.667	7.4087
61.8778	273.667	9.46338	244.667	1.69967	242.5	2.12132	277	12.7279	250	9.89949
62.1528	277.667	10.3387	245.333	0.471405	246	2.82843	276	14.1421	250.333	9.46338
62.4278	274.667	10.5304	246	2.94392	244	1.41421	276	8.48528	250.667	6.79869
62.7028	273.333	11.0855	243.667	4.98888	243	1.41421	277	11.3137	250.667	8.21922
62.9778	273.333	11.0855	247.667	1.88562	242.5	0.707107	276	12.7279	251	9.4163
63.2528	275	9.89949	247.333	3.39935	244.5	0.707107	274.5	10.6066	250.333	9.84322
63.5278	274.667	8.05536	244.333	2.49444	242	1.41421	276.5	12.0208	250	9.4163
63.8028	272	9.27362	243	1.63299	244.5	3.53553	276	14.1421	248	7.78888
64.0778	274	7.78888	245	1.41421	243	2.82843	273	12.7279	250	7.78888
64.3528	286.667	9.56847	255.333	3.29983	252.5	2.12132	287	12.7279	263.667	9.80929
64.6278	278.667	8.73053	250.667	1.88562	245	2.82843	281	8.48528	254	10.2307
64.9028	275.667	9.46338	246.333	4.49691	244	1.41421	278	8.48528	248.667	7.7603
65.1778	275.667	9.46338	245.667	3.29983	241.5	0.707107	275.5	12.0208	246.333	9.46338
65.4528	273.333	8.34	244.667	2.86744	241.5	0.707107	274.5	10.6066	247.333	8.99383
65.7278	273.667	8.73053	245.667	3.29983	241.5	0.707107	274.5	12.0208	245.667	8.17856
66.0028	273.667	10.9646	246.333	2.49444	243	2.82843	275	11.3137	247.333	7.93025
66.2778	272.333	9.67241	243.667	0.942809	239.5	0.707107	276.5	9.19239	247.333	8.21922
66.5528	273.333	9.67241	244	2.16025	242	0	274	12.7279	246	8.60233
66.8278	273.667	8.80656	245	0.816497	243	1.41421	272.5	12.0208	246.333	8.57645
67.1028	273.333	9.10433	245.333	3.09121	243	0	272.5	12.0208	243	10.2307
67.3778	274.333	7.71722	246	2.44949	239	1.41421	274	15.5563	246	9.79796
67.6528	273.333	9.67241	244.333	2.35702	241	1.41421	275.5	12.0208	246	7.48331
67.9278	273.667	10.1434	243.333	1.69967	240	1.41421	274.5	13.435	247.333	7.4087
68.2028	271.667	8.73053	242.667	2.62467	241	1.41421	274	12.7279	247.333	7.03957
68.4778	281.667	8.73053	251.333	3.09121	248	1.41421	283.5	9.19239	254.667	8.17856
68.7528	279.333	8.25967	246.667	2.62467	243	0	279.5	12.0208	246.333	8.99383
69.0278	277.667	7.03957	245.667	2.35702	241	1.41421	276.5	13.435	247.667	7.93025
69.3028	273.333	9.67241	243	2.16025	240.5	0.707107	274.5	14.8492	245.667	7.03957
69.5778	273.667	8.80656	245	3.55903	239	0	274	11.3137	243.333	8.57645
69.8528	275.333	9.74109	245	2.82843	241	0	273	9.89949	245.333	9.39267
70.1278	275.333	8.99383	245.333	1.69967	239	0	275.5	13.435	245	8.04156
70.4028	276	8.64099	243.667	2.86744	238	0	273.5	10.6066	245.333	8.99383
70.6778	275	8.52447	243.667	3.09121	241.5	0.707107	274	11.3137	245.667	8.65384
70.9528	275.667	9.42809	245	2.82843	240.5	0.707107	274	9.89949	246.667	6.94422
71.2278	274.667	9.46338	244.667	2.49444	239.5	0.707107	275	9.89949	245.667	8.65384
71.5028	276.333	6.94422	245	3.26599	242.5	0.707107	275.5	12.0208	244.333	7.84573
71.7778	275	9.20145	246	3.55903	242	4.24264	276	8.48528	247.667	9.53357
72.0528	276.667	8.01388	245.667	1.88562	241	0	275	9.89949	246	9.89949
72.3278	276.333	6.84755	245.333	1.88562	241	1.41421	274	7.07107	246	8.60233
72.6028	275.333	9.74109	244.667	2.62467	241.5	2.12132	275	9.89949	245.667	10.3387
72.8778	275	8.48528	245	3.74166	241.5	3.53553	275	9.89949	244.333	7.36357
73.1528	276	7.78888	246	2.82843	243.5	0.707107	274.5	10.6066	243.667	9.10433
73.4278	275.667	8.17856	247.333	2.0548	241	0	276.5	9.19239	244	8.98146
73.7028	276.667	9.46338	244.333	1.69967	240.5	0.707107	274.5	10.6066	244.667	8.17856
73.9778	276.667	7.31817	246	2.16025	242.5	2.12132	275.5	10.6066	244.667	9.03081
74.2528	275	8.52447	245	3.55903	242	0	275.5	12.0208	244.333	8.37987
74.5278	276	8.48528	244	2.16025	241	1.41421	276.5	13.435	245	9.89949
74.8028	273.333	9.10433	245.667	1.88562	242.5	3.53553	275	11.3137	245	7.78888
75.0778	276	7.11805	246	2.94392	244	0	276	8.48528	246	8.60233
75.3528	275.333	9.87702	245.333	2.49444	241.5	0.707107	276.5	13.435	245.333	9.17727
75.6278	276	7.78888	245.333	2.62467	244	0	276	11.3137	243	8.98146
75.9028	276.333	7.13364	247	2.82843	241.5	3.53553	276.5	9.19239	244.667	8.21922
76.1778	276.333	6.84755	245.667	1.69967	242.5	0.707107	276.5	10.6066	243	8.60233
76.4528	277	8.52447	245.667	2.62467	242	2.82843	278	11.3137	244.667	9.03081
76.7278	276.333	6.18241	247.333	2.49444	243	1.41421	275.5	13.435	245.667	9.84322
77.0028	276.667	8.17856	246.667	2.0548	241	1.41421	277	9.89949	244.667	7.13364
77.2778	277.667	8.17856	243.667	2.86744	241	5.65685	276.5	12.0208	245.667	9.53357
77.5528	276.333	8.95669	245.333	4.49691	243	2.82843	277	12.7279	243.333	8.65384
77.8278	275	9.20145	244	2.44949	242	2.82843	275	9.89949	244.667	8.21922
78.1028	276.333	8.25967	246.333	3.29983	240.5	0.707107	276	11.3137	243.333	8.99383
78.3778	275.667	8.95669	249	3.55903	242	1.41421	276	9.89949	241.667	9.84322
78.6528	273.333	7.58654	244.333	3.29983	240	1.41421	275	12.7279	243	8.98146
78.9278	274.667	9.42809	243.667	4.71405	240	1.41421	274.5	14.8492	243	9.09212
79.2028	276.333	7.58654	244	3.55903	241.5	2.12132	276	11.3137	244	9.09212
79.4778	275.333	7.58654	244.333	1.88562	241	1.41421	275	12.7279	242	8.60233
79.7528	276.667	8.80656	245.333	3.29983	239.5	2.12132	276	8.48528	241.667	9.80929
80.0278	275.667	8.05536	244	4.32049	239.5	0.707107	276	12.7279	241	9.4163
80.3028	274	9.20145	244.667	2.49444	240	1.41421	273.5	10.6066	242.333	8.21922
80.5778	273.667	7.31817	242	4.54606	239	1.41421	274.5	7.77817	242.667	7.71722
80.8528	273.667	8.01388	241.667	4.02768	237	2.82843	274	9.89949	241	8.98146
81.1278	273	10.6771	243.333	1.69967	237	1.41421	275	8.48528	241.667	9.03081
81.4028	271.667	6.64998	241.333	3.29983	240	0	272.5	14.8492	242.333	8.57645
81.6778	270.667	10.1434	242.333	0.471405	238	0	273	9.89949	241.333	9.46338
81.9528	272.667	9.46338	242.333	3.29983	240	4.24264	273	9.89949	239.333	8.37987
82.2278	272.667	8.01388	241	2.16025	238	0	274.5	6.36396	239.333	9.74109
82.5028	272.667	8.73053	242.667	3.29983	239	1.41421	272.5	10.6066	239	8.04156
82.7778	274.333	8.34	242	2.94392	236	0	274	12.7279	239.667	8.34
83.0528	271.667	7.4087	240	2.94392	238	1.41421	273.5	13.435	239	6.97615
83.3278	272.333	9.10433	240.333	3.09121	236	0	273.5	12.0208	237.667	9.28559
83.6028	271.333	8.99383	241	2.94392	237	0	273	9.89949	238.333	7.7603
83.8778	272	8.48528	240.667	4.98888	239	0	272.5	10.6066	239	9.09212
84.1528	271.667	8.05536	241.333	1.69967	240	7.07107	274.5	7.77817	240.333	9.17727
84.4278	274.333	8.95669	241.667	1.24722	237	2.82843	273	11.3137	240	8.16497
84.7028	274	8.52447	242.333	3.09121	238.5	2.12132	273	8.48528	236.333	10.5304
84.9778	269.333	8.99383	241.667	2.62467	236.5	2.12132	273.5	13.435	237.333	9.46338
85.2528	272	8.52447	240.333	4.10961	238.5	2.12132	271.5	9.19239	240	8.16497
85.5278	272	8.48528	239.333	3.85861	236	2.82843	272.5	12.0208	237.333	8.37987
85.8028	270.667	8.73053	239.333	2.49444	236.5	0.707107	272.5	10.6066	237.333	8.99383
86.0778	271.333	7.58654	240.667	1.69967	236	0	274	11.3137	238	7.07107
86.3528	271	7.11805	239.667	4.02768	234	2.82843	272	11.3137	237	9.62635
86.6278	270.333	9.74109	239.333	3.09121	235	1.41421	269.5	10.6066	236.333	8.17856
86.9028	270.667	10.1434	238.667	3.39935	236.5	0.707107	273	8.48528	235	7.78888
87.1778	270	8.52447	239.333	2.49444	236.5	0.707107	273	11.3137	235.333	8.99383
87.4528	270.667	8.05536	238.667	2.86744	236	1.41421	270.5	10.6066	236	8.28654
87.7278	271	9.93311	239.333	1.69967	234	0	269	12.7279	237	7.48331
88.0028	272	9.20145	241.667	3.29983	236	2.82843	273	12.7279	237.667	8.73053
88.2778	273.667	7.31817	240.333	3.09121	233.5	2.12132	272	11.3137	236.667	7.93025
88.5528	271.333	10.3709	239.667	2.49444	234	1.41421	273.5	7.77817	235	8.60233
88.8278	272.667	8.01388	241.667	2.86744	238.5	0.707107	270.5	9.19239	237.333	8.17856
89.1028	286.667	8.01388	252	4.08248	246	1.41421	286.5	14.8492	248	9.4163
89.3778	280.333	8.49837	246.667	2.86744	243	1.41421	281	9.89949	239	9.4163
89.6528	276	8.04156	241.333	3.09121	238.5	2.12132	278	8.48528	237.667	8.49837
89.9278	275.667	9.56847	243.333	3.09121	235.5	0.707107	275.5	9.19239	235.667	9.84322
90.2028	276.333	6.84755	243.333	3.09121	236.5	2.12132	276	9.89949	237.333	9.56847
90.4778	277.667	9.42809	243.667	3.29983	238.5	0.707107	276	12.7279	236.333	8.95669
90.7528	277	9.4163	241	3.74166	240	1.41421	276.5	12.0208	237	9.4163
91.0278	274.667	8.80656	244.333	2.62467	240	1.41421	275	14.1421	238.667	7.36357
91.3028	276.333	9.28559	243.667	2.86744	241	1.41421	275.5	9.19239	234.667	9.53357
91.5778	274.333	6.94422	245	3.74166	239.5	0.707107	278.5	10.6066	236.667	8.21922
91.8528	276.333	7.71722	243.333	3.09121	237	1.41421	277.5	13.435	237.667	10.873
92.1278	277.667	7.31817	242	3.26599	238.5	2.12132	275	11.3137	236.667	8.21922
92.4028	276.667	8.01388	242.667	4.18994	238.5	0.707107	275	12.7279	234.667	7.93025
92.6778	277	7.87401	245.333	3.09121	237.5	2.12132	278.5	13.435	236.667	9.28559
92.9528	277	8.04156	244	3.26599	242	2.82843	276	11.3137	237.667	10.6562
93.2278	276	7.78888	243.667	2.0548	237.5	0.707107	275.5	9.19239	237	8.60233
93.5028	276	7.07107	242.333	5.73488	240	1.41421	277	14.1421	236.667	9.03081
93.7778	276	6.48074	243.333	4.49691	238.5	2.12132	277	12.7279	236.667	8.73053
94.0528	275.667	6.2361	241.333	3.85861	239	1.41421	275	14.1421	237	10.4243
94.3278	278	7.25718	243	4.89898	237.5	0.707107	275	9.89949	235.333	8.37987
94.6028	276.333	6.12826	241.667	2.86744	237	1.41421	277	11.3137	234	8.16497
94.8778	274.333	8.95669	243	2.82843	237.5	0.707107	276	12.7279	237.333	9.46338
95.1528	273.667	8.05536	241	2.94392	235	0	276.5	13.435	234.333	8.65384
95.4278	277	8.48528	242.333	2.49444	237	2.82843	274	15.5563	235.333	7.84573
95.7028	273	9.93311	240.333	4.6428	236	2.82843	273	11.3137	235.667	8.49837
95.9778	273.333	8.25967	242	4.54606	235.5	2.12132	273.5	14.8492	232.667	10.0775
96.2528	274.667	8.01388	242.333	2.0548	237	2.82843	274	12.7279	234.667	9.39267
96.5278	276	9.27362	240.333	4.10961	237.5	2.12132	276.5	13.435	234.333	10.274
96.8028	273.333	8.25967	240.333	3.29983	234	0	275	12.7279	234	8.64099
97.0778	273.667	7.84573	241	3.74166	235.5	3.53553	274	14.1421	232	8.60233
97.3528	274.333	8.49837	240	2.94392	236	1.41421	274	12.7279	235.667	9.84322
97.6278	275	9.4163	241	3.74166	238	2.82843	276	12.7279	233.333	9.46338
97.9028	274.667	8.01388	240.667	1.88562	236	1.41421	274	9.89949	234.667	10.2089
98.1778	274.333	6.84755	240.667	4.10961	236.5	0.707107	274.5	7.77817	233	9.4163
98.4528	274	7.78888	242.667	2.86744	236	0	274	12.7279	234.667	9.03081
98.7278	275.333	7.58654	242.667	3.29983	237.5	0.707107	276	11.3137	234.667	7.93025
99.0028	275.333	7.54247	242.667	4.02768	236.5	2.12132	276.5	10.6066	235.667	8.49837
99.2778	275.667	8.01388	242.333	3.85861	237	0	275.5	12.0208	234.333	7.03957
99.5528	276	7.48331	242.333	4.78423	236.5	0.707107	272.5	12.0208	232	8.28654
99.8278	274.333	7.58654	240.667	3.68179	236	1.41421	276.5	13.435	234	8.83176
100.103	275.667	9.46338	242	2.44949	237	0	274	12.7279	233.667	10.3387
100.378	274.333	6.94422	239.333	3.68179	237.5	0.707107	274	11.3137	233	8.16497
100.653	274.333	10.403	239.333	3.68179	236.5	0.707107	275	7.07107	233	10.4243
100.928	275	8.52447	241.333	4.10961	237	4.24264	273.5	12.0208	236	10.2307
101.203	274.333	8.25967	240.333	3.39935	235.5	0.707107	275.5	9.19239	233.333	8.95669
101.478	276.333	7.54247	241	1.41421	237.5	0.707107	274	12.7279	233	7.25718
101.753	275.333	6.84755	242.333	3.39935	236	0	276	11.3137	234	9.4163
102.028	273.667	8.01388	240.667	4.49691	237	0	273.5	9.19239	233	8.52447
102.303	276.333	8.95669	241.333	4.49691	240.5	0.707107	273	12.7279	233.333	8.99383
102.578	276	7.78888	241.333	3.85861	240	2.82843	277	11.3137	232.333	9.80929
102.853	275.333	8.25967	242.333	4.10961	240.5	0.707107	274.5	12.0208	234.667	7.7603
103.128	274.333	8.95669	244.667	1.24722	240.5	2.12132	276.5	10.6066	234	9.09212
103.403	275.333	8.34	241.333	3.77124	239	2.82843	275	8.48528	234	9.62635
103.678	274.667	7.31817	241	4.89898	238	0	275.5	12.0208	233	8.60233
103.953	274.333	9.67241	241.333	3.68179	239	0	275.5	10.6066	234.667	9.53357
104.228	274	7.87401	240.667	3.39935	237.5	3.53553	275.5	10.6066	234.333	8.17856
104.503	274.667	6.59966	240.667	3.39935	237	0	274.5	9.19239	233.667	9.28559
104.778	275.667	8.73053	241	3.55903	236.5	2.12132	277	12.7279	233.333	7.84573
105.053	276	7.78888	240.333	4.78423	238.5	0.707107	273	11.3137	233	8.83176
105.328	276.333	6.12826	242.333	2.49444	241.5	0.707107	274	14.1421	233	8.60233
105.603	275.333	7.54247	240.667	3.29983	238.5	0.707107	276.5	12.0208	234	8.04156
105.878	275.333	7.54247	242.333	3.85861	236	1.41421	277	11.3137	232.667	9.87702
106.153	274.333	7.58654	240.667	2.86744	239.5	0.707107	276	9.89949	232.333	8.17856
106.428	273.333	8.25967	241	2.16025	236	0	274	12.7279	232	9.89949
106.703	276	10.0333	240.667	4.49691	238	0	276	9.89949	233	9.62635
106.978	274	7.25718	242.333	2.0548	240.5	2.12132	275.5	10.6066	233.667	10.6249
107.253	274	8.52447	239.667	4.18994	238.5	0.707107	275.5	12.0208	232	9.89949
107.528	274.333	8.34	241	2.94392	236	2.82843	275	12.7279	235.333	7.58654
107.803	276	8.52447	241	4.54606	241.5	3.53553	276.5	12.0208	236.667	8.57645
108.078	273.333	6.84755	242	4.54606	237.5	0.707107	276	9.89949	233.667	8.65384
108.353	272	9.93311	241.667	3.29983	238	0	275	8.48528	233.667	8.73053
108.628	275.667	8.01388	240.667	6.59966	240.5	3.53553	277	8.48528	232.333	6.64998
108.903	275	9.27362	240	4.54606	238	2.82843	276.5	10.6066	233	9.89949
109.178	275	8.64099	241.333	4.78423	237.5	0.707107	274	14.1421	232	6.68331
109.453	273.667	8.73053	240.667	2.62467	238	1.41421	273	12.7279	230.667	9.28559
109.728	272	9.93311	240	3.26599	236	0	275.5	10.6066	233.333	8.65384
110.003	271.667	8.17856	239.333	5.31246	235.5	0.707107	272	12.7279	231	8.60233
110.278	272.333	9.67241	238	2.44949	235	0	270.5	10.6066	229.667	9.53357
110.553	272	7.87401	240	2.44949	236.5	2.12132	272.5	10.6066	231	8.16497
110.828	271	8.52447	238	5.71548	236	0	272.5	10.6066	230	8.64099
111.103	272.333	9.10433	239.333	5.73488	235.5	0.707107	271.5	10.6066	229.333	9.74109
111.378	269	8.48528	237	2.44949	236	1.41421	271	14.1421	229	10.4243
111.653	269.667	6.59966	238	2.44949	236.5	0.707107	270	12.7279	227.333	8.95669
111.928	275.667	8.95669	243.333	5.31246	240	2.82843	278.5	13.435	236.333	7.84573
112.203	269.333	10.0775	237.333	3.68179	236	7.07107	269.5	7.77817	230.667	8.21922
112.478	267.667	9.46338	235.333	2.62467	234	4.24264	268.5	9.19239	227.333	8.21922
112.753	265	9.93311	235	3.74166	233	1.41421	269	12.7279	226.667	8.34
113.028	267	9.62635	235.333	2.86744	233.5	3.53553	269	12.7279	227.667	6.94422
113.303	264.333	9.67241	234.667	3.68179	233	2.82843	268	9.89949	226.667	8.73053
113.578	264	9.27362	232.667	2.62467	233.5	2.12132	267	12.7279	228.333	9.17727
113.853	262.667	9.42809	234.333	2.86744	233	2.82843	267	9.89949	225	8.16497
114.128	263.667	8.80656	235.667	2.62467	235	4.24264	268.5	13.435	226.667	8.73053
114.403	265.333	8.99383	233.667	1.24722	234	1.41421	268	14.1421	225	8.60233
114.678	264	9.20145	234	3.26599	232.5	0.707107	267	11.3137	228	9.09212
114.953	266	10.6771	234.667	3.09121	232.5	3.53553	268	11.3137	227	11.225
115.228	263.333	12.037	232.333	1.24722	232.5	0.707107	268	11.3137	225	8.60233
115.503	263	10.0333	233.333	2.35702	234.5	3.53553	266	11.3137	226.667	8.21922
115.778	262	7.25718	232.667	2.62467	232.5	3.53553	267.5	12.0208	226.667	6.59966
116.053	263.667	9.46338	232	2.44949	234.5	2.12132	266	11.3137	226	9.89949
116.328	265.667	10.873	233.333	1.24722	233	2.82843	266.5	10.6066	225.333	8.37987
116.603	261.333	9.10433	232.333	4.49691	232	2.82843	266	11.3137	224	9.79796
116.878	263	9.27362	232.667	3.29983	233	4.24264	267	11.3137	225.333	7.36357
117.153	262.667	10.873	232	4.89898	233.5	3.53553	268.5	10.6066	225.333	9.46338
117.428	262.667	9.17727	233	2.44949	232	2.82843	266	9.89949	225	9.4163
117.703	262.667	10.3387	232.333	3.29983	234	5.65685	270	8.48528	225.667	6.94422
117.978	263.333	9.67241	233	2.16025	233	0	267	11.3137	225.333	8.99383
118.253	265	9.4163	234	3.74166	231	1.41421	266.5	14.8492	226	7.48331
118.528	263.667	9.46338	232	2.82843	233	2.82843	270.5	13.435	223.333	8.57645
118.803	263	7.78888	233	4.54606	233	4.24264	271	7.07107	225.333	11.1156
119.078	265.333	8.99383	235	3.26599	235.5	2.12132	269.5	10.6066	226.667	10.3387
119.353	263.667	8.80656	232.667	3.09121	233.5	3.53553	271.5	9.19239	225	9.89949
119.628	261	9.27362	233	2.94392	233	2.82843	267.5	10.6066	226.333	8.37987
119.903	263.333	9.87702	232	3.74166	236	2.82843	269.5	10.6066	226	9.62635
120.178	263.333	9.10433	233.333	2.0548	235.5	2.12132	271	11.3137	225.667	9.53357
120.453	263	10.6145	232.667	3.85861	233	4.24264	267.5	10.6066	224	8.28654
120.728	264	9.93311	233	4.96655	234	4.24264	269.5	10.6066	224.667	10.0775
121.003	264.667	8.37987	231.333	4.6428	236	5.65685	269	8.48528	224.333	8.65384
121.278	263	8.04156	233.333	2.0548	235.5	4.94975	271.5	7.77817	225	8.98146
121.553	264.667	9.46338	233.333	3.09121	235	1.41421	270	12.7279	224.333	8.95669
121.828	263.667	10.9646	233.667	3.77124	236	4.24264	269.5	6.36396	225.667	8.73053
122.103	262.667	8.05536	236	1.41421	235	1.41421	269	9.89949	226	7.48331
122.378	265	10.198	233.333	2.35702	233.5	3.53553	271.5	13.435	226	8.28654
122.653	262	10.198	233.667	3.39935	235.5	2.12132	270.5	9.19239	226	9.62635
122.928	264.333	9.74109	232.333	3.68179	233.5	3.53553	267.5	9.19239	227.333	7.36357
123.203	264.667	9.97775	232.333	2.49444	235	4.24264	273	11.3137	229.333	8.80656
123.478	262.667	9.56847	235	3.55903	236	4.24264	269.5	10.6066	225.667	8.21922
123.753	263.667	9.56847	234.667	2.62467	236	0	272	14.1421	224.667	7.4087
124.028	263.333	10.6562	233.333	3.09121	237.5	2.12132	270	12.7279	229.333	8.17856
124.303	267.333	9.87702	232.333	1.88562	241	4.24264	273	9.89949	228.333	8.17856
124.578	261.667	8.37987	235.667	3.68179	238	2.82843	271.5	10.6066	224.333	10.9646
124.853	264.333	9.74109	235.333	2.86744	235	1.41421	270	11.3137	229.667	8.57645
125.128	262.667	8.65384	232.667	3.39935	239.5	3.53553	269.5	10.6066	226.333	9.17727
125.403	262	9.62635	234.333	2.49444	238	4.24264	270	8.48528	225.667	7.4087
125.678	263.667	9.46338	234	2.94392	237.5	3.53553	272.5	12.0208	226	10.2307
125.953	263.667	9.97775	233	2.94392	237	4.24264	273	9.89949	226	10.4243
126.228	261	8.60233	231.667	2.0548	236	1.41421	268	15.5563	227.333	11.1156
126.503	261.667	10.8423	232.333	2.0548	235.5	2.12132	271.5	10.6066	227	9.09212
126.778	262.333	10.403	232.333	3.77124	236.5	3.53553	272.5	10.6066	225	8.60233
127.053	264.667	9.97775	234.333	3.29983	241	4.24264	270.5	10.6066	227.333	9.97775
127.328	262	8.52447	232.333	2.62467	235	5.65685	271	11.3137	227.333	8.95669
127.603	263	10.198	235	2.44949	236.5	2.12132	270.5	9.19239	225.333	8.80656
127.878	262.333	8.21922	232	0.816497	239	1.41421	272	12.7279	228.667	9.28559
128.153	261	8.83176	231	2.82843	237	2.82843	271	12.7279	226.333	10.5304
128.428	262	9.27362	232.667	2.0548	235.5	3.53553	270	11.3137	226.333	8.95669
128.703	263	11.431	234.667	1.88562	235.5	0.707107	270	11.3137	224.333	8.17856
128.978	261.333	8.49837	231	4.54606	236	1.41421	267	11.3137	224	8.83176
129.253	261	11.5181	229.667	3.29983	236	0	269.5	9.19239	223.333	8.17856
129.528	261	10.198	232.333	2.49444	236.5	2.12132	269	12.7279	224.333	9.97775
129.803	261	10.9848	232	2.16025	235	1.41421	269.5	10.6066	226	7.48331
130.078	260.667	10.3387	231.333	2.62467	237	1.41421	271	9.89949	223.333	9.42809
130.353	259	10.0333	230	3.55903	237.5	2.12132	269.5	12.0208	223.667	8.49837
130.628	261.333	10.3387	231.333	2.49444	237.5	0.707107	268	12.7279	222.667	10.0775
130.903	260	8.04156	231.333	1.88562	232.5	0.707107	268.5	14.8492	222.667	7.4087
131.178	258.667	11.3235	230.333	3.09121	232.5	0.707107	268.5	7.77817	222.333	10.5304
131.453	261	10.7083	230.333	3.29983	236	5.65685	269	12.7279	221	10.2307
131.728	258.333	11.1455	229	0.816497	234	0	268.5	10.6066	221	7.11805
132.003	257.667	9.17727	230	1.41421	232	1.41421	270	11.3137	220.333	10.5304
132.278	254	9.89949	229	0.816497	232.5	3.53553	266	9.89949	219.333	9.46338
132.553	256	9.27362	229	2.44949	233.5	2.12132	263.5	12.0208	219	8.28654
132.828	255.667	9.97775	227.667	4.02768	231	4.24264	264	11.3137	220	8.98146
133.103	256	8.28654	227	2.94392	235.5	0.707107	266.5	10.6066	221	10.4243
133.378	257.667	7.84573	228	2.16025	234	4.24264	264	9.89949	219.333	6.79869
133.653	256.667	10.274	226.667	3.77124	232.5	0.707107	266.5	13.435	221	9.4163
133.928	256	12.3558	227.667	1.88562	234	0	268	11.3137	221.333	11.7284
134.203	256	9.09212	226.333	4.18994	234	4.24264	268.5	10.6066	221	7.48331
134.478	262.667	10.7806	234.333	1.69967	241.5	2.12132	276.5	13.435	226.667	10.0775
134.753	258.667	9.46338	229	0.816497	236.5	0.707107	267.5	12.0208	223.333	8.05536
135.028	255	9.89949	226.333	0.942809	234.5	3.53553	266	12.7279	219.667	10.0775
135.303	254.667	7.84573	228.667	2.62467	236.5	0.707107	266	9.89949	221	9.89949
135.578	254.667	7.36357	226.667	1.69967	233	2.82843	263	9.89949	219	9.62635
135.853	253	10.9848	227	1.63299	233.5	3.53553	264	9.89949	218.333	9.80929
136.128	252	10.198	226.333	1.88562	232	0	265	7.07107	219.667	9.67241
136.403	250.667	10.274	223.667	2.0548	232.5	0.707107	263.5	9.19239	217.667	9.10433
136.678	248.667	9.97775	224	3.26599	233	2.82843	262	9.89949	218	10.4243
136.953	250.667	9.56847	224.667	1.24722	233.5	0.707107	261.5	9.19239	216.667	8.73053
137.228	249.333	11.6714	223.333	1.24722	231.5	2.12132	260	9.89949	214.667	10.3387
137.503	248.333	10.6249	223.667	0.942809	231	1.41421	259.5	7.77817	216	9.4163
137.778	248.333	9.53357	222	2.16025	232.5	2.12132	261	7.07107	215.667	8.73053
138.053	248.333	11.9536	224	2.44949	233.5	2.12132	262.5	9.19239	214	6.97615
138.328	247.333	10.0775	222.333	1.24722	230.5	3.53553	260	8.48528	214.667	7.58654
138.603	247.667	9.74109	222	1.63299	229.5	3.53553	261.5	7.77817	213.667	9.53357
138.878	248	11.225	223.333	2.35702	230.5	0.707107	260	8.48528	214.667	10.6562
139.153	249	9.09212	221.333	1.88562	231.5	3.53553	259.5	9.19239	215.333	10.274
139.428	249	11.225	220	2.16025	228.5	2.12132	259	8.48528	212.667	10.0775
139.703	248.333	11.4407	221.667	1.69967	230.5	3.53553	258.5	9.19239	212.667	10.0775
139.978	247.333	9.84322	221.333	2.49444	229.5	0.707107	259	11.3137	212.667	9.10433
140.253	247.333	11.4698	221.333	0.471405	229	1.41421	261	9.89949	212.333	9.39267
140.528	248.333	11.4407	220.333	1.24722	230.5	3.53553	257.5	14.8492	213	8.83176
140.803	246	8.60233	219.333	2.62467	229	0	260.5	6.36396	212.667	9.10433
141.078	247.667	9.80929	219	2.94392	229.5	0.707107	259	9.89949	213.333	8.95669
141.353	246.333	11.9536	219	2.94392	231.5	0.707107	257	8.48528	213	9.20145
141.628	245.667	11.5854	221.333	1.24722	228.5	2.12132	258	8.48528	212.667	7.4087
141.903	249	11.7757	220	2.94392	230	2.82843	257.5	7.77817	211.667	7.71722
142.178	247	11.431	221.333	1.88562	231	4.24264	257.5	9.19239	214.333	9.56847
142.453	244.333	10.873	220.667	1.88562	232.5	2.12132	259.5	10.6066	213.667	9.28559
142.728	245.333	11.4407	222	2.94392	230.5	0.707107	259	9.89949	212.333	8.65384
143.003	246.667	9.46338	220	1.63299	231.5	0.707107	259	8.48528	212.667	9.53357
143.278	246.667	11.8977	222.333	2.62467	233.5	2.12132	257.5	10.6066	211.333	7.84573
143.553	247	13.0639	218.333	3.29983	230.5	0.707107	258	8.48528	213	7.48331
143.828	246.333	12.4722	221.333	2.62467	231	1.41421	258	8.48528	213	8.04156
144.103	246.333	11.8415	219.333	1.88562	231.5	3.53553	259	11.3137	211.667	10.6562
144.378	245.333	10.3387	220.333	2.49444	233	2.82843	259.5	9.19239	214	8.52447
144.653	245.667	10.5304	220	3.55903	231.5	2.12132	261.5	12.0208	214	7.87401
144.928	245.333	10.0775	222.333	2.62467	233.5	2.12132	260	8.48528	214.333	8.95669
145.203	246.333	11.4698	220	2.16025	231	4.24264	259.5	7.77817	214	8.83176
145.478	244.667	10.6562	220	1.63299	232.5	0.707107	261	9.89949	213	9.62635
145.753	245.333	9.84322	219.667	4.10961	233.5	2.12132	259.5	7.77817	211	9.20145
146.028	244.333	12.7628	222	0.816497	232.5	2.12132	257.5	7.77817	211.333	9.97775
146.303	244.333	13.0979	218	1.41421	233	2.82843	257.5	6.36396	212.667	8.34
146.578	244.667	12.2837	221.333	2.86744	233	2.82843	256.5	10.6066	211.667	9.28559
146.853	244.667	11.0855	220.333	4.02768	229	2.82843	258.5	9.19239	210.667	8.49837
147.128	244	12.6754	218	2.82843	231	2.82843	256.5	10.6066	212	9.4163
147.403	243.333	10.2089	216.667	3.29983	230.5	2.12132	259	8.48528	210.333	9.74109
147.678	242.333	11.8415	217.667	1.69967	234	1.41421	259	9.89949	212.333	7.31817
147.953	241.333	11.8415	217.333	2.0548	232.5	2.12132	257	14.1421	209.667	7.71722
148.228	241.333	12.2837	216	1.41421	230.5	0.707107	257.5	9.19239	211.333	8.95669
148.503	241.667	11.8977	217.333	4.71405	231	5.65685	256.5	7.77817	209.333	9.56847
148.778	241.333	11.0855	217.667	2.35702	231.5	4.94975	258	9.89949	207.667	9.10433
149.053	242.333	10.6249	218.333	0.471405	230.5	0.707107	258.5	9.19239	209.667	8.34
149.328	241.333	9.80929	216	3.26599	231	4.24264	257	7.07107	211	9.27362
149.603	241	12.2474	216	2.16025	231.5	4.94975	255	11.3137	208.667	10.0775
149.878	239.667	10.274	218	2.44949	230	4.24264	257	7.07107	209	7.11805
150.153	241	11.5181	216	2.94392	231.5	0.707107	258	9.89949	210.333	8.65384
150.428	240	10.6145	218	2.82843	229	7.07107	257	11.3137	209.333	9.97775
150.703	240.333	11.4407	215.333	4.18994	231	5.65685	256	7.07107	208	7.48331
150.978	240.667	11.4407	215.667	2.49444	231.5	6.36396	257.5	9.19239	208	9.93311
151.253	240	11.0454	214.333	2.86744	231	2.82843	255	9.89949	209	7.78888
151.528	240	11.431	213.667	1.69967	231	4.24264	255	8.48528	206.667	8.21922
151.803	240.333	10.274	216.333	2.0548	231.5	4.94975	254	9.89949	208.333	9.42809
152.078	239.333	11.5854	216.667	3.09121	229.5	4.94975	254.5	6.36396	208.333	8.95669
152.353	237.667	10.6249	214.333	2.62467	232	2.82843	255.5	9.19239	205.333	9.74109
152.628	237.667	11.4698	216.333	2.49444	227.5	4.94975	255	9.89949	208.333	8.73053
152.903	239.333	11.4407	214.667	4.10961	230.5	6.36396	251.5	7.77817	206.667	9.10433
153.178	239	12.3288	216	1.63299	230.5	3.53553	253.5	12.0208	207.667	8.99383
153.453	239	11.8603	214.667	2.49444	230	7.07107	256	14.1421	207.333	8.95669
153.728	238.667	12.6579	213.333	2.0548	229.5	3.53553	255.5	9.19239	207	8.64099
154.003	236	13.1403	215.667	3.09121	228	5.65685	253.5	10.6066	206.667	8.49837
154.278	235.333	11.0252	212	2.16025	229	4.24264	253.5	10.6066	205.333	8.95669
154.553	236.667	12.6579	214.333	3.68179	230.5	7.77817	254.5	9.19239	205.667	8.49837
154.828	237	12.2474	215.333	3.39935	229	2.82843	254	9.89949	207.667	7.71722
155.103	235.333	11.4407	214.333	1.69967	230	4.24264	254	12.7279	204.667	6.94422
155.378	236.667	12.6579	212.333	2.0548	229.5	4.94975	256.5	12.0208	206	7.87401
155.653	235.333	11.4407	213	4.08248	229.5	3.53553	253.5	7.77817	204	8.83176
155.928	235.333	11.8977	213	4.32049	228	5.65685	252.5	10.6066	203.333	8.05536
156.203	236	9.79796	215	2.94392	229	5.65685	253.5	9.19239	205	9.89949
156.478	233	11.8603	212	4.08248	231	4.24264	252.5	9.19239	201.333	7.31817
156.753	235	11.225	213.667	3.77124	229	9.89949	254	11.3137	203	7.25718
157.028	235.333	12.9185	211.667	3.77124	230	7.07107	251	12.7279	203.333	9.17727
157.303	233.333	11.5854	211	2.82843	229	7.07107	254	11.3137	203.667	8.25967
157.578	234	10.7083	212.333	5.55778	227	4.24264	252.5	7.77817	203	9.93311
157.853	232	11.225	212	3.74166	229	7.07107	251.5	10.6066	201.333	8.95669
158.128	232.667	13.0979	210	4.32049	228.5	6.36396	252.5	9.19239	202	8.52447
158.403	232	12.0277	209.667	3.68179	226.5	6.36396	250	8.48528	201.667	9.74109
158.678	232	11.225	209.667	4.10961	227	4.24264	252.5	10.6066	202.333	8.05536
158.953	232.333	11.0252	209.667	5.4365	227	5.65685	249	9.89949	200.667	7.71722
159.228	232	11.225	208.333	4.92161	229	9.89949	250.5	10.6066	202	9.4163
159.503	233.333	12.6842	208	3.55903	228	8.48528	250	8.48528	201.667	7.13364
159.778	231.333	11.8977	208.333	2.62467	229	5.65685	252	8.48528	201.667	7.54247
160.053	230	11.7757	208.667	3.85861	227	8.48528	250	8.48528	201	9.27362
160.328	228.667	11.1455	210	2.82843	228.5	9.19239	252	12.7279	201.667	6.3421
160.603	229.667	12.7628	208.333	4.02768	228	11.3137	249.5	10.6066	200	7.11805
160.878	228.333	10.5304	206.667	3.85861	228	8.48528	248.5	7.77817	199.333	6.64998
161.153	229.667	13.8163	208.333	4.18994	228	8.48528	249	9.89949	200	7.11805
161.428	231.333	12.1198	208.333	4.18994	227.5	6.36396	251.5	10.6066	199.667	7.54247
161.703	230.333	12.7105	209.667	3.09121	226	5.65685	249	8.48528	198.667	8.34
161.978	228	12.3558	209.667	3.85861	227.5	7.77817	251	8.48528	200	6.37704
162.253	227.333	11.1156	207.333	3.68179	227.5	7.77817	248	9.89949	200.667	6.94422
162.528	228.667	11.6714	207.333	4.98888	224.5	6.36396	248	8.48528	198	7.87401
162.803	228	13.5892	207.667	4.78423	228	7.07107	250	12.7279	199.667	6.84755
163.078	228	12.5698	206	4.96655	228	9.89949	249.5	7.77817	200.333	6.79869
163.353	227	13.9284	205.333	3.39935	225	7.07107	247.5	9.19239	198.667	7.93025
163.628	228.333	12.9185	205.333	4.98888	225	9.89949	249	9.89949	198.667	7.54247
163.903	226.667	12.8149	205	3.55903	227	5.65685	246	11.3137	197.333	6.79869
164.178	227.333	13.7679	206.667	6.01849	225	7.07107	248	11.3137	199.333	8.37987
164.453	226.333	12.9185	205.333	3.39935	225	8.48528	248	14.1421	198.333	7.84573
164.728	225.333	12.3648	206.333	4.02768	227	8.48528	246.5	12.0208	197.667	10.4987
165.003	227	13.6382	205.333	2.62467	224	9.89949	247	5.65685	198.667	9.67241
165.278	226.667	13.2749	204	5.35413	226	8.48528	247.5	9.19239	196	6.37704
165.553	225.333	13.7194	206	4.54606	224.5	10.6066	248	9.89949	197	5.71548
165.828	224.333	10.9646	205	5.35413	226	8.48528	246	7.07107	197	6.37704
166.103	224.667	10.4987	205.333	3.29983	224	9.89949	248.5	10.6066	196	7.07107
166.378	235	13.7356	211.667	4.49691	234.5	7.77817	259	8.48528	204.333	6.59966
166.653	230	13.7356	207.333	5.55778	231.5	4.94975	250	8.48528	200.333	6.79869
166.928	223.333	13.0213	205	4.24264	226	5.65685	248.5	10.6066	195.333	8.17856
167.203	225	12.9615	206.667	4.49691	228.5	12.0208	247.5	9.19239	194.667	9.10433
167.478	226	12.8323	206.667	4.6428	227.5	13.435	248.5	9.19239	194	9.4163
167.753	223.333	13.0213	205.667	4.6428	227.5	12.0208	247.5	10.6066	192.333	9.42809
168.028	224.667	11.1455	205.333	4.78423	228	11.3137	247	8.48528	192.333	10.9646
168.303	225.667	12.6579	203.667	4.6428	227.5	9.19239	246.5	12.0208	191.667	14.0554
168.578	225	10.8012	205	5.65685	229	11.3137	248.5	7.77817	193	13.7356
168.853	225.333	11.8977	205	4.54606	228	9.89949	249	11.3137	191.667	11.8977
169.128	223	9.93311	206.333	4.71405	229.5	12.0208	248	8.48528	191.667	12.8149
169.403	224.333	11.1156	203.667	4.6428	228	11.3137	248	9.89949	192	13.4907
169.678	224	11.431	205.333	4.98888	229.5	10.6066	248	9.89949	191.333	15.2825
169.953	225.667	11.8977	206	6.68331	230	11.3137	246.5	12.0208	191.667	13.2246
170.228	221.333	12.4989	204.667	5.90668	229.5	12.0208	245.5	10.6066	191	12.7541
170.503	222.333	10.9646	205.333	4.98888	228.5	12.0208	246	8.48528	192.333	13.1233
170.778	224.333	12.9701	204.667	5.18545	232.5	9.19239	248.5	10.6066	191.333	13.0213
171.053	222	12.1929	204.667	4.49691	228.5	13.435	247.5	10.6066	189.667	13.9603
171.328	221.333	12.4989	203.333	5.4365	225.5	14.8492	246	9.89949	191.333	11.6142
171.603	221.667	12.5521	204.667	3.09121	228.5	12.0208	246.5	10.6066	191.333	12.2837
171.878	221.667	11.0855	202.333	5.4365	228	11.3137	249.5	9.19239	192	13.5892
172.153	221.667	11.8134	202.333	4.02768	226.5	13.435	245.5	9.19239	190.333	12.3648
172.428	222.333	14.4299	203.667	5.90668	230	11.3137	246.5	12.0208	190.667	11.8134
172.703	221	12.9615	205	4.24264	228.5	13.435	246	9.89949	191.333	12.2565
172.978	222.667	11.0855	202.667	4.49691	228	11.3137	248	12.7279	189.333	12.2837
173.253	220	11.3137	202	5.65685	228	11.3137	246	7.07107	191	12.1929
173.528	219.333	11.5566	201.667	5.90668	226	9.89949	246	11.3137	189	11.431
173.803	221	10.8012	202.333	5.55778	224	11.3137	244.5	7.77817	190.667	11.0855
174.078	218.333	13.1233	201	4.96655	229	7.07107	248.5	9.19239	188.667	11.8134
174.353	217.333	11.6142	203	6.16441	227	11.3137	246	8.48528	189.667	11.0855
174.628	218	14.3527	202	5.09902	225.5	9.19239	246	9.89949	188.667	12.4989
174.903	217.667	13.2246	202.333	6.18241	228	11.3137	244.5	9.19239	189.667	11.8977
175.178	217.333	13.6707	202	7.25718	228	9.89949	245.5	12.0208	190.333	11.5566
175.453	217.333	13.6951	202.333	6.18241	227	11.3137	246	8.48528	189	12.0277
175.728	218.333	12.9701	201	4.32049	225.5	13.435	246.5	10.6066	189.333	11.5566
176.003	218.667	13.1993	204	3.55903	229.5	10.6066	246	9.89949	187	10.6145
176.278	216.333	11.5566	200.667	6.79869	225	12.7279	242.5	6.36396	189.333	11.6142
176.553	216.333	14.3836	201.333	6.12826	224	14.1421	245.5	10.6066	187	10.6771
176.828	217.333	12.9701	201	6.48074	228	14.1421	245.5	9.19239	188.667	10.403
177.103	215.667	11.7851	200	4.54606	226	12.7279	245	8.48528	188.667	11.0855
177.378	216.667	11.8134	200.667	3.77124	226	11.3137	243.5	12.0208	189	10.6145
177.653	214.667	11.7851	200.667	4.49691	226.5	10.6066	245	9.89949	190	12.0277
177.928	216.667	13.3	199.667	6.59966	227	12.7279	247	9.89949	188.333	13.1233
178.203	216	10.6145	202	5.09902	228.5	9.19239	246	11.3137	187.667	13.1993
178.478	216.667	11.4407	199.333	4.49691	227.5	12.0208	244.5	12.0208	187	10.6145
178.753	218.333	13.7679	199.333	4.71405	228	11.3137	246	12.7279	190	12.083
179.028	218.667	13.9124	201.667	5.24934	227	11.3137	246	12.7279	185.333	12.9701
179.303	216.333	13.2749	201.667	5.4365	226.5	12.0208	243.5	9.19239	187	11.3137
179.578	216.333	13.2749	200.667	6.54896	228.5	14.8492	248	12.7279	190.333	12.2565
179.853	216.333	12.9701	198	7.78888	227.5	16.2635	246	8.48528	187.667	11.0855
180.128	214.667	13.9124	200	5.65685	228	9.89949	246.5	12.0208	188.333	11.5566
180.403	215.333	15.7973	200	6.37704	226	11.3137	245.5	9.19239	188.667	10.6562
180.678	214	12.083	198	4.32049	226.5	9.19239	244.5	10.6066	187.333	12.3648
180.953	210	13.7356	199	6.37704	225	15.5563	241.5	9.19239	186	10.9848
181.228	212	13.4412	196	5.09902	223	11.3137	245	9.89949	184.667	13.2246
181.503	211.333	13.0213	198	7.11805	223.5	9.19239	244	11.3137	186	11.3137
181.778	209.667	15.3695	194.333	6.59966	222.5	13.435	241.5	9.19239	185.333	12.2837
182.053	210	13.4412	195.333	6.12826	222.5	10.6066	242	9.89949	183.333	11.5566
182.328	208.667	13.9124	194.333	6.3421	222.5	10.6066	241	9.89949	184.333	11.1156
182.603	207	13.5892	195.333	3.39935	221.5	9.19239	242	9.89949	183.333	10.8423
182.878	206.667	15.3261	195	7.25718	221	12.7279	238	8.48528	183.333	10.8423
183.153	208.333	12.9701	192.333	4.02768	222.5	10.6066	240	9.89949	182.333	11.6142
183.428	208	14.8997	193.667	6.2361	219.5	16.2635	239.5	10.6066	181.333	10.1434
183.703	206	14.1657	194	4.96655	222.5	9.19239	237	11.3137	183.333	12.4989
183.978	206.333	11.5566	192	6.16441	220	11.3137	237	9.89949	181.667	11.0855
184.253	204	12.7541	192.667	5.4365	218.5	13.435	236	9.89949	181.333	11.8977
184.528	205	14.1657	192.667	6.79869	218.5	12.0208	237	9.89949	181.333	13.1233
184.803	202.667	14.8174	191	5.88784	220	14.1421	237.5	10.6066	179.667	11.1455
185.078	202.333	10.873	192.667	7.31817	218	8.48528	234	9.89949	181.333	13.1233
185.353	202.333	13.7679	190.333	5.4365	217.5	9.19239	238	9.89949	180.667	13.2246
185.628	202.333	12.9701	190.333	6.18241	217	11.3137	235.5	9.19239	179	11.225
185.903	201	15.1217	188	5.35413	215	14.1421	235	9.89949	177.333	9.46338
186.178	200.333	15.1731	188	6.48074	215.5	12.0208	235.5	13.435	179.667	12.4989
186.453	198.333	13.7679	188	4.96655	216	11.3137	234	12.7279	176.333	11.6142
186.728	199.667	13.2246	187.333	5.4365	214.5	12.0208	233.5	9.19239	176.667	11.0855
187.003	199	13.4907	186.667	7.4087	216.5	7.77817	234.5	9.19239	177	12.0277
187.278	200	14.9889	187.333	6.94422	214	7.07107	234	9.89949	176.667	12.4989
187.553	197	14.2361	186.333	6.18241	214.5	13.435	234	9.89949	176.667	9.67241
187.828	197	16.3095	184.667	6.01849	214	11.3137	232.5	12.0208	176	12.7279
188.103	197.333	13.6951	187.333	7.58654	214.5	10.6066	232.5	9.19239	174.667	12.6579
188.378	197.333	12.3648	186.667	7.4087	216	9.89949	234	11.3137	175.667	13.9124
188.653	195.333	12.9701	187	5.65685	215.5	10.6066	232.5	10.6066	175.333	10.873
188.928	197.333	15.4344	189	5.71548	215	11.3137	234	11.3137	177	12.083
189.203	195	13.4412	185.667	6.64998	213.5	12.0208	233.5	13.435	174.333	11.6142
189.478	197	11.431	185.667	6.64998	215.5	10.6066	233	9.89949	174	9.93311
189.753	203	13.4412	193.667	7.31817	221	9.89949	242	8.48528	182.333	13.6707
190.028	196	14.1657	185.667	6.01849	213.5	12.0208	233.5	12.0208	177.333	13.6707
190.303	194.333	13.7679	182.333	6.18241	212	8.48528	232.5	7.77817	175.333	14.3836
190.578	193	14.1421	183.667	6.64998	211.5	9.19239	231.5	10.6066	174.667	12.4989
190.853	193.333	16.5798	182.667	5.18545	210.5	10.6066	232	8.48528	173.667	13.2246
191.128	192.667	15.3261	183.333	6.84755	211	8.48528	232	11.3137	173.667	13.4247
191.403	191	14.2361	184.667	5.90668	211	9.89949	230	11.3137	176	13.4907
191.678	192.333	15.1731	182.333	6.3421	211	11.3137	234	11.3137	174.333	13.1233
191.953	193	14.2361	183	8.04156	211	11.3137	233.5	7.77817	175.667	12.5521
192.228	191	15.748	183.667	8.05536	209	14.1421	232.5	10.6066	173.667	13.5974
192.503	192.333	15.2825	181.667	8.05536	208.5	10.6066	234	9.89949	174.667	11.0855
192.778	192.667	14.6363	181.667	6.64998	209.5	12.0208	233	11.3137	174	12.1929
193.053	191.333	14.6591	182.667	5.90668	207.5	14.8492	232.5	12.0208	174.667	13.2246
193.328	190.667	15.3261	181	6.48074	208.5	9.19239	232.5	7.77817	175.333	13.0213
193.603	192	13.5892	183.667	8.05536	209	9.89949	231.5	9.19239	174.333	12.2565
193.878	191.333	14.4299	182	6.48074	210.5	7.77817	233.5	12.0208	174	12.8323
194.153	190.333	13.7679	181.333	7.71722	207.5	9.19239	230.5	12.0208	174.333	12.2837
194.428	190	15.6418	182	7.11805	209	9.89949	231	11.3137	174.667	11.1455
194.703	190	16.3095	181	6.68331	208.5	10.6066	230	12.7279	173.333	11.5566
194.978	190.333	15.1731	180.667	7.84573	205.5	9.19239	230.5	12.0208	174	12.7541
195.253	189.333	14.4299	181.333	7.58654	208.5	10.6066	229.5	13.435	173.667	12.4989
195.528	187.333	14.4299	182	7.48331	212	9.89949	230.5	10.6066	173.333	13.6707
195.803	188.333	15.0849	181	7.78888	209	7.07107	231.5	12.0208	173.333	12.2565
196.078	187.667	14.6363	182.667	7.4087	208	12.7279	230	14.1421	174	11.3431
196.353	187	13.5892	179.333	8.25967	209	7.07107	228	14.1421	172.667	12.5521
196.628	186.667	15.3695	179.667	8.01388	207	9.89949	226.5	12.0208	172.667	12.037
196.903	185.333	14.6591	180.667	8.05536	208	7.07107	229	8.48528	171.333	13.6707
197.178	184	16.3095	179.667	9.46338	209	8.48528	229	14.1421	171.333	13.6707
197.453	184.333	15.2825	180.333	6.94422	208.5	7.77817	228.5	7.77817	171.667	11.8977
197.728	186	14.3527	178.667	8.05536	206	5.65685	229.5	9.19239	172.333	13.0213
198.003	185	13.1403	179.333	6.84755	205	11.3137	228	12.7279	171.333	12.3648
198.278	185.667	16.0485	178.333	4.18994	205	7.07107	228	11.3137	171	11.5758
198.553	183.333	16.5193	178	9.20145	204.5	7.77817	229.5	4.94975	173.667	14.6363
198.828	184.667	15.7551	179.667	9.74109	206	7.07107	229.5	14.8492	171.333	12.2837
199.103	183.333	13.6951	179.667	8.05536	205	9.89949	227	8.48528	171	11.431
199.378	181.333	13.7679	177.667	6.64998	205.5	9.19239	230.5	9.19239	170.667	12.4722
199.653	184.333	13.8884	177	9.4163	207	11.3137	228	8.48528	171.667	13.4247
199.928	182.333	14.4299	176.667	7.58654	204.5	12.0208	228	7.07107	170	12.7541
200.203	181.333	16.0485	175.333	7.54247	206	11.3137	228	11.3137	171	12.083
200.478	182.667	14.197	176.667	8.17856	203.5	10.6066	226	7.07107	170.333	13.0213
200.753	179.667	13.9603	175	8.28654	203	9.89949	223.5	12.0208	170.667	13.4247
201.028	179.333	15.0849	174	7.11805	202	11.3137	227	14.1421	170	10.6145
201.303	177	13.5892	174.333	7.36357	203	11.3137	225.5	7.77817	171.333	13.6951
201.578	180	15.748	174	8.64099	200.5	7.77817	224	11.3137	169.333	13.6707
201.853	177.333	13.2749	174.333	7.93025	203	8.48528	226.5	7.77817	167.333	11.7284
202.128	177	14.9889	175	8.16497	200.5	7.77817	226.5	12.0208	168.333	13.4743
202.403	176.333	13.2749	173	7.48331	202	9.89949	225	9.89949	168	10.8012
202.678	177.333	14.0554	173	6.16441	200.5	10.6066	223.5	12.0208	167	13.4907
202.953	176.333	14.0554	171.333	7.13364	201	7.07107	224.5	13.435	167.333	10.873
203.228	177	14.3527	172	5.71548	200.5	4.94975	224.5	10.6066	167.667	12.6579
203.503	176.667	14.197	171.333	6.12826	199.5	3.53553	222	11.3137	164.667	12.037
203.778	173.667	13.9603	171	6.16441	197.5	9.19239	225	9.89949	166	11.7757
204.053	175	13.5892	172.667	8.21922	198	8.48528	224	11.3137	166.667	12.4989
204.328	173.333	13.7194	173.333	8.57645	198.5	6.36396	220.5	6.36396	165.667	12.6579
204.603	173.667	13.8163	170.667	8.17856	197	8.48528	222.5	9.19239	166.333	10.2089
204.878	172.333	13.7679	169.333	8.73053	197	8.48528	220	9.89949	163.667	12.2293
205.153	170.333	13.8884	171.333	7.93025	194.5	12.0208	220	9.89949	163.667	11.1455
205.428	172.667	13.9124	171	6.68331	195	11.3137	220.5	9.19239	165.333	13.2749
205.703	172.333	12.4989	170.333	8.73053	196	11.3137	220.5	9.19239	164	14.2361
205.978	170.333	14.522	169	6.97615	197.5	7.77817	222	7.07107	161.333	12.2837
206.253	168.667	14.7045	169	8.04156	194	8.48528	219	8.48528	162.333	13.7679
206.528	168.333	12.3648	167.333	7.71722	194	8.48528	216.5	9.19239	160.667	11.8134
206.803	167.667	14.0554	166	7.34847	193	8.48528	217	7.07107	161.333	12.2837
207.078	168.333	12.3648	167	6.68331	194.5	9.19239	219.5	10.6066	160.667	12.6579
207.353	166.333	12.9185	166.667	7.03957	193	8.48528	217.5	9.19239	161	12.3558
207.628	165	14.5144	165.333	5.79272	195	8.48528	216	8.48528	160.667	11.8977
207.903	165.333	12.9701	166.667	6.2361	191	9.89949	217	9.89949	160.333	13.4743
208.178	164.667	12.037	165.667	5.79272	195	7.07107	215	5.65685	160	11.431
208.453	165.667	12.6579	166.667	8.37987	192	8.48528	214	9.89949	160.667	13.3
208.728	163	12.9615	167	5.65685	192	5.65685	216	9.89949	159	11.431
209.003	164.667	13.2246	165.333	8.73053	190.5	6.36396	214	5.65685	160.667	11.2645
209.278	164	13.7356	163.667	5.24934	193.5	6.36396	213.5	6.36396	160.333	10.873
209.553	163.667	13.9603	164	4.89898	193.5	9.19239	212	9.89949	159.667	13.2246
209.828	164.667	12.8149	163.333	7.58654	192	7.07107	214.5	12.0208	159.333	13.0213
210.103	163	12.8323	164.333	8.21922	192	5.65685	213.5	6.36396	162	12.083
210.378	163	13.5892	161.667	6.94422	191	7.07107	212.5	6.36396	159	12.3558
210.653	162	12.7279	161.333	7.4087	190	5.65685	213.5	9.19239	157.333	13.1233
210.928	160.667	12.6579	162.333	6.12826	190.5	6.36396	210	7.07107	157.333	13.2749
211.203	160.667	13.8163	164.333	6.59966	190.5	4.94975	213	5.65685	158.333	11.8977
211.478	160.667	13.5974	162	5.71548	188.5	7.77817	213	5.65685	158.667	12.4989
211.753	160	13.7356	162.667	6.2361	190	7.07107	212	8.48528	157.667	12.2293
212.028	158.667	13.9603	162	7.48331	188	5.65685	213	11.3137	157.333	13.2749
212.303	158.333	14.0554	163	7.78888	189.5	6.36396	212.5	6.36396	157	12.3558
212.578	158.333	13.8884	159	7.87401	187	5.65685	210.5	7.77817	155.667	11.8977
212.853	156.333	13.7679	160.667	7.36357	185.5	7.77817	207.5	7.77817	157.333	14.8399
213.128	157	14.2361	159.333	8.21922	188	7.07107	208	5.65685	157.333	13.8884
213.403	157.667	14.197	158.333	6.2361	187	7.07107	210	9.89949	155.333	13.7679
213.678	156.333	10.9646	158.667	7.4087	189	7.07107	210	9.89949	156.333	11.7284
213.953	155.333	11.5566	157	7.34847	188	8.48528	209	9.89949	154.667	14.0554
214.228	155.333	12.2837	158.333	6.94422	186	9.89949	208.5	7.77817	156.333	11.6142
214.503	155.667	13.4247	159.667	7.36357	187.5	7.77817	208.5	4.94975	155.667	11.8134
214.778	153.667	11.4407	159	8.28654	185	9.89949	208.5	7.77817	154.333	13.8884
215.053	154.667	11.2645	155.667	7.36357	184	7.07107	207.5	7.77817	157	11.5758
215.328	153	13.3666	157.667	7.36357	184	7.07107	207	7.07107	154.667	11.1455
215.603	153.333	12.3648	157	6.97615	186	5.65685	209.5	4.94975	153.333	13.1233
215.878	154	13.7356	157.667	7.7603	188	4.24264	209	9.89949	155.667	13.0213
216.153	152.667	14.3836	156.333	6.94422	186	7.07107	206.5	7.77817	155	10.4243
216.428	152.667	13.8163	156	6.97615	185	8.48528	206	5.65685	155.667	11.8977
216.703	151.667	13.5974	158	6.37704	186.5	7.77817	208	7.07107	154.333	11.8977
216.978	149.667	14.7045	156	7.48331	184	9.89949	205	8.48528	154.333	14.2673
217.253	150.667	13.5974	155.667	6.54896	184.5	7.77817	205	8.48528	153.667	12.6579
217.528	150	13.7356	154.333	6.59966	185	7.07107	204.5	7.77817	154.667	12.2293
217.803	150.667	12.6579	155	6.53197	186	4.24264	206	7.07107	153	12.8323
218.078	146.667	11.7851	153.667	6.2361	184	7.07107	205	7.07107	154	12.5698
218.353	151	13.5892	154.333	6.18241	184.5	6.36396	206	5.65685	153	13.1403
218.628	149	13.5892	155.333	6.2361	183.5	6.36396	202.5	10.6066	152.333	13.2749
218.903	148	12.9615	153.333	7.93025	185.5	7.77817	205.5	9.19239	152.333	13.2749
219.178	147.667	13.4247	154.333	7.4087	184.5	3.53553	204	7.07107	152.333	12.6842
219.453	147.333	14.0554	153.333	6.94422	181.5	6.36396	202.5	9.19239	152	13.5892
219.728	148.333	11.6142	152.667	6.54896	183	7.07107	202.5	9.19239	152.333	13.1233
220.003	146.333	13.4743	151.667	7.7603	182	7.07107	201.5	6.36396	150.667	14.197
220.278	145.333	13.1233	152.333	7.36357	181.5	7.77817	200.5	9.19239	151	13.4907
220.553	147	14.9889	152.333	5.79272	183.5	4.94975	203	7.07107	152	11.5758
220.828	145.333	13.0213	150.333	6.94422	184.5	7.77817	203	5.65685	152.333	11.8977
221.103	145.333	14.522	152.333	6.59966	180.5	6.36396	198	8.48528	152.333	13.2749
221.378	144	13.4907	150.667	5.31246	179.5	7.77817	201.5	10.6066	150.667	12.5521
221.653	144.333	14.0554	150	8.16497	181.5	6.36396	203.5	4.94975	150	13.3666
221.928	143	12.9615	151.333	5.79272	182	7.07107	200	5.65685	148.667	12.2293
222.203	143	13.5892	149	5.09902	181.5	7.77817	201	7.07107	149.667	13.5974
222.478	142.333	13.7194	150	5.35413	178.5	3.53553	200	9.89949	152	12.3558
222.753	143	13.4412	149.667	6.54896	178.5	3.53553	198.5	9.19239	150.333	13.8884
223.028	141	12.083	149.333	7.4087	176	7.07107	199.5	7.77817	150	13.1403
223.303	141.667	14.197	151.333	6.3421	177	7.07107	196	5.65685	148.333	12.6842
223.578	141	12.9615	150	6.48074	178.5	7.77817	199.5	7.77817	149	13.1403
223.853	140.667	13.0213	148.333	6.84755	179	7.07107	199.5	6.36396	148.333	15.0628
224.128	140.333	10.3387	147.667	6.54896	179	7.07107	198.5	9.19239	150.333	12.1198
224.403	140	13.5892	148	8.16497	174	2.82843	197	8.48528	147.333	13.7194
224.678	137.667	12.4989	147	6.68331	178.5	6.36396	197.5	9.19239	148	13.3666
224.953	138.667	13.4247	145.667	6.54896	175.5	6.36396	195.5	7.77817	146.667	12.2293
225.228	139	11.5758	146.667	7.4087	175.5	4.94975	195	7.07107	146.333	11.8977
225.503	136	12.3558	147	5.09902	174	4.24264	196	8.48528	147.667	13.5974
225.778	137.667	12.8149	147.333	7.03957	176	2.82843	196	7.07107	146.333	12.6842
226.053	136	13.5892	145.667	7.84573	174.5	4.94975	194.5	7.77817	146	12.6754
226.328	136.333	12.3918	146	7.25718	174	5.65685	194	8.48528	145.667	14.3836
226.603	135	12.9615	144.333	5.79272	174	7.07107	193	5.65685	147	13.1403
226.878	134.333	12.3648	145.333	5.73488	177	8.48528	194	9.89949	146.667	12.2837
227.153	136.667	11.1455	143.667	6.54896	176	2.82843	194	8.48528	147.333	12.6842
227.428	134.667	12.6579	143	6.48074	174	5.65685	193.5	7.77817	146.667	10.873
227.703	136	12.8323	144	5.35413	176.5	7.77817	192	7.07107	146	12.3558
227.978	133	11.3431	143.667	5.4365	174.5	6.36396	193	5.65685	145.333	13.0213
228.253	133.667	12.4989	143	6.37704	174	4.24264	192.5	6.36396	145.667	15.4128
228.528	131.333	10.873	142	6.16441	172.5	2.12132	190.5	9.19239	144.333	12.6842
228.803	130.333	11.1156	142	6.16441	174	5.65685	190.5	4.94975	144.333	11.8977
229.078	132	12.8323	143	5.35413	172.5	4.94975	191.5	10.6066	145.333	11.5854
229.353	129	11.431	142	7.25718	174	1.41421	190.5	4.94975	144	13.1403
229.628	132.333	10.2089	141.333	6.12826	172.5	6.36396	189.5	6.36396	145	13.9523
229.903	129.667	11.1455	140.333	6.94422	173.5	4.94975	189.5	6.36396	144.333	12.1198
230.178	130	12.1929	140	5.71548	172	4.24264	188	9.89949	143	13.9284
230.453	128.333	12.2565	138	6.53197	171.5	4.94975	188	9.89949	143.667	12.2837
230.728	127.667	12.4722	138.333	7.71722	171	4.24264	189	7.07107	144	12.3558

## Sheet: Fig. 4g
hours	Demeclocycline (10 µM)	SD	control	SD	Demeclocycline (10 nM)	SD
0	90	3	97.5	0.707107	98	6.55744
0.111111	70	1	75	1.41421	74.6667	2.51661
0.222222	58.6667	2.08167	65	1.41421	63.3333	0.57735
0.333333	55.6667	1.1547	60	0	57.6667	1.1547
0.444444	56.3333	0.57735	56.5	2.12132	58.6667	1.52753
0.555556	54	4.3589	57.5	0.707107	55.6667	1.1547
0.666667	53.3333	1.52753	58	2.82843	58	1.73205
0.777778	53.3333	2.08167	60.5	2.12132	58.3333	0.57735
0.888889	54	1	58.5	2.12132	59.6667	3.78594
1	55.6667	4.04145	59.5	0.707107	57.6667	2.08167
1.11111	55	1.73205	63	2.82843	59	1
1.22222	50	1.73205	59.5	0.707107	56.3333	1.52753
1.33333	53.3333	3.05505	61	4.24264	59.6667	1.52753
1.44444	53.3333	3.21455	61.5	2.12132	59.6667	1.52753
1.55556	53.3333	3.21455	60.5	0.707107	58	3
1.66667	54	3.60555	60	0	60.3333	1.52753
1.77778	56.3333	2.51661	61	2.82843	60.6667	3.51188
1.88889	53	2	60.5	2.12132	60.6667	1.1547
2	49	3.60555	61.5	0.707107	59	1
2.11111	53	3	60	1.41421	60	1
2.22222	51.6667	0.57735	61.5	4.94975	60.3333	1.52753
2.33333	52.6667	4.93288	61.5	0.707107	59.3333	2.51661
2.44444	53	1	60	0	60	1.73205
2.55556	52.6667	3.51188	61.5	2.12132	60	1
2.66667	52	3.60555	62.5	2.12132	61	0
2.77778	51.3333	3.51188	62	4.24264	62	2
2.88889	51.3333	2.3094	63	2.82843	61	1.73205
3	53	1.73205	62.5	0.707107	59.6667	2.08167
3.11111	49.6667	5.03322	61.5	2.12132	59.6667	3.21455
3.22222	50.6667	3.51188	63	1.41421	61.3333	2.08167
3.33333	50	3	62.5	0.707107	59.3333	1.52753
3.44444	48.3333	3.21455	61.5	0.707107	61.3333	1.52753
3.55556	50.3333	0.57735	61	1.41421	62.6667	2.08167
3.66667	49.3333	4.04145	62	0	60.3333	1.1547
3.77778	48.6667	2.3094	62	2.82843	60.3333	1.52753
3.88889	49.6667	3.21455	62	1.41421	57.6667	1.1547
4	51.6667	2.51661	61.5	0.707107	59.6667	2.08167
4.11111	48.6667	3.21455	60.5	2.12132	60.3333	3.51188
4.22222	50.6667	4.93288	62	2.82843	57	1
4.33333	48.6667	4.50925	59	0	60	3
4.44444	51.3333	1.52753	61.5	0.707107	58.3333	2.08167
4.55556	51.6667	1.52753	59	1.41421	60	1.73205
4.66667	50.6667	2.51661	60	1.41421	57.6667	1.52753
4.77778	49.3333	3.78594	59	0	59	0
4.88889	47.6667	5.50757	61.5	0.707107	58.3333	3.78594
5	47.6667	4.6188	60.5	3.53553	58.3333	1.1547
5.11111	47.6667	5.7735	57	0	58.3333	0.57735
5.22222	45	1.73205	60	1.41421	59.3333	1.52753
5.33333	44	4.3589	60	1.41421	57	3
5.44444	48	2.64575	60.5	2.12132	57	2
5.55556	47.3333	3.51188	59.5	0.707107	57.6667	2.08167
5.66667	48.6667	3.05505	58.5	2.12132	57.6667	1.52753
5.77778	49.6667	3.51188	57	1.41421	57.3333	0.57735
5.88889	47.6667	5.85947	58	0	57.6667	1.52753
6	49.3333	5.50757	59.5	2.12132	57.6667	1.1547
6.11111	49	4.58258	59.5	2.12132	58	1.73205
6.22222	50	6.08276	58.5	0.707107	56.6667	2.3094
6.33333	47.6667	4.50925	59	1.41421	55	1
6.44444	50.6667	5.1316	59.5	2.12132	57.6667	0.57735
6.55556	48	3.4641	58.5	3.53553	56.3333	2.08167
6.66667	47.6667	6.80686	58.5	0.707107	55.6667	3.51188
6.77778	47	3.4641	59	2.82843	54.6667	1.1547
6.88889	48.3333	6.4291	57	4.24264	55	2
7	46.6667	6.1101	56.5	3.53553	54.3333	3.51188
7.11111	47.3333	5.50757	58	5.65685	57	1
7.22222	45.3333	4.50925	57	4.24264	54.6667	1.52753
7.33333	44.3333	1.52753	57.5	6.36396	52.6667	3.21455
7.44444	47	3.60555	59	1.41421	55.6667	4.04145
7.55556	48.3333	4.6188	53	8.48528	54.3333	1.1547
7.66667	47.3333	3.05505	56	5.65685	53	1
7.77778	47.3333	8.14453	54.5	3.53553	53.3333	1.52753
7.88889	46.3333	5.1316	57.5	6.36396	53.6667	2.51661
8	46.3333	5.50757	57	8.48528	54.6667	2.08167
8.11111	48.3333	3.51188	56.5	6.36396	53.3333	4.16333
8.22222	46.3333	6.02771	54	2.82843	52.3333	1.52753
8.33333	45.6667	5.7735	55.5	4.94975	51.3333	2.3094
8.44444	45.3333	8.32666	55.5	6.36396	52.3333	1.52753
8.55556	47.3333	4.6188	54.5	6.36396	51.6667	2.51661
8.66667	46.6667	4.04145	54	4.24264	52.6667	2.08167
8.77778	47.3333	5.68624	53	8.48528	51	0
8.88889	41.6667	4.50925	54.5	6.36396	51.6667	2.08167
9	39.6667	4.04145	54.5	4.94975	52.3333	0.57735
9.11111	42	4	55	5.65685	53.3333	3.05505
9.22222	40.6667	4.50925	58	7.07107	52.3333	2.51661
9.33333	39	1.73205	54.5	7.77817	52.3333	1.1547
9.44444	40.6667	2.08167	53.5	6.36396	50.3333	2.3094
9.55556	39.6667	3.05505	54	5.65685	52	1
9.66667	41.6667	4.93288	52.5	7.77817	51.6667	2.51661
9.77778	42.6667	1.52753	54.5	6.36396	50.3333	3.05505
9.88889	40.6667	5.85947	51	7.07107	50.3333	1.1547
10	41.3333	3.78594	51.5	6.36396	52	2
10.1111	41.6667	4.16333	52	7.07107	50.6667	5.50757
10.2222	43	3.4641	51	8.48528	51.3333	4.93288
10.3333	42.3333	5.50757	51.5	4.94975	49.3333	2.88675
10.4444	44.3333	5.03322	54	7.07107	50.6667	4.04145
10.5556	44	4.3589	52	8.48528	51.3333	1.52753
10.6667	42.6667	2.3094	52.5	7.77817	51.3333	4.50925
10.7778	42.3333	7.02377	53	8.48528	52	2.64575
10.8889	40.3333	5.68624	52	5.65685	51.3333	2.51661
11	41.3333	4.6188	52	8.48528	51	4.3589
11.1111	42	4	52	5.65685	50.6667	4.04145
11.2222	42.6667	6.65833	52	7.07107	50.3333	2.08167
11.3333	44	7.2111	50.5	9.19239	50.3333	4.04145
11.4444	40.3333	3.21455	49	7.07107	50	2.64575
11.5556	42.6667	5.68624	49	7.07107	49.6667	2.51661
11.6667	41.6667	4.6188	51	8.48528	49.6667	3.21455
11.7778	41.6667	5.50757	50	9.89949	50.3333	3.21455
11.8889	43	6.08276	52	8.48528	51	4
12	44	5.19615	50	8.48528	49	2
12.1111	42.6667	4.04145	48	11.3137	49.6667	5.50757
12.2222	41.6667	6.65833	49	9.89949	49.6667	3.21455
12.3333	41.3333	5.1316	49.5	7.77817	50.6667	3.51188
12.4444	40.3333	4.6188	49	9.89949	50.3333	2.88675
12.5556	41	5.56776	48.5	7.77817	47.6667	4.16333
12.6667	41	4	47.5	7.77817	50	1
12.7778	41.3333	5.50757	48.5	9.19239	48.6667	3.21455
12.8889	40	2.64575	47	9.89949	48.6667	4.16333
13	41.6667	5.1316	49.5	9.19239	48.6667	3.51188
13.1111	42	4.58258	46.5	6.36396	49	3.4641
13.2222	39.6667	3.51188	50.5	9.19239	46	3
13.3333	40.3333	4.04145	45.5	12.0208	45.3333	2.51661
13.4444	40.6667	5.1316	46	8.48528	46	7.2111
13.5556	43.3333	6.65833	46	11.3137	45.3333	5.7735
13.6667	41.3333	4.04145	45	5.65685	45	4
13.7778	41.3333	6.65833	43.5	10.6066	46	5.56776
13.8889	41.6667	6.80686	42	8.48528	46.3333	4.93288
14	39.3333	7.23418	48	8.48528	48.3333	6.65833
14.1111	42.3333	6.35085	47	7.07107	48.6667	3.51188
14.2222	41.6667	5.50757	44.5	10.6066	48	5.2915
14.3333	41.6667	5.7735	44.5	7.77817	48.3333	5.1316
14.4444	40	6.08276	45	11.3137	49.3333	4.16333
14.5556	39.6667	7.57188	45	4.24264	47.3333	3.05505
14.6667	41.3333	7.23418	45.5	10.6066	47.6667	4.16333
14.7778	40.3333	3.78594	45	9.89949	47.6667	3.51188
14.8889	40.3333	4.50925	43.5	9.19239	48.6667	5.1316
15	39.6667	4.04145	44	7.07107	48	6
15.1111	38	4.58258	44	9.89949	47	5
15.2222	41.6667	7.57188	45.5	9.19239	45.6667	5.1316
15.3333	40.6667	5.1316	44	7.07107	46.3333	5.03322
15.4444	38.3333	4.04145	43.5	9.19239	48	5.19615
15.5556	37.3333	5.7735	44.5	6.36396	46.3333	6.4291
15.6667	38	9.16515	43	5.65685	48.6667	2.3094
15.7778	37.3333	5.1316	48	5.65685	45.6667	5.03322
15.8889	36	7.93725	42	8.48528	46	6.245
16	37.3333	4.72582	44	5.65685	44	6.245
16.1111	35.6667	2.88675	44	7.07107	47.3333	3.05505
16.2222	34.3333	4.04145	43.5	7.77817	47	4.3589
16.3333	38.3333	4.93288	45.5	7.77817	44.6667	4.04145
16.4444	35	3.60555	43.5	4.94975	48	6.55744
16.5556	37.3333	6.65833	42	5.65685	46.3333	6.4291
16.6667	35.3333	5.68624	40	9.89949	46.3333	5.1316
16.7778	35	4	38	12.7279	46.3333	3.51188
16.8889	34.6667	5.50757	37.5	7.77817	46	5.2915
17	38.3333	6.4291	39	4.24264	46	5.19615
17.1111	36.3333	2.08167	36	5.65685	44.3333	8.32666
17.2222	33.6667	5.50757	39.5	9.19239	44.3333	4.72582
17.3333	36	5.2915	39	9.89949	46.3333	5.50757
17.4444	38.3333	4.04145	39.5	7.77817	45.3333	4.72582
17.5556	35.3333	4.04145	43	7.07107	46	6.08276
17.6667	38	5.56776	40.5	10.6066	46	4.58258
17.7778	38.6667	6.80686	42	7.07107	46	4.58258
17.8889	38.6667	5.68624	41.5	4.94975	46.3333	3.78594
18	38.3333	4.72582	41	4.24264	48	2.64575
18.1111	37.6667	5.1316	42	4.24264	47	2.64575
18.2222	38.3333	5.1316	42.5	3.53553	45	4.58258
18.3333	36	3	42	1.41421	47.6667	2.08167
18.4444	37	5.2915	43	5.65685	47.6667	3.78594
18.5556	36	6.245	42	1.41421	47.6667	2.51661
18.6667	40.6667	7.0946	42.5	3.53553	47	1
18.7778	38.6667	5.1316	46	1.41421	45.3333	2.08167
18.8889	38.3333	6.65833	42	4.24264	47	1
19	38.3333	8.02081	41	1.41421	48	3
19.1111	34.3333	6.65833	44.5	0.707107	45.3333	2.51661
19.2222	35.3333	2.51661	44	0	44	1
19.3333	35	3.60555	47.5	0.707107	45	1
19.4444	34.6667	2.51661	44	2.82843	47	1
19.5556	37.3333	4.50925	45.5	0.707107	49	1.73205
19.6667	36.6667	4.16333	47.5	0.707107	47	2.64575
19.7778	36.3333	6.35085	44.5	6.36396	47.6667	2.08167
19.8889	36.6667	4.16333	43	1.41421	47.6667	2.3094
20	38	6.55744	43.5	4.94975	47.3333	3.21455
20.1111	37.6667	5.1316	47	4.24264	47.6667	2.51661
20.2222	37.6667	6.50641	47	1.41421	50	1.73205
20.3333	38	6.245	47.5	2.12132	50	2.64575
20.4444	36	5	45.5	3.53553	48	4.58258
20.5556	36.6667	6.1101	43	2.82843	48.3333	4.72582
20.6667	37.6667	5.03322	46	7.07107	47	5
20.7778	38	5.56776	44.5	4.94975	47.6667	2.08167
20.8889	34	4.3589	46	1.41421	47.6667	4.72582
21	36	1.73205	44	4.24264	48	4.58258
21.1111	37.6667	3.78594	47.5	2.12132	48.6667	1.1547
21.2222	35	3.4641	44	2.82843	46.3333	3.21455
21.3333	35.3333	5.50757	43	2.82843	48	2
21.4444	33.3333	5.50757	44.5	6.36396	46.6667	4.6188
21.5556	37	4.3589	43	4.24264	47.3333	7.02377
21.6667	37	5.2915	45	1.41421	47.6667	5.03322
21.7778	37	5	46.5	4.94975	46.3333	4.16333
21.8889	35.6667	8.73689	45	2.82843	45	5.56776
22	38.3333	5.03322	44.5	6.36396	46.6667	5.68624
22.1111	37.3333	3.51188	44	5.65685	46.3333	4.93288
22.2222	33	3.60555	45	2.82843	46.3333	4.93288
22.3333	36.3333	4.04145	43	5.65685	48	4
22.4444	36.6667	5.85947	47.5	4.94975	47.3333	5.1316
22.5556	35	4.58258	47.5	6.36396	47	4.58258
22.6667	35.6667	3.05505	44	5.65685	44.6667	3.78594
22.7778	37	4.3589	46.5	0.707107	45.3333	7.0946
22.8889	33.6667	6.02771	44.5	4.94975	45.6667	7.0946
23	33.6667	5.68624	43	5.65685	45.6667	5.68624
23.1111	34.6667	6.4291	47	7.07107	45.3333	5.85947
23.2222	33.3333	2.08167	44	8.48528	46.6667	6.02771
23.3333	31	4.58258	41	8.48528	45.3333	5.1316
23.4444	34	4.3589	44	9.89949	44.6667	8.02081
23.5556	33	3.4641	43	8.48528	44.3333	4.04145
23.6667	35	1	43.5	9.19239	46	5.56776
23.7778	33	3.4641	45	4.24264	46.6667	4.6188
23.8889	32.6667	4.72582	44	7.07107	45.6667	4.50925
24	32.3333	6.1101	44.5	6.36396	45	7
24.1111	33	6.55744	44	7.07107	43.6667	5.50757
24.2222	30.3333	6.65833	44.5	4.94975	43	4
24.3333	33.3333	5.1316	46	5.65685	43.3333	2.51661
24.4444	33.6667	5.50757	45	4.24264	44.3333	5.85947
24.5556	34	4.58258	45	4.24264	43.6667	4.72582
24.6667	35.6667	4.50925	48.5	4.94975	44.6667	4.50925
24.7778	33.6667	7.50555	48	5.65685	44	6.08276
24.8889	34.6667	7.0946	46.5	0.707107	44.3333	8.5049
25	34.6667	3.78594	44	2.82843	44	8
25.1111	34	6	44	2.82843	43.6667	6.02771
25.2222	35.3333	6.02771	47	2.82843	45.3333	9.29157
25.3333	34	6.245	46	1.41421	45.3333	8.5049
25.4444	35	7.54983	45	2.82843	40.6667	9.50438
25.5556	35	7.54983	45	1.41421	44.6667	7.0946
25.6667	33.3333	7.02377	45	2.82843	46	8.18535
25.7778	34	5.56776	40.5	0.707107	43.6667	8.14453
25.8889	34.3333	5.50757	47.5	0.707107	44.6667	8.02081
26	33.6667	5.1316	46.5	0.707107	45	7.2111
26.1111	34	3.4641	44.5	0.707107	43.6667	8.32666
26.2222	32.3333	3.51188	45.5	0.707107	44	7.2111
26.3333	33.3333	8.0829	43	1.41421	45.6667	7.50555
26.4444	33.3333	2.08167	48	1.41421	44.3333	9.45163
26.5556	32.6667	4.72582	45	2.82843	43.3333	13.0512
26.6667	33.6667	3.78594	45.5	0.707107	44.3333	9.45163
26.7778	36.3333	5.85947	43.5	2.12132	45.3333	6.80686
26.8889	34.6667	5.50757	46.5	0.707107	45	7.81025
27	33.3333	2.08167	46.5	0.707107	45.3333	8.5049
27.1111	34	2.64575	46	1.41421	44	7.54983
27.2222	36.3333	1.1547	44.5	2.12132	44.3333	9.29157
27.3333	31.6667	3.78594	45	0	41.6667	7.37111
27.4444	33.3333	3.78594	43	1.41421	44.6667	6.4291
27.5556	35	6.08276	46	0	42.6667	7.23418
27.6667	32.6667	3.21455	44	1.41421	41.6667	9.07377
27.7778	33	4	44	0	41.6667	7.23418
27.8889	33.3333	3.51188	43.5	0.707107	43.3333	6.80686
28	33.3333	4.72582	44.5	2.12132	43.3333	9.2376
28.1111	33.6667	3.21455	44	1.41421	42	5.19615
28.2222	33.3333	5.03322	45	4.24264	43	7
28.3333	35	4.3589	44	1.41421	42.6667	8.14453
28.4444	35.3333	4.04145	45	0	43	9.64365
28.5556	35.6667	4.50925	42.5	0.707107	43.6667	9.86577
28.6667	35.6667	5.50757	45	1.41421	44	7.81025
28.7778	34	2.64575	44.5	0.707107	42.6667	9.81495
28.8889	34.3333	4.72582	47.5	0.707107	43.3333	8.3865
29	32.3333	4.16333	43	1.41421	44.6667	7.23418
29.1111	33.3333	3.51188	43.5	2.12132	42.3333	8.3865
29.2222	32.6667	5.68624	44	1.41421	42.3333	6.65833
29.3333	34.6667	4.50925	43.5	0.707107	42.3333	7.50555
29.4444	35	4	41	2.82843	43.3333	7.50555
29.5556	34	7	41.5	2.12132	42.3333	6.65833
29.6667	33.6667	3.21455	43	1.41421	42.3333	6.65833
29.7778	32.6667	6.02771	44	2.82843	43.6667	8.32666
29.8889	33.6667	3.51188	41	0	44.6667	10.7858
30	31.3333	4.93288	43	2.82843	43.3333	6.80686
30.1111	32	4.58258	42	1.41421	44.3333	6.02771
30.2222	31.6667	3.51188	42.5	3.53553	43.3333	8.0829
30.3333	32	4.58258	40.5	0.707107	43	7.54983
30.4444	31.3333	4.04145	41	1.41421	43	8.544
30.5556	33.3333	5.68624	43.5	0.707107	44	7.93725
30.6667	32.6667	5.50757	42	0	45.3333	7.57188
30.7778	33	4.58258	43	0	42.6667	6.4291
30.8889	32.6667	5.03322	42	0	44	9.16515
31	33.3333	3.51188	41.5	0.707107	43.3333	6.80686
31.1111	32.3333	4.16333	43	1.41421	44.6667	6.65833
31.2222	32	6.245	43.5	2.12132	44.6667	7.37111
31.3333	32.6667	5.68624	40.5	4.94975	44.6667	6.02771
31.4444	34.6667	6.02771	44.5	0.707107	46	7
31.5556	32	3.4641	42	1.41421	44.3333	5.1316
31.6667	31.6667	6.50641	41	0	44.3333	6.02771
31.7778	34	4.58258	41	2.82843	43.6667	8.02081
31.8889	32	5	42	1.41421	43.3333	6.02771
32	34.6667	7.02377	43	0	45	7
32.1111	32.3333	5.85947	43.5	0.707107	43.6667	6.02771
32.2222	30.3333	5.7735	41.5	2.12132	44.6667	5.68624
32.3333	32	6	43.5	0.707107	42.6667	5.1316
32.4444	33.3333	4.93288	43	1.41421	44	8.18535
32.5556	33.3333	3.78594	41.5	0.707107	43	5.56776
32.6667	32	5.2915	42.5	0.707107	44	5.56776
32.7778	32.3333	6.1101	43.5	0.707107	44	4
32.8889	34.6667	3.05505	41.5	0.707107	44.3333	4.72582
33	32	5.2915	43	0	45.3333	7.63763
33.1111	34.3333	6.02771	45.5	0.707107	44.3333	6.02771
33.2222	34	5.56776	41	1.41421	44.6667	6.02771
33.3333	33.6667	4.72582	42	1.41421	42.6667	5.1316
33.4444	31.6667	6.02771	42.5	0.707107	44.3333	6.65833
33.5556	31.3333	5.1316	42.5	0.707107	42.6667	7.0946
33.6667	31	3.60555	40.5	3.53553	43.6667	6.1101
33.7778	32.6667	6.65833	41	0	43.6667	5.85947
33.8889	31	6.245	39.5	2.12132	43.3333	7.37111
34	33.6667	5.85947	40	4.24264	45.6667	6.50641
34.1111	33	5.56776	41	0	42.3333	5.03322
34.2222	33.3333	5.7735	43.5	0.707107	42.6667	6.02771
34.3333	32.6667	5.50757	42.5	0.707107	44.6667	6.65833
34.4444	33.3333	6.65833	44.5	0.707107	46	6.08276
34.5556	33.6667	5.50757	45.5	0.707107	45.6667	5.1316
34.6667	32.6667	2.51661	45	2.82843	44.3333	4.50925
34.7778	32.6667	6.50641	42.5	3.53553	44.6667	7.0946
34.8889	33.3333	5.03322	43	4.24264	43	8
35	32.3333	2.08167	44.5	2.12132	45	5.19615
35.1111	31.3333	4.16333	44	5.65685	45.6667	7.76745
35.2222	32.3333	3.21455	47	7.07107	44.6667	6.80686
35.3333	33.6667	6.1101	46	7.07107	44	7.2111
35.4444	33	5.2915	48	5.65685	44.6667	5.85947
35.5556	33.6667	4.50925	47	9.89949	44.6667	6.65833
35.6667	32	6.08276	47.5	7.77817	45	7.2111
35.7778	33	5.56776	46	8.48528	47	6.9282
35.8889	32.3333	5.50757	48	9.89949	45	5.56776
36	32.6667	4.50925	47.5	10.6066	47	7.81025
36.1111	34	3.60555	48.5	10.6066	46	6.9282
36.2222	29.3333	3.51188	49	12.7279	46.3333	7.23418
36.3333	31.6667	4.16333	51	11.3137	45.3333	7.23418
36.4444	31.3333	2.08167	51.5	14.8492	47	7.93725
36.5556	32.6667	4.93288	50.5	12.0208	46	7.54983
36.6667	33.3333	2.88675	53.5	13.435	46.6667	5.85947
36.7778	32.6667	5.1316	53	14.1421	47.6667	7.0946
36.8889	32.3333	4.50925	52.5	16.2635	48	8.7178
37	32.6667	4.04145	54	14.1421	46.3333	8.0829
37.1111	32	4	57.5	19.0919	47	8.88819
37.2222	30.6667	4.04145	57.5	19.0919	46	7.81025
37.3333	31.3333	0.57735	57	22.6274	46	6.55744
37.4444	30	4.3589	59.5	23.3345	47.3333	5.68624
37.5556	32.6667	4.16333	58	26.8701	47	5.2915
37.6667	31.6667	3.51188	59	25.4558	46.3333	8.14453
37.7778	31.6667	5.03322	61	28.2843	48.3333	8.32666
37.8889	31	1.73205	64.5	33.234	47.3333	9.86577
38	31	2.64575	65	36.7696	46.3333	8.0829
38.1111	31	5.19615	65.5	36.0624	48	9.84886
38.2222	30	1	64.5	37.4767	45.6667	6.65833
38.3333	31.3333	3.05505	65.5	36.0624	48.6667	8.5049
38.4444	33	8.7178	70.5	40.3051	48.6667	8.3865
38.5556	32.3333	4.6188	73	45.2548	48.3333	8.96289
38.6667	32.3333	2.08167	73.5	45.9619	48.3333	8.96289
38.7778	34.3333	3.78594	76	46.669	50	9.64365
38.8889	32.3333	3.78594	73.5	45.9619	49.6667	9.29157
39	33.6667	4.72582	79	53.7401	48	8.88819
39.1111	33.3333	4.50925	80.5	54.4472	49	9.53939
39.2222	33.6667	5.1316	79	57.9828	47.6667	10.116
39.3333	33	5	82	55.1543	50.6667	10.116
39.4444	35	6.08276	83	60.8112	50.3333	8.0829
39.5556	34.6667	6.65833	85	59.397	53	9.53939
39.6667	31	2.64575	84.5	60.1041	50.6667	10.116
39.7778	32	3	88.5	64.3467	49.3333	8.14453
39.8889	33.3333	2.08167	88.5	75.6604	48.6667	10.9697
40	32.6667	3.21455	88.5	71.4178	49.6667	11.0151
40.1111	31.6667	3.78594	90	69.2965	50	8.7178
40.2222	33	4.58258	92.5	78.4889	51	12.1655
40.3333	33.3333	5.03322	93	74.9533	49.6667	10.116
40.4444	33.3333	4.16333	91	73.5391	50	12.1655
40.5556	33.3333	5.03322	95	79.196	51	9.53939
40.6667	32	5.56776	95.5	74.2462	50.6667	9.45163
40.7778	31.3333	4.72582	99.5	84.1457	51.6667	8.73689
40.8889	33.6667	5.50757	100	80.6102	51.3333	11.7189
41	33.6667	3.21455	105	84.8528	52.3333	9.86577
41.1111	36.3333	5.03322	101	87.6812	51	16.5227
41.2222	32.6667	3.05505	104	87.6812	52	10.3923
41.3333	37.3333	3.51188	105	89.0955	50.6667	10.9697
41.4444	32.6667	3.51188	107	87.6812	53	12.1655
41.5556	34	3.60555	105	87.6812	50.6667	9.29157
41.6667	33	4.58258	104	84.8528	52.6667	12.741
41.7778	31.6667	2.88675	105	90.5097	52.3333	11.547
41.8889	29.6667	2.51661	108	87.6812	51.3333	12.4231
42	30.3333	5.68624	108.5	92.631	52.6667	11.9304
42.1111	34.6667	5.03322	108.5	92.631	52.6667	12.0968
42.2222	32	4.58258	108.5	94.0452	52	11.3578
42.3333	31.6667	4.04145	111.5	92.631	54	11.2694
42.4444	32.6667	2.3094	111.5	96.8736	52.3333	11.5902
42.5556	31.3333	3.78594	113.5	95.4594	50.6667	12.741
42.6667	31.3333	3.51188	114.5	92.631	52.6667	12.741
42.7778	31.3333	6.1101	114	91.9239	54	12.2882
42.8889	32	6	112	90.5097	49.6667	14.4684
43	33	3.60555	111.5	91.2168	53	13.8924
43.1111	32.6667	3.21455	111	90.5097	52	13.0767
43.2222	31.6667	1.52753	116	91.9239	52.6667	12.7017
43.3333	36.3333	4.72582	114.5	92.631	54	13.8924
43.4444	33.3333	6.35085	115	90.5097	54	12.1244
43.5556	32.6667	4.04145	115	94.7523	53.3333	13.3167
43.6667	33.6667	3.21455	118	90.5097	53.6667	14.5717
43.7778	32.6667	4.16333	116.5	91.2168	53	13.0767
43.8889	34	3.4641	116.5	94.0452	53	14
44	30.6667	5.68624	119	93.3381	54.6667	10.116
44.1111	32.6667	3.21455	123.5	95.4594	54.3333	14.1539
44.2222	31.6667	3.05505	120	87.6812	52.3333	13.3167
44.3333	31.6667	6.50641	121.5	88.3883	53	14.9332
44.4444	33.3333	4.04145	123.5	89.8026	52.3333	10.6927
44.5556	31.6667	4.72582	121.5	89.8026	53	11.2694
44.6667	32	5.56776	123.5	88.3883	54	12.1244
44.7778	32.6667	4.16333	127	93.3381	52.3333	11.547
44.8889	32.3333	3.51188	127	89.0955	53.6667	13.7961
45	35	4.58258	124.5	85.5599	52.6667	12.8582
45.1111	33.6667	4.16333	126	90.5097	54	14.7309
45.2222	33.6667	3.21455	126.5	82.7315	52.3333	14.3643
45.3333	33	2.64575	127	87.6812	53.3333	12.6623
45.4444	32	3.4641	131.5	86.9741	52.3333	10.6927
45.5556	32	3.60555	131	82.0244	55.3333	16.0728
45.6667	33.3333	3.78594	133	80.6102	55.6667	14.5717
45.7778	32.6667	4.16333	132	80.6102	53.3333	13.4288
45.8889	34.6667	3.05505	135	83.4386	53	13.8924
46	34	4.3589	135.5	78.4889	55	14.7309
46.1111	33.6667	3.21455	138.5	75.6604	54	12.2882
46.2222	34.6667	3.51188	140.5	77.0746	54.6667	12.0554
46.3333	35.3333	2.08167	141	73.5391	54	13
46.4444	34.6667	4.16333	143	73.5391	55.6667	14.4684
46.5556	34	2.64575	143	69.2965	55.6667	15.3731
46.6667	36	2.64575	144.5	75.6604	54.6667	13.6504
46.7778	35	2.64575	144.5	67.1751	55.3333	14.2244
46.8889	35.6667	0.57735	144.5	65.7609	53.6667	13.6504
47	34.6667	2.51661	147	62.2254	54.6667	13.7961
47.1111	32.6667	2.08167	149	63.6396	54.3333	12.5033
47.2222	34.3333	4.04145	152	59.397	54	14.9332
47.3333	34	2	151.5	58.6899	54.6667	15.5027
47.4444	34.3333	3.21455	151.5	60.1041	52.3333	12.5033
47.5556	35	1	154	59.397	55	14.7986
47.6667	34	2.64575	153.5	55.8614	54.3333	13.4288
47.7778	35	3	155.5	57.2756	54	14.7986
47.8889	34.6667	0.57735	158	52.3259	55.6667	13.6504
48	34.6667	0.57735	159	50.9117	53.6667	13.6504
48.1111	33.6667	1.52753	161.5	50.2046	56.3333	11.7189
48.2222	36.3333	2.51661	159	46.669	55	14.1774
48.3333	37	1	163.5	47.3762	55.3333	13.8684
48.4444	37	2.64575	165.5	43.1335	52	12.2882
48.5556	40.3333	1.52753	164	41.0122	55.3333	14.3643
48.6667	37.6667	2.88675	166.5	44.5477	54.6667	14.5717
48.7778	37.3333	1.52753	167	45.2548	55.3333	15.0444
48.8889	38.6667	3.05505	168.5	40.3051	53	14
49	38	1	168	36.7696	54.6667	13.0512
49.1111	37.6667	3.05505	171	38.1838	55.6667	13.6504
49.2222	37	2.64575	170	36.7696	54.3333	12.4231
49.3333	37	4.3589	167.5	33.234	56	14
49.4444	37	5.19615	172.5	33.234	55	13.8924
49.5556	39.6667	4.16333	175.5	34.6482	56.3333	14.3643
49.6667	38.6667	3.51188	174.5	34.6482	55.3333	13.4288
49.7778	41.3333	5.50757	173.5	28.9914	54.3333	15.1438
49.8889	40.6667	7.23418	171.5	33.234	57.3333	13.2791
50	39.6667	5.50757	174	31.1127	55.3333	14.2244
50.1111	39	7.2111	175.5	26.163	53	12.2882
50.2222	40	5.2915	180	31.1127	56.3333	11.9304
50.3333	38.6667	8.96289	178	29.6985	55.6667	12.8582
50.4444	40	8.66025	181	28.2843	54	13
50.5556	41	8.66025	179.5	26.163	55	11.7898
50.6667	41	6.08276	181	26.8701	54	13.0767
50.7778	43	11.3578	181.5	31.8198	55.6667	13.6504
50.8889	44.6667	11.547	180.5	28.9914	56	12.1244
51	44.6667	6.4291	182	25.4558	60	14.7309
51.1111	44.3333	10.2144	183	29.6985	52.6667	13.7961
51.2222	43	9.84886	184.5	31.8198	56.3333	13.4288
51.3333	44.6667	7.23418	185	29.6985	57.6667	14.7422
51.4444	46	10.4403	185.5	30.4056	56.3333	12.6623
51.5556	44.3333	9.29157	184.5	31.8198	57	13.0767
51.6667	46.6667	13.3167	187.5	28.9914	55.3333	11.7189
51.7778	46	9.84886	188	31.1127	56.3333	13.6137
51.8889	45	14.7986	190	26.8701	57.3333	11.7189
52	44.6667	13.3167	189	29.6985	58	11.2694
52.1111	47.3333	12.8582	189	26.8701	55.3333	12.5033
52.2222	47.3333	11.8462	190	32.5269	57.3333	12.5033
52.3333	49.3333	11.0151	194	31.1127	55	11.7898
52.4444	48.3333	11.0151	190.5	30.4056	57.6667	12.8582
52.5556	49	13.8564	191.5	28.9914	55.6667	12.8582
52.6667	48.6667	11.7189	190	32.5269	58.6667	11.0151
52.7778	48	9.53939	196.5	30.4056	56.3333	14.1539
52.8889	49.3333	11.0151	189	26.8701	59.3333	11.9304
53	50	12.2882	194.5	27.5772	57.3333	8.62168
53.1111	50.6667	11.5902	193.5	28.9914	57.3333	12.6623
53.2222	52.3333	11.9304	194.5	24.7487	58.6667	11.0151
53.3333	50.6667	12.5033	196.5	27.5772	55.3333	12.0139
53.4444	52	13.4536	194.5	30.4056	55.3333	12.897
53.5556	51.6667	12.4231	191.5	26.163	58.6667	11.1505
53.6667	47.3333	15.3731	194.5	28.9914	58	11.5326
53.7778	48	14.1774	196.5	21.9203	58	11.5326
53.8889	48.6667	16.0728	197	26.8701	57	11.5326
54	50	13.8564	196	28.2843	58.6667	12.0554
54.1111	50.3333	12.7017	194	26.8701	56.6667	9.29157
54.2222	49	13	194.5	26.163	55.6667	9.29157
54.3333	51	14.1774	195.5	31.8198	60	12.1244
54.4444	50.3333	14.7422	195.5	28.9914	56.3333	12.2202
54.5556	51.3333	11.9304	196.5	27.5772	59.3333	10.5987
54.6667	52.3333	12.741	196.5	27.5772	60.3333	7.50555
54.7778	51	12.1244	195.5	26.163	57.6667	6.80686
54.8889	52.3333	11.9304	197	26.8701	56.3333	11.7189
55	53.3333	9.45163	199	26.8701	57.6667	13.0512
55.1111	53	12.2882	197	25.4558	60.6667	10.0664
55.2222	54	10.583	200.5	26.163	59.3333	9.29157
55.3333	54.6667	11.2398	199.5	27.5772	58.6667	13.0512
55.4444	54	14.4222	197	25.4558	56.6667	9.71253
55.5556	55.3333	12.0968	197.5	24.7487	55.3333	6.50641
55.6667	53.3333	14.0119	197	26.8701	54.3333	8.02081
55.7778	54.3333	12.3423	197	26.8701	59.3333	10.2632
55.8889	54	11.7898	198.5	26.163	60.6667	6.1101
56	55	9.53939	196	29.6985	62.3333	5.68624
56.1111	56.6667	11.0151	200	26.8701	61.6667	8.0829
56.2222	53.6667	14.0475	196.5	20.5061	61	8.18535
56.3333	54.6667	11.6762	199.5	21.9203	62.3333	10.2632
56.4444	55	13.1149	202	25.4558	61.6667	10.2144
56.5556	55.6667	10.504	199	19.799	59.6667	7.57188
56.6667	58	10.8167	197	29.6985	61.6667	7.76745
56.7778	60.6667	12.0968	197	31.1127	59.3333	5.68624
56.8889	59.6667	11.1505	202.5	26.163	61	6.55744
57	61	11.5326	200.5	24.7487	58	8.18535
57.1111	60.6667	13.5769	197.5	27.5772	61	2
57.2222	61	13	197	25.4558	60.6667	7.0946
57.3333	58.6667	12.8582	200	19.799	60.3333	6.65833
57.4444	60.3333	16.773	199.5	23.3345	63.6667	5.7735
57.5556	59	16.6433	200.5	20.5061	58.6667	10.4083
57.6667	62	17.4356	202	24.0416	60.3333	6.50641
57.7778	58.6667	16.4418	200.5	23.3345	62	7.54983
57.8889	60.3333	17.0098	203.5	24.7487	59.3333	5.50757
58	63.3333	16.5025	196.5	23.3345	62.6667	6.1101
58.1111	62.6667	17.2143	200	22.6274	61	2.64575
58.2222	64.6667	19.2959	198.5	21.9203	64.3333	5.7735
58.3333	63	16.3707	199	24.0416	61.6667	5.03322
58.4444	64.6667	16.6233	199.5	24.7487	61.6667	5.50757
58.5556	65.3333	17.1561	200.5	24.7487	60.3333	5.03322
58.6667	65.3333	17.1561	199.5	21.9203	60.6667	5.1316
58.7778	64.6667	20.2073	200	25.4558	62	3.60555
58.8889	67	17.7764	198.5	19.0919	64.3333	6.50641
59	64.6667	17.0392	200	21.2132	63.6667	6.65833
59.1111	67	18.0831	202	25.4558	62.6667	4.04145
59.2222	65.6667	14.6401	198.5	21.9203	63.3333	6.65833
59.3333	69	16.8226	198.5	20.5061	63.3333	4.04145
59.4444	66	19.0788	202.5	26.163	63	5.2915
59.5556	67	16.3707	200.5	23.3345	63.6667	3.78594
59.6667	69	18.0278	202.5	23.3345	63.6667	4.6188
59.7778	69	22.5167	200	19.799	62	5
59.8889	68.3333	18.9033	202	22.6274	62.6667	4.6188
60	69.3333	18.5562	201.5	21.9203	65	5.2915
60.1111	68	19.5192	202	19.799	63.3333	4.16333
60.2222	70.6667	19.8578	200	24.0416	65	3.4641
60.3333	70	19.5192	202	18.3848	63	2.64575
60.4444	64	19.1572	201	21.2132	64	2
60.5556	64	13.4536	202.5	20.5061	60.6667	5.50757
60.6667	63.6667	17.6163	200.5	20.5061	63	5.56776
60.7778	68	16.7033	200.5	20.5061	63.3333	9.45163
60.8889	65	16.5227	201	21.2132	63.6667	3.78594
61	65	17.088	200.5	21.9203	63.6667	3.51188
61.1111	64.6667	19.5021	200	22.6274	63.3333	5.1316
61.2222	66.6667	20.0333	203	22.6274	64	7.93725
61.3333	67.6667	20.502	199.5	21.9203	64.6667	4.04145
61.4444	66.6667	22.5019	203	21.2132	65	4
61.5556	68	22.5167	201	18.3848	65.3333	5.1316
61.6667	68.3333	22.1886	204.5	19.0919	66	6.08276
61.7778	67.6667	19.218	201.5	23.3345	67.3333	5.03322
61.8889	64.6667	20.5508	201.5	20.5061	64.3333	1.52753
62	64.6667	22.0303	202.5	20.5061	64.3333	3.21455
62.1111	68.6667	20.502	201.5	23.3345	65.6667	3.78594
62.2222	68.6667	18.5562	203	19.799	66.6667	4.04145
62.3333	69.3333	22.5462	203	19.799	64.3333	5.1316
62.4444	69	20	203.5	17.6777	65.6667	3.05505
62.5556	68.3333	19.5533	203	19.799	63.6667	2.51661
62.6667	68.6667	19.6044	201.5	17.6777	63.6667	5.68624
62.7778	69.3333	23.0072	201.5	20.5061	63.6667	2.51661
62.8889	65	20.4206	198.5	19.0919	66	3.4641
63	63.6667	19.8578	201.5	23.3345	65	1.73205
63.1111	65	22.2711	201.5	20.5061	68	3
63.2222	65.3333	23.7136	203.5	21.9203	65.6667	2.88675
63.3333	66.3333	21.5484	201.5	21.9203	67	2
63.4444	65	25.0599	202.5	17.6777	66.3333	2.88675
63.5556	67.6667	22.5906	205.5	20.5061	69.6667	3.78594
63.6667	68	21.2838	202	21.2132	67	2.64575
63.7778	66	23.0651	202	16.9706	66.6667	4.04145
63.8889	65.6667	22.1886	203	22.6274	68.3333	3.05505
64	62.6667	19.218	202.5	20.5061	67.3333	2.51661
64.1111	63	24.0624	203	21.2132	67	2
64.2222	60.3333	17.0098	203.5	20.5061	67.3333	2.51661
64.3333	60.6667	20.5264	205	22.6274	69.3333	3.21455
64.4444	59	17.5784	204	21.2132	68.3333	2.51661
64.5556	60.6667	16.2583	203.5	17.6777	68.6667	0.57735
64.6667	58.6667	18.3394	203	19.799	67.6667	2.08167
64.7778	59	18.735	201.5	20.5061	67	2.64575
64.8889	59.3333	17.2143	203	18.3848	66	1.73205
65	61.6667	19.8578	203.5	23.3345	67.3333	1.52753
65.1111	60	20.664	204	18.3848	67.6667	1.52753
65.2222	57.3333	21.3854	202.5	19.0919	68.6667	2.51661
65.3333	58	17.4356	203.5	21.9203	68.6667	1.52753
65.4444	58.6667	19.2959	202	19.799	67.6667	2.51661
65.5556	62	16.0935	206	15.5563	69.3333	1.1547
65.6667	59.6667	17.8979	200.5	17.6777	67.6667	2.3094
65.7778	60	19.3132	203.5	19.0919	71	2
65.8889	60	20.9523	201.5	16.2635	69	1
66	58.3333	19.8578	200.5	17.6777	68.6667	2.08167
66.1111	59.3333	19.4251	204	18.3848	70.3333	3.51188
66.2222	61.6667	18.8768	204	21.2132	68.6667	2.08167
66.3333	60	19	202.5	16.2635	70.3333	2.3094
66.4444	63	17.6918	202.5	16.2635	70.6667	2.08167
66.5556	63	21.0713	202	19.799	69.6667	3.05505
66.6667	64.3333	21.1266	202	16.9706	68.6667	1.52753
66.7778	63.6667	23.5867	203.5	23.3345	70.6667	2.51661
66.8889	63	17	202	18.3848	70	4.3589
67	62.6667	23.5867	204	16.9706	70.6667	1.52753
67.1111	64	19.5192	203	21.2132	70.6667	1.1547
67.2222	64.6667	18.23	204.5	17.6777	68.3333	4.04145
67.3333	66	20.5183	204.5	16.2635	69.6667	0.57735
67.4444	63.6667	16.2583	205	18.3848	70.6667	4.04145
67.5556	66	19	204	15.5563	72.3333	2.08167
67.6667	67.3333	20.5508	204	21.2132	73	3.4641
67.7778	64	15.7162	202	19.799	70	3.60555
67.8889	65.6667	19.5533	205	19.799	72.6667	3.51188
68	65.3333	21.5484	206.5	17.6777	72.3333	0.57735
68.1111	64	20.664	204	18.3848	72.3333	5.50757
68.2222	63.3333	17.7858	205.5	20.5061	70.6667	1.1547
68.3333	63.6667	18.5023	207.5	19.0919	71	3.4641
68.4444	64	18.6815	206	21.2132	70.3333	0.57735
68.5556	63.3333	20.7445	205	21.2132	70	3.4641
68.6667	65.3333	19.5533	204	19.799	70.6667	6.65833
68.7778	63.3333	16.0104	203.5	19.0919	72.3333	4.04145
68.8889	63.6667	16.5025	205	21.2132	72	4.3589
69	66	20.5183	205	19.799	72	2.64575
69.1111	64.6667	20.2073	203.5	20.5061	72.3333	4.16333
69.2222	65.3333	19.7569	205	18.3848	73	5.56776
69.3333	63.6667	18.8768	205	18.3848	69	1.73205
69.4444	67	18	206.5	16.2635	71	5.19615
69.5556	63	14.7309	204.5	20.5061	73	5.2915
69.6667	65.6667	15.0444	203.5	16.2635	74.3333	5.50757
69.7778	64.3333	17.7858	205	18.3848	72.6667	3.78594
69.8889	62.6667	19.6044	206	21.2132	72.3333	3.78594
70	63.3333	16.1658	201.5	19.0919	69.6667	5.03322
70.1111	64	17.7764	205	14.1421	75.3333	3.51188
70.2222	64	19.5192	206	15.5563	73.6667	4.16333
70.3333	61.3333	16.2583	201	21.2132	71.3333	4.93288
70.4444	63.6667	17.8979	203	18.3848	71	5.2915
70.5556	63	18.6815	206	19.799	73.6667	7.23418
70.6667	63.3333	18.5023	208.5	17.6777	72	2.64575
70.7778	63.3333	16.563	206	11.3137	73.6667	3.78594
70.8889	67	17.3494	207	16.9706	71.6667	4.72582
71	63.6667	17.6163	204	18.3848	73.3333	3.21455
71.1111	62	16.8226	203.5	17.6777	73	4.3589
71.2222	62.3333	14.3643	205.5	17.6777	72	4.58258
71.3333	61.6667	15.695	202.5	14.8492	73.3333	4.93288
71.4444	63	16.3707	205	16.9706	72.6667	2.51661
71.5556	62	18.0278	206.5	19.0919	74	3.60555
71.6667	63.3333	15.8219	204.5	20.5061	72.3333	4.04145
71.7778	62	17.6918	204.5	17.6777	72.3333	3.21455
71.8889	62.6667	18.23	205.5	16.2635	71.6667	3.05505
72	62.6667	17.8979	204.5	21.9203	75	4.58258
72.1111	59	17.5784	207.5	16.2635	71.3333	6.1101
72.2222	60	17.3494	203.5	20.5061	73	2.64575
72.3333	60.3333	15.5349	207	21.2132	75	5.56776
72.4444	62	15.0997	206	15.5563	72.6667	5.50757
72.5556	64	17.3494	209	16.9706	72.6667	3.78594
72.6667	60.6667	18.61	210.5	19.0919	74	3.60555
72.7778	62	18.6815	208	21.2132	73.6667	2.51661
72.8889	59.6667	14.5717	207.5	17.6777	72	5.19615
73	59.6667	15.695	211.5	20.5061	73	1
73.1111	61.3333	13.8684	212.5	20.5061	73	5.2915
73.2222	61.6667	15.2753	209.5	20.5061	74.3333	5.85947
73.3333	63.6667	20.0333	208	16.9706	72	2
73.4444	62	15.3948	207	21.2132	73.6667	3.78594
73.5556	60.3333	16.5025	205	18.3848	72.3333	5.50757
73.6667	61.3333	16.5025	209	19.799	73	4.3589
73.7778	60.6667	16.9214	210.5	21.9203	71.6667	6.35085
73.8889	61	16.0935	203	19.799	75	5
74	62	15.3948	208.5	17.6777	73	3
74.1111	62.3333	16.1658	206	18.3848	74	5.56776
74.2222	61.6667	16.2583	207.5	19.0919	74	1.73205
74.3333	61	18.0831	207.5	21.9203	74	3.60555
74.4444	61.6667	15.6312	208.5	17.6777	73	2
74.5556	61.6667	16.6233	209	16.9706	72	2.64575
74.6667	61.3333	17.7858	212	22.6274	73.3333	5.50757
74.7778	59	14.4222	207	22.6274	74.3333	3.21455
74.8889	60	14.1067	208	21.2132	74.3333	4.93288
75	60.6667	14.9778	207	16.9706	72.3333	2.08167
75.1111	59.6667	14.0475	210.5	16.2635	74.3333	1.52753
75.2222	59.3333	13.2035	209	19.799	70.3333	4.04145
75.3333	58.6667	14.7422	209.5	20.5061	75	2.64575
75.4444	60.6667	13.7961	206	21.2132	69.3333	4.16333
75.5556	56.6667	17.6163	206	19.799	77.3333	2.08167
75.6667	60	12.49	208	15.5563	72.3333	5.7735
75.7778	59.3333	14.8436	211.5	16.2635	74.3333	3.21455
75.8889	60	14.7986	208.5	16.2635	73.3333	3.21455
76	58	15.1327	208.5	19.0919	73.6667	6.02771
76.1111	56.3333	11.5902	206.5	13.435	73	4.3589
76.2222	59.6667	16.2583	207.5	14.8492	73.6667	3.05505
76.3333	59	15.3948	207.5	17.6777	74	3
76.4444	59.3333	18.7705	209	16.9706	72.6667	4.6188
76.5556	55.6667	11.8462	212	15.5563	72.6667	4.72582
76.6667	58	12.7671	210.5	17.6777	73.6667	1.52753
76.7778	58	14.7309	208.5	16.2635	72	2
76.8889	58.6667	14.0119	210	18.3848	72.6667	4.6188
77	59.3333	13.5769	208.5	16.2635	74	4.3589
77.1111	59	14.4222	209	19.799	75	4.58258
77.2222	62	14.5258	209	9.89949	76	1
77.3333	59.6667	15.6312	205	12.7279	73.3333	3.51188
77.4444	63.3333	15.0111	206.5	17.6777	76.6667	5.68624
77.5556	60	13.7477	213	15.5563	74	5
77.6667	62.3333	17.8979	212	18.3848	75	2.64575
77.7778	61	14.4222	208.5	19.0919	74.6667	3.78594
77.8889	60.6667	15.9478	208	15.5563	73.3333	2.51661
78	59.3333	16.8028	209.5	13.435	76.3333	3.21455
78.1111	60	11.5326	208	14.1421	77.3333	2.51661
78.2222	58.6667	12.0968	215.5	17.6777	75	3
78.3333	62	17	210.5	17.6777	75.3333	3.21455
78.4444	64	14.5258	207.5	12.0208	75	3
78.5556	61.6667	17.0098	208	16.9706	75	5.2915
78.6667	59	13.4536	209.5	17.6777	70	3
78.7778	62	15.0997	212	19.799	73.3333	3.78594
78.8889	62	15.3948	209.5	14.8492	76	4.58258
79	60.6667	16.0104	207.5	13.435	74.6667	2.88675
79.1111	61	14.1067	212	15.5563	76.6667	5.68624
79.2222	61.3333	16.1658	205	19.799	73	4.3589
79.3333	61.6667	14.0119	210	9.89949	73.6667	4.50925
79.4444	61	15.7162	209	16.9706	75	2
79.5556	61.6667	13.3167	212.5	16.2635	77	0
79.6667	59.3333	14.1892	209.5	10.6066	75.3333	2.51661
79.7778	60.3333	15.8219	211.5	19.0919	74	4.3589
79.8889	60.3333	13.6137	209.5	17.6777	74.3333	3.21455
80	58.6667	16.4418	209	16.9706	74.3333	2.51661
80.1111	59.3333	15.5349	210	15.5563	73.6667	4.6188
80.2222	63.3333	14.0119	211	18.3848	73.6667	2.08167
80.3333	60.6667	14.9778	211.5	10.6066	74.6667	2.88675
80.4444	60.3333	13.5769	211.5	16.2635	77.3333	0.57735
80.5556	61.3333	17.2143	209.5	13.435	75	2.64575
80.6667	62	15.0997	211	18.3848	74.6667	3.51188
80.7778	59.6667	14.2945	212	14.1421	74	2.64575
80.8889	60.3333	13.6137	212	12.7279	75	4.3589
81	62.3333	16.1658	210.5	16.2635	73.6667	2.51661
81.1111	56.6667	12.8582	211.5	16.2635	74.6667	3.05505
81.2222	58	10.583	208.5	17.6777	74.6667	3.21455
81.3333	59.6667	13.5769	207	19.799	74	3.4641
81.4444	59.6667	13.7961	210	18.3848	76	4.3589
81.5556	64	14.4222	212.5	16.2635	75	1
81.6667	59.6667	15.695	212.5	16.2635	75	5.2915
81.7778	61.3333	13.2035	209	16.9706	75.6667	3.05505
81.8889	59.3333	15.1767	208.5	12.0208	74.3333	2.08167
82	63	15.7162	209	12.7279	73.6667	5.03322
82.1111	60	15.8745	211.5	14.8492	76.6667	3.51188
82.2222	59	11.5326	212.5	21.9203	73.3333	2.51661
82.3333	59.3333	13.3167	207.5	14.8492	73.6667	4.04145
82.4444	61.6667	12.6623	211	14.1421	76	2.64575
82.5556	57.6667	15.9478	210.5	14.8492	74.6667	4.50925
82.6667	58.3333	13.8684	209.5	20.5061	73.6667	2.88675
82.7778	61	14.7309	209.5	17.6777	77	1
82.8889	60	13.1149	211.5	14.8492	75.6667	3.78594
83	59.6667	12.6623	210	15.5563	75	1
83.1111	59.3333	17.9536	212.5	17.6777	74.3333	4.04145
83.2222	60.6667	13.7961	210.5	19.0919	74	2.64575
83.3333	60.6667	14.0119	208.5	12.0208	75	4.58258
83.4444	57.6667	18.5831	210	16.9706	76.6667	7.23418
83.5556	61	13.7477	212	15.5563	74.3333	3.05505
83.6667	54	9.53939	209	15.5563	73.3333	5.1316
83.7778	58	11.5326	209.5	16.2635	75	4.3589
83.8889	56.3333	13.3167	210	11.3137	76	4.58258
84	58.6667	14.9778	209	14.1421	73	1.73205
84.1111	55.6667	9.45163	212	16.9706	75	2
84.2222	56	10.4403	210	15.5563	73	2.64575
84.3333	57.3333	12.5033	213	16.9706	74.6667	3.78594
84.4444	59	13.2288	211	12.7279	75.3333	3.21455
84.5556	58.6667	13.0512	216	16.9706	73.6667	2.88675
84.6667	58	12.1655	214.5	16.2635	75.3333	3.21455
84.7778	59	12.7671	213	16.9706	75.6667	2.51661
84.8889	61	14.4222	211	16.9706	77.3333	4.16333
85	60.6667	14.6401	211.5	16.2635	74.6667	2.08167
85.1111	59	15.3948	213.5	16.2635	75	4
85.2222	60.6667	14.7422	213	19.799	74.3333	1.52753
85.3333	61	13.8924	210.5	16.2635	74.6667	1.52753
85.4444	58.3333	12.5831	212	16.9706	75	1.73205
85.5556	60	15.7162	211.5	16.2635	74.3333	4.16333
85.6667	60.6667	13.7961	212.5	13.435	73.3333	2.51661
85.7778	57.3333	16.773	212	15.5563	74.3333	5.85947
85.8889	59.6667	15.695	210	15.5563	75.3333	4.04145
86	56.6667	15.695	213	21.2132	75.3333	2.3094
86.1111	60.3333	14.3643	214	15.5563	76.6667	3.05505
86.2222	59.3333	15.308	211.5	19.0919	74.6667	3.05505
86.3333	59.3333	13.8684	214	19.799	76.6667	1.1547
86.4444	57	14.1774	210	15.5563	75.6667	1.1547
86.5556	56.6667	16.6533	210.5	16.2635	74.6667	2.88675
86.6667	60.6667	15.5027	216	15.5563	72.6667	2.08167
86.7778	59	14.9332	211	16.9706	75	4.3589
86.8889	58.3333	12.5033	212	18.3848	75.3333	1.52753
87	59.6667	14.5717	212	18.3848	74.6667	3.05505
87.1111	57.3333	15.1438	210.5	17.6777	76.3333	3.05505
87.2222	58	18.0831	213	12.7279	76.3333	2.3094
87.3333	58.6667	14.7422	216.5	16.2635	76.3333	1.1547
87.4444	59.6667	16.2891	214	14.1421	75	3.60555
87.5556	60	15.1327	213.5	16.2635	75	2.64575
87.6667	58.3333	15.0111	214.5	19.0919	75.3333	5.85947
87.7778	58.3333	13.6137	212	14.1421	74	2
87.8889	59.3333	12.6623	215	19.799	75	3
88	61	12.1655	211.5	14.8492	75.6667	3.05505
88.1111	59.6667	16.2891	209.5	14.8492	77	3.4641
88.2222	58.6667	13.6504	212	12.7279	73.6667	3.51188
88.3333	60.3333	14.2244	214	12.7279	74.6667	2.51661
88.4444	59	13.8924	213	16.9706	74.6667	4.04145
88.5556	57	11.2694	212.5	16.2635	73	3.4641
88.6667	53.3333	9.29157	211.5	16.2635	75.6667	3.78594
88.7778	54.3333	10.0167	209.5	16.2635	74.6667	4.72582
88.8889	55	9.53939	210.5	16.2635	74	3.4641
89	54	8.7178	213	18.3848	76.3333	3.21455
89.1111	55.3333	11.5902	217	16.9706	74.6667	3.78594
89.2222	55.3333	9.81495	213	14.1421	72.6667	2.88675
89.3333	56	12.1244	209.5	17.6777	75.3333	1.52753
89.4444	55.6667	15.308	212	12.7279	75	6.08276
89.5556	58.6667	12.8582	213.5	14.8492	77.6667	2.3094
89.6667	60	11.5326	213.5	13.435	74	2.64575
89.7778	58	12.49	213	14.1421	75.3333	5.1316
89.8889	56.3333	15.308	209.5	14.8492	75.3333	5.85947
90	60.6667	15.5027	211.5	16.2635	75.3333	2.51661
90.1111	57.6667	11.9304	214	19.799	75	2.64575
90.2222	61.6667	11.3725	211	11.3137	74.6667	1.52753
90.3333	58	13.4536	212.5	23.3345	75.6667	4.72582
90.4444	57	12.1655	215	15.5563	76	3.60555
90.5556	58.3333	11.5902	212	15.5563	73.3333	3.21455
90.6667	56.3333	12.5033	215.5	20.5061	76.6667	3.21455
90.7778	55.6667	11.8462	212.5	12.0208	74.3333	3.21455
90.8889	57.3333	11.9304	214	18.3848	74.3333	2.51661
91	57.6667	10.9697	214	16.9706	75.3333	2.51661
91.1111	57	12.1655	214.5	14.8492	76.6667	4.72582
91.2222	57.3333	10.0167	213.5	14.8492	76.3333	2.08167
91.3333	58	11.7898	213	19.799	74.6667	5.50757
91.4444	54	16.6433	211	14.1421	75	3
91.5556	54.6667	14.4684	211.5	14.8492	74.3333	2.3094
91.6667	53.6667	13.5769	213	15.5563	76	2.64575
91.7778	53.6667	12.741	214	16.9706	75.6667	2.51661
91.8889	56.6667	9.50438	212	12.7279	75.3333	3.21455
92	54.6667	13.6504	213	19.799	75.3333	2.51661
92.1111	54.6667	13.3167	210	14.1421	74.6667	3.05505
92.2222	54	11.5326	213.5	14.8492	73.6667	3.05505
92.3333	54.3333	11.9304	210	15.5563	75.6667	4.72582
92.4444	57	13.2288	215	16.9706	74.3333	3.21455
92.5556	56.3333	13.2035	212	16.9706	74	3
92.6667	54.3333	12.2202	212	18.3848	72.6667	2.08167
92.7778	56.6667	14.7422	211	15.5563	75.3333	4.16333
92.8889	54.6667	11.8462	214.5	17.6777	75.3333	4.04145
93	57.6667	15.3731	212.5	14.8492	75.3333	2.88675
93.1111	58.3333	10.504	213	15.5563	76.3333	3.05505
93.2222	56	12.2882	215	14.1421	74.3333	1.52753
