# Supplementary material for: Identifying amyloid-related diseases by mapping mutations in low-complexity protein domains to pathologies
Source: Nat Struct Mol Biol. 2022 May 30;29(6):529–36. doi: 10.1038/s41594-022-00774-y (PMC9205782; doi:10.1038/s41594-022-00774-y)
Supplement: Source Data Extended Data Fig. 1 — Statistical source data [file 41594_2022_774_MOESM6_ESM.xlsx]

## Sheet: Extended Data Fig. 1
	A	C	D	E	F	G	H	I	K	L	M	N	P	Q	R	S	T	V	W	Y
A	0	0	4	7	0	293	0	0	0	0	0	0	20	0	0	32	39	20	0	0
C	0	0	0	0	8	216	0	0	0	0	0	0	0	0	107	91	0	0	4	102
D	23	0	0	19	0	479	4	0	0	0	0	22	0	0	0	0	0	2	0	9
E	43	0	23	0	0	264	0	0	12	0	0	0	0	13	0	0	0	5	0	0
F	0	55	0	0	0	0	0	4	0	23	0	0	0	0	0	146	0	8	0	12
G	66	21	26	20	0	0	0	0	0	0	0	0	0	0	51	162	0	22	1	0
H	0	0	7	0	0	0	0	0	0	0	0	7	11	28	115	0	0	0	0	28
I	0	0	0	0	6	0	0	0	0	4	24	7	0	0	3	46	49	31	0	0
K	0	0	0	45	0	0	0	1	0	0	1	16	0	7	19	0	4	0	0	0
L	0	0	0	0	30	0	7	1	0	0	11	0	46	6	34	87	0	21	0	0
M	0	0	0	0	0	0	0	5	3	9	0	0	0	0	1	0	17	16	0	0
N	0	0	38	0	0	1	8	1	18	0	0	0	0	0	0	173	8	0	0	11
P	49	0	0	0	0	0	4	0	0	24	0	0	0	11	28	95	15	0	0	0
Q	0	0	0	12	0	0	14	0	10	4	0	0	10	0	96	0	0	0	0	0
R	0	59	0	0	0	593	20	0	27	10	9	0	19	15	0	151	5	0	2	0
S	91	57	0	0	19	740	0	2	0	1	0	53	56	0	30	0	21	0	1	10
T	204	0	0	0	0	0	0	11	6	0	23	7	22	0	14	102	0	0	0	0
V	252	0	9	10	7	380	0	10	0	18	25	0	0	0	0	0	0	0	0	0
W	0	40	0	0	0	78	0	0	0	0	0	0	0	0	58	10	0	0	0	0
Y	0	126	6	0	8	0	18	0	0	0	0	0	0	0	0	39	0	0	0	0
