# Supplementary material for: Identifying amyloid-related diseases by mapping mutations in low-complexity protein domains to pathologies
Source: Nat Struct Mol Biol. 2022 May 30;29(6):529–36. doi: 10.1038/s41594-022-00774-y (PMC9205782; doi:10.1038/s41594-022-00774-y)
Supplement: Source Data Extended Data Fig. 3 — Statistical source data [file 41594_2022_774_MOESM7_ESM.xlsx]

## Sheet: Extended Data Fig. 3
2theta,	I/sig(circular),	I/sig(meridional),	I/sig(equatorial),	resolution(angstroms)				2theta,	I/sig(circular),	I/sig(meridional),	I/sig(equatorial),	resolution(angstroms)				2theta,	I/sig(circular),	I/sig(meridional),	I/sig(equatorial),	resolution(angstroms)				2theta,	I/sig(circular),	I/sig(meridional),	I/sig(equatorial),	resolution(angstroms)
0.0191	10.78	10.78	10.78	4625.4	7.25			0.0191	10.42	10.42	10.42	4625.4	7.19			0.0191	14.98	14.98	14.98	4625.4	12.68			0.0191	12.42	12.42	12.42	4625.4	10.27
0.0382	10.78	10.78	10.78	2312.7	7.25			0.0382	10.42	10.42	10.42	2312.7	7.19			0.0382	14.98	14.98	14.98	2312.7	12.68			0.0382	12.42	12.42	12.42	2312.7	10.27
0.0573	10.78	10.78	10.78	1541.8	7.25			0.0573	10.42	10.42	10.42	1541.8	7.19			0.0573	14.98	14.98	14.98	1541.8	12.68			0.0573	12.42	12.42	12.42	1541.8	10.27
0.07639	10.78	10.78	10.78	1156.35	7.25			0.07639	10.42	10.42	10.42	1156.35	7.19			0.07639	14.98	14.98	14.98	1156.35	12.68			0.07639	12.42	12.42	12.42	1156.35	10.27
0.09549	10.78	10.78	10.78	925.08	7.25			0.09549	10.42	10.42	10.42	925.08	7.19			0.09549	14.98	14.98	14.98	925.08	12.68			0.09549	12.42	12.42	12.42	925.08	10.27
0.11459	10.78	10.78	10.78	770.9	7.25			0.11459	10.42	10.42	10.42	770.9	7.19			0.11459	14.98	14.98	14.98	770.9	12.68			0.11459	12.42	12.42	12.42	770.9	10.27
0.13369	10.78	10.78	10.78	660.77	7.25			0.13369	10.42	10.42	10.42	660.77	7.19			0.13369	14.98	14.98	14.98	660.77	12.68			0.13369	12.42	12.42	12.42	660.77	10.27
0.15279	10.78	10.78	10.78	578.18	7.25			0.15279	10.42	10.42	10.42	578.18	7.19			0.15279	14.98	14.98	14.98	578.18	12.68			0.15279	12.42	12.42	12.42	578.18	10.27
0.17189	10.78	10.78	10.78	513.94	7.25			0.17189	10.42	10.42	10.42	513.94	7.19			0.17189	14.98	14.98	14.98	513.94	12.68			0.17189	12.42	12.42	12.42	513.94	10.27
0.19099	10.78	10.78	10.78	462.54	7.25			0.19099	10.42	10.42	10.42	462.54	7.19			0.19099	14.98	14.98	14.98	462.54	12.68			0.19099	12.42	12.42	12.42	462.54	10.27
0.21008	10.78	10.78	10.78	420.49	7.25			0.21008	10.42	10.42	10.42	420.49	7.19			0.21008	14.98	14.98	14.98	420.49	12.68			0.21008	12.42	12.42	12.42	420.49	10.27
0.22918	10.78	10.78	10.78	385.45	7.25			0.22918	10.42	10.42	10.42	385.45	7.19			0.22918	14.98	14.98	14.98	385.45	12.68			0.22918	12.42	12.42	12.42	385.45	10.27
0.24828	10.78	10.78	10.78	355.8	7.25			0.24828	10.42	10.42	10.42	355.8	7.19			0.24828	14.98	14.98	14.98	355.8	12.68			0.24828	12.42	12.42	12.42	355.8	10.27
0.26738	10.78	10.78	10.78	330.39	7.25			0.26738	10.42	10.42	10.42	330.39	7.19			0.26738	14.98	14.98	14.98	330.39	12.68			0.26738	12.42	12.42	12.42	330.39	10.27
0.28648	10.78	10.78	10.78	308.36	7.25			0.28648	10.42	10.42	10.42	308.36	7.19			0.28648	14.98	14.98	14.98	308.36	12.68			0.28648	12.42	12.42	12.42	308.36	10.27
0.30557	10.78	10.78	10.78	289.09	7.25			0.30557	10.42	10.42	10.42	289.09	7.19			0.30557	14.98	14.98	14.98	289.09	12.68			0.30557	12.42	12.42	12.42	289.09	10.27
0.32467	10.78	10.78	10.78	272.09	7.25			0.32467	10.42	10.42	10.42	272.09	7.19			0.32467	14.98	14.98	14.98	272.09	12.68			0.32467	12.42	12.42	12.42	272.09	10.27
0.34377	10.78	10.78	10.78	256.97	7.25			0.34377	10.42	10.42	10.42	256.97	7.19			0.34377	14.98	14.98	14.98	256.97	12.68			0.34377	12.42	12.42	12.42	256.97	10.27
0.36287	10.78	10.78	10.78	243.45	7.25			0.36287	10.42	10.42	10.42	243.45	7.19			0.36287	14.98	14.98	14.98	243.45	12.68			0.36287	12.42	12.42	12.42	243.45	10.27
0.38197	10.78	10.78	10.78	231.27	7.25			0.38197	10.42	10.42	10.42	231.27	7.19			0.38197	14.98	14.98	14.98	231.27	12.68			0.38197	12.42	12.42	12.42	231.27	10.27
0.40106	10.78	10.78	10.78	220.26	7.25			0.40106	10.42	10.42	10.42	220.26	7.19			0.40106	14.98	14.98	14.98	220.26	12.68			0.40106	12.42	12.42	12.42	220.26	10.27
0.42016	10.78	10.78	10.78	210.25	7.25			0.42016	10.42	10.42	10.42	210.25	7.19			0.42016	14.98	14.98	14.98	210.25	12.68			0.42016	12.42	12.42	12.42	210.25	10.27
0.43926	10.78	10.78	10.78	201.11	7.25			0.43926	10.42	10.42	10.42	201.11	7.19			0.43926	14.98	14.98	14.98	201.11	12.68			0.43926	12.42	12.42	12.42	201.11	10.27
0.45836	10.78	10.78	10.78	192.73	7.25			0.45836	10.42	10.42	10.42	192.73	7.19			0.45836	14.98	14.98	14.98	192.73	12.68			0.45836	12.42	12.42	12.42	192.73	10.27
0.47745	10.78	10.78	10.78	185.02	7.25			0.47745	10.42	10.42	10.42	185.02	7.19			0.47745	14.98	14.98	14.98	185.02	12.68			0.47745	12.42	12.42	12.42	185.02	10.27
0.49655	10.78	10.78	10.78	177.9	7.25			0.49655	10.42	10.42	10.42	177.9	7.19			0.49655	14.98	14.98	14.98	177.9	12.68			0.49655	12.42	12.42	12.42	177.9	10.27
0.51565	10.78	10.78	10.78	171.32	7.25			0.51565	10.42	10.42	10.42	171.32	7.19			0.51565	14.98	14.98	14.98	171.32	12.68			0.51565	12.42	12.42	12.42	171.32	10.27
0.53475	10.78	10.78	10.78	165.2	7.25			0.53475	10.42	10.42	10.42	165.2	7.19			0.53475	14.98	14.98	14.98	165.2	12.68			0.53475	12.42	12.42	12.42	165.2	10.27
0.55384	10.78	10.78	10.78	159.5	7.25			0.55384	10.42	10.42	10.42	159.5	7.19			0.55384	14.98	14.98	14.98	159.5	12.68			0.55384	12.42	12.42	12.42	159.5	10.27
0.572945	10.78	10.78	10.78	-407.978	7.25			0.572945	10.42	10.42	10.42	-407.978	7.19			0.572945	14.98	14.98	14.98	-407.978	12.68			0.572945	12.42	12.42	12.42	-407.978	10.27
0.592043	10.78	10.78	10.78	-477.301	7.25			0.592043	10.42	10.42	10.42	-477.301	7.19			0.592043	14.98	14.98	14.98	-477.301	12.68			0.592043	12.42	12.42	12.42	-477.301	10.27
0.611141	10.78	10.78	10.78	-546.625	7.25			0.611141	10.42	10.42	10.42	-546.625	7.19			0.611141	14.98	14.98	14.98	-546.625	12.68			0.611141	12.42	12.42	12.42	-546.625	10.27
0.630239	10.78	10.78	10.78	-615.948	7.25			0.630239	10.42	10.42	10.42	-615.948	7.19			0.630239	14.98	14.98	14.98	-615.948	12.68			0.630239	12.42	12.42	12.42	-615.948	10.27
0.649337	10.78	10.78	10.78	-685.272	7.25			0.649337	10.42	10.42	10.42	-685.272	7.19			0.649337	14.98	14.98	14.98	-685.272	12.68			0.649337	12.42	12.42	12.42	-685.272	10.27
0.668435	10.78	10.78	10.78	-754.595	7.25			0.668435	10.42	10.42	10.42	-754.595	7.19			0.668435	14.98	14.98	14.98	-754.595	12.68			0.668435	12.42	12.42	12.42	-754.595	10.27
0.687533	10.78	10.78	10.78	-823.918	7.25			0.687533	10.42	10.42	10.42	-823.918	7.19			0.687533	14.98	14.98	14.98	-823.918	12.68			0.687533	12.42	12.42	12.42	-823.918	10.27
0.706631	10.78	10.78	10.78	-893.242	7.25			0.706631	10.42	10.42	10.42	-893.242	7.19			0.706631	14.98	14.98	14.98	-893.242	12.68			0.706631	12.42	12.42	12.42	-893.242	10.27
0.725729	10.78	10.78	10.78	-962.565	7.25			0.725729	10.42	10.42	10.42	-962.565	7.19			0.725729	14.98	14.98	14.98	-962.565	12.68			0.725729	12.42	12.42	12.42	-962.565	10.27
0.744827	10.78	10.78	10.78	-1031.89	7.25			0.744827	10.42	10.42	10.42	-1031.89	7.19			0.744827	14.98	14.98	14.98	-1031.89	12.68			0.744827	12.42	12.42	12.42	-1031.89	10.27
0.763925	10.78	10.78	10.78	-1101.21	7.25			0.763925	10.42	10.42	10.42	-1101.21	7.19			0.763925	14.98	14.98	14.98	-1101.21	12.68			0.763925	12.42	12.42	12.42	-1101.21	10.27
0.783023	10.78	10.78	10.78	-1170.54	7.25			0.783023	10.42	10.42	10.42	-1170.54	7.19			0.783023	14.98	14.98	14.98	-1170.54	12.68			0.783023	12.42	12.42	12.42	-1170.54	10.27
0.802121	10.78	10.78	10.78	-1239.86	7.25			0.802121	10.42	10.42	10.42	-1239.86	7.19			0.802121	14.98	14.98	14.98	-1239.86	12.68			0.802121	12.42	12.42	12.42	-1239.86	10.27
0.821219	10.78	10.78	10.78	-1309.18	7.25			0.821219	10.42	10.42	10.42	-1309.18	7.19			0.821219	14.98	14.98	14.98	-1309.18	12.68			0.821219	12.42	12.42	12.42	-1309.18	10.27
0.84028	10.78	10.78	10.78	105.13	7.25			0.84028	10.42	10.42	10.42	105.13	7.19			0.84028	14.98	14.98	14.98	105.13	12.68			0.84028	12.42	12.42	12.42	105.13	10.27
0.85937	10.78	10.78	10.78	102.8	7.25			0.85937	10.42	10.42	10.42	102.8	7.19			0.85937	14.98	14.98	14.98	102.8	12.68			0.85937	12.42	12.42	12.42	102.8	10.27
0.87847	10.78	10.78	10.78	100.56	7.25			0.87847	10.42	10.42	10.42	100.56	7.19			0.87847	14.98	14.98	14.98	100.56	12.68			0.87847	12.42	12.42	12.42	100.56	10.27
0.89756	10.78	10.78	10.78	98.42	7.25			0.89756	10.42	10.42	10.42	98.42	7.19			0.89756	14.98	14.98	14.98	98.42	12.68			0.89756	12.42	12.42	12.42	98.42	10.27
0.91665	10.78	10.78	10.78	96.37	7.25			0.91665	10.42	10.42	10.42	96.37	7.19			0.91665	14.98	14.98	14.98	96.37	12.68			0.91665	12.42	12.42	12.42	96.37	10.27
0.93575	10.78	10.78	10.78	94.41	7.25			0.93575	10.42	10.42	10.42	94.41	7.19			0.93575	14.98	14.98	14.98	94.41	12.68			0.93575	12.42	12.42	12.42	94.41	10.27
0.95484	10.78	10.78	10.78	92.52	7.25			0.95484	10.42	10.42	10.42	92.52	7.19			0.95484	14.98	14.98	14.98	92.52	12.68			0.95484	12.42	12.42	12.42	92.52	10.27
0.97393	10.78	10.78	10.78	90.7	7.25			0.97393	10.42	10.42	10.42	90.7	7.19			0.97393	14.98	14.98	14.98	90.7	12.68			0.97393	12.42	12.42	12.42	90.7	10.27
0.99303	10.78	10.78	10.78	88.96	7.25			0.99303	10.42	10.42	10.42	88.96	7.19			0.99303	14.98	14.98	14.98	88.96	12.68			0.99303	12.42	12.42	12.42	88.96	10.27
1.01212	10.78	10.78	10.78	87.28	7.25			1.01212	10.42	10.42	10.42	87.28	7.19			1.01212	14.98	14.98	14.98	87.28	12.68			1.01212	12.42	12.42	12.42	87.28	10.27
1.03121	10.78	10.78	10.78	85.67	7.25			1.03121	10.42	10.42	10.42	85.67	7.19			1.03121	14.98	14.98	14.98	85.67	12.68			1.03121	12.42	12.42	12.42	85.67	10.27
1.0503	10.78	10.78	10.78	84.11	7.25			1.0503	10.42	10.42	10.42	84.11	7.19			1.0503	14.98	14.98	14.98	84.11	12.68			1.0503	12.42	12.42	12.42	84.11	10.27
1.0694	10.78	10.78	10.78	82.61	7.25			1.0694	10.42	10.42	10.42	82.61	7.19			1.0694	14.98	14.98	14.98	82.61	12.68			1.0694	12.42	12.42	12.42	82.61	10.27
1.08849	10.78	10.78	10.78	81.16	7.25			1.08849	10.42	10.42	10.42	81.16	7.19			1.08849	14.98	14.98	14.98	81.16	12.68			1.08849	12.42	12.42	12.42	81.16	10.27
1.10758	10.78	10.78	10.78	79.76	7.25			1.10758	10.42	10.42	10.42	79.76	7.19			1.10758	14.98	14.98	14.98	79.76	12.68			1.10758	12.42	12.42	12.42	79.76	10.27
1.12667	10.78	10.78	10.78	78.41	7.25			1.12667	10.42	10.42	10.42	78.41	7.19			1.12667	14.98	14.98	14.98	78.41	12.68			1.12667	12.42	12.42	12.42	78.41	10.27
1.14576	10.78	10.78	10.78	77.1	7.25			1.14576	10.42	10.42	10.42	77.1	7.19			1.14576	14.98	14.98	14.98	77.1	12.68			1.14576	12.42	12.42	12.42	77.1	10.27
1.16485	10.78	10.78	10.78	75.84	7.25			1.16485	10.42	10.42	10.42	75.84	7.19			1.16485	14.98	14.98	14.98	75.84	12.68			1.16485	12.42	12.42	12.42	75.84	10.27
1.18394	10.78	10.78	10.78	74.62	7.25			1.18394	10.42	10.42	10.42	74.62	7.19			1.18394	14.98	14.98	14.98	74.62	12.68			1.18394	12.42	12.42	12.42	74.62	10.27
1.20303	10.78	10.78	10.78	73.43	7.25			1.20303	10.42	10.42	10.42	73.43	7.19			1.20303	14.98	14.98	14.98	73.43	12.68			1.20303	12.42	12.42	12.42	73.43	10.27
1.22212	10.78	10.78	10.78	72.28	7.25			1.22212	10.42	10.42	10.42	72.28	7.19			1.22212	14.98	14.98	14.98	72.28	12.68			1.22212	12.42	12.42	12.42	72.28	10.27
1.24121	10.78	10.78	10.78	71.17	7.25			1.24121	10.42	10.42	10.42	71.17	7.19			1.24121	14.98	14.98	14.98	71.17	12.68			1.24121	12.42	12.42	12.42	71.17	10.27
1.2603	10.78	10.78	10.78	70.09	7.25			1.2603	10.42	10.42	10.42	70.09	7.19			1.2603	14.98	14.98	14.98	70.09	12.68			1.2603	12.42	12.42	12.42	70.09	10.27
1.27939	10.78	10.78	10.78	69.05	7.25			1.27939	10.42	10.42	10.42	69.05	7.19			1.27939	14.98	14.98	14.98	69.05	12.68			1.27939	12.42	12.42	12.42	69.05	10.27
1.29848	10.78	10.78	10.78	68.03	7.25			1.29848	10.42	10.42	10.42	68.03	7.19			1.29848	14.98	14.98	14.98	68.03	12.68			1.29848	12.42	12.42	12.42	68.03	10.27
1.31757	10.78	10.78	10.78	67.05	7.25			1.31757	10.42	10.42	10.42	67.05	7.19			1.31757	14.98	14.98	14.98	67.05	12.68			1.31757	12.42	12.42	12.42	67.05	10.27
1.33666	10.78	10.78	10.78	66.09	7.25			1.33666	10.42	10.42	10.42	66.09	7.19			1.33666	14.98	14.98	14.98	66.09	12.68			1.33666	12.42	12.42	12.42	66.09	10.27
1.35575	10.78	10.78	10.78	65.16	7.25			1.35575	10.42	10.42	10.42	65.16	7.19			1.35575	14.98	14.98	14.98	65.16	12.68			1.35575	12.42	12.42	12.42	65.16	10.27
1.37483	10.78	10.78	10.78	64.26	7.25			1.37483	10.42	10.42	10.42	64.26	7.19			1.37483	14.98	14.98	14.98	64.26	12.68			1.37483	12.42	12.42	12.42	64.26	10.27
1.39392	10.78	10.78	10.78	63.38	7.25			1.39392	10.42	10.42	10.42	63.38	7.19			1.39392	14.98	14.98	14.98	63.38	12.68			1.39392	12.42	12.42	12.42	63.38	10.27
1.41301	10.78	10.78	10.78	62.52	7.25			1.41301	10.42	10.42	10.42	62.52	7.19			1.41301	14.98	14.98	14.98	62.52	12.68			1.41301	12.42	12.42	12.42	62.52	10.27
1.4321	10.78	10.78	10.78	61.69	7.25			1.4321	10.42	10.42	10.42	61.69	7.19			1.4321	14.98	14.98	14.98	61.69	12.68			1.4321	12.42	12.42	12.42	61.69	10.27
1.45118	10.66	10.57	10.76	60.88	7.13			1.45118	10.3	10.22	10.4	60.88	7.07			1.45118	14.8	14.69	14.95	60.88	12.5			1.45118	12.27	12.18	12.4	60.88	10.12
1.47027	6.56	6.29	7.08	60.08	3.03			1.47027	6.34	6.08	6.83	60.08	3.11			1.47027	9.08	8.73	9.76	60.08	6.78			1.47027	7.52	7.23	8.08	60.08	5.37
1.48935	1.85	2.21	1.46	59.32	-1.68			1.48935	1.81	2.15	1.44	59.32	-1.42			1.48935	2.19	2.65	1.7	59.32	-0.11			1.48935	1.75	2.09	1.4	59.32	-0.4
1.50844	1.08	1.27	0.86	58.56	-2.45			1.50844	1.07	1.23	0.89	58.56	-2.16			1.50844	1	1.17	0.8	58.56	-1.3			1.50844	0.75	0.85	0.62	58.56	-1.4
1.52753	1.12	1.28	0.93	57.83	-2.41			1.52753	1.1	1.24	0.95	57.83	-2.13			1.52753	1.03	1.19	0.84	57.83	-1.27			1.52753	0.76	0.85	0.66	57.83	-1.39
1.54661	1.17	1.31	1	57.12	-2.36			1.54661	1.14	1.28	0.99	57.12	-2.09			1.54661	1.06	1.22	0.88	57.12	-1.24			1.54661	0.79	0.89	0.68	57.12	-1.36
1.56569	1.21	1.37	1.03	56.42	-2.32			1.56569	1.17	1.29	1.03	56.42	-2.06			1.56569	1.08	1.22	0.93	56.42	-1.22			1.56569	0.8	0.88	0.71	56.42	-1.35
1.58478	1.25	1.38	1.08	55.74	-2.28			1.58478	1.22	1.33	1.08	55.74	-2.01			1.58478	1.1	1.21	0.97	55.74	-1.2			1.58478	0.83	0.92	0.74	55.74	-1.32
1.60386	1.28	1.41	1.13	55.08	-2.25			1.60386	1.24	1.32	1.13	55.08	-1.99			1.60386	1.12	1.22	1.01	55.08	-1.18			1.60386	0.85	0.92	0.78	55.08	-1.3
1.62295	1.3	1.39	1.18	54.43	-2.23			1.62295	1.27	1.34	1.18	54.43	-1.96			1.62295	1.15	1.24	1.06	54.43	-1.15			1.62295	0.87	0.91	0.83	54.43	-1.28
1.64203	1.35	1.43	1.24	53.8	-2.18			1.64203	1.31	1.37	1.23	53.8	-1.92			1.64203	1.19	1.27	1.1	53.8	-1.11			1.64203	0.9	0.93	0.87	53.8	-1.25
1.66111	1.38	1.45	1.29	53.18	-2.15			1.66111	1.33	1.37	1.28	53.18	-1.9			1.66111	1.2	1.26	1.17	53.18	-1.1			1.66111	0.92	0.93	0.9	53.18	-1.23
1.68019	1.42	1.48	1.36	52.58	-2.11			1.68019	1.36	1.38	1.34	52.58	-1.87			1.68019	1.24	1.27	1.23	52.58	-1.06			1.68019	0.94	0.95	0.93	52.58	-1.21
1.69928	1.46	1.5	1.41	51.99	-2.07			1.69928	1.41	1.42	1.42	51.99	-1.82			1.69928	1.28	1.3	1.28	51.99	-1.02			1.69928	0.94	0.93	0.96	51.99	-1.21
1.71836	1.47	1.5	1.47	51.41	-2.06			1.71836	1.43	1.42	1.46	51.41	-1.8			1.71836	1.29	1.29	1.32	51.41	-1.01			1.71836	0.96	0.95	0.98	51.41	-1.19
1.73744	1.5	1.51	1.51	50.85	-2.03			1.73744	1.47	1.46	1.51	50.85	-1.76			1.73744	1.31	1.28	1.37	50.85	-0.99			1.73744	0.99	0.98	1.02	50.85	-1.16
1.75652	1.52	1.48	1.57	50.29	-2.01			1.75652	1.5	1.45	1.58	50.29	-1.73			1.75652	1.33	1.3	1.41	50.29	-0.97			1.75652	1.01	0.99	1.05	50.29	-1.14
1.7756	1.55	1.52	1.63	49.75	-1.98			1.7756	1.53	1.49	1.61	49.75	-1.7			1.7756	1.36	1.32	1.45	49.75	-0.94			1.7756	1.01	0.97	1.09	49.75	-1.14
1.79468	1.58	1.51	1.69	49.22	-1.95			1.79468	1.54	1.48	1.66	49.22	-1.69			1.79468	1.36	1.29	1.49	49.22	-0.94			1.79468	1.04	0.98	1.14	49.22	-1.11
1.81376	1.6	1.52	1.75	48.71	-1.93			1.81376	1.55	1.45	1.72	48.71	-1.68			1.81376	1.38	1.3	1.53	48.71	-0.92			1.81376	1.07	1.01	1.19	48.71	-1.08
1.83284	1.62	1.52	1.79	48.2	-1.91			1.83284	1.59	1.49	1.76	48.2	-1.64			1.83284	1.4	1.29	1.57	48.2	-0.9			1.83284	1.09	1.02	1.21	48.2	-1.06
1.85192	1.66	1.53	1.86	47.7	-1.87			1.85192	1.6	1.47	1.81	47.7	-1.63			1.85192	1.42	1.31	1.62	47.7	-0.88			1.85192	1.1	1.02	1.22	47.7	-1.05
1.871	1.69	1.56	1.89	47.22	-1.84			1.871	1.64	1.5	1.87	47.22	-1.59			1.871	1.44	1.33	1.64	47.22	-0.86			1.871	1.11	1.02	1.25	47.22	-1.04
1.89008	1.72	1.57	1.95	46.74	-1.81			1.89008	1.66	1.49	1.93	46.74	-1.57			1.89008	1.45	1.32	1.64	46.74	-0.85			1.89008	1.12	1.03	1.28	46.74	-1.03
1.90915	1.76	1.62	2.01	46.27	-1.77			1.90915	1.69	1.51	1.99	46.27	-1.54			1.90915	1.47	1.3	1.72	46.27	-0.83			1.90915	1.15	1.05	1.32	46.27	-1
1.92823	1.77	1.6	2.06	45.82	-1.76			1.92823	1.71	1.51	2.03	45.82	-1.52			1.92823	1.49	1.32	1.76	45.82	-0.81			1.92823	1.16	1.04	1.36	45.82	-0.99
1.94731	1.8	1.6	2.11	45.37	-1.73			1.94731	1.73	1.5	2.09	45.37	-1.5			1.94731	1.51	1.34	1.78	45.37	-0.79			1.94731	1.19	1.06	1.4	45.37	-0.96
1.96638	1.82	1.61	2.15	44.93	-1.71			1.96638	1.76	1.53	2.14	44.93	-1.47			1.96638	1.52	1.35	1.81	44.93	-0.78			1.96638	1.21	1.08	1.42	44.93	-0.94
1.98546	1.85	1.62	2.2	44.5	-1.68			1.98546	1.77	1.53	2.16	44.5	-1.46			1.98546	1.55	1.36	1.84	44.5	-0.75			1.98546	1.21	1.08	1.43	44.5	-0.94
2.00453	1.88	1.63	2.26	44.07	-1.65			2.00453	1.81	1.56	2.2	44.07	-1.42			2.00453	1.58	1.37	1.89	44.07	-0.72			2.00453	1.23	1.1	1.44	44.07	-0.92
2.02361	1.9	1.62	2.31	43.66	-1.63			2.02361	1.83	1.55	2.25	43.66	-1.4			2.02361	1.6	1.35	1.95	43.66	-0.7			2.02361	1.25	1.1	1.49	43.66	-0.9
2.04268	1.93	1.63	2.37	43.25	-1.6			2.04268	1.85	1.55	2.31	43.25	-1.38			2.04268	1.62	1.37	1.99	43.25	-0.68			2.04268	1.27	1.11	1.54	43.25	-0.88
2.06176	1.94	1.63	2.42	42.85	-1.59			2.06176	1.88	1.57	2.34	42.85	-1.35			2.06176	1.65	1.38	2.01	42.85	-0.65			2.06176	1.29	1.11	1.57	42.85	-0.86
2.08083	1.98	1.66	2.45	42.46	-1.55			2.08083	1.91	1.6	2.37	42.46	-1.32			2.08083	1.65	1.38	2.03	42.46	-0.65			2.08083	1.3	1.12	1.58	42.46	-0.85
2.0999	1.99	1.64	2.5	42.07	-1.54			2.0999	1.93	1.6	2.41	42.07	-1.3			2.0999	1.65	1.37	2.03	42.07	-0.65			2.0999	1.32	1.12	1.61	42.07	-0.83
2.11898	2.03	1.68	2.56	41.69	-1.5			2.11898	1.97	1.62	2.47	41.69	-1.26			2.11898	1.67	1.4	2.04	41.69	-0.63			2.11898	1.32	1.12	1.63	41.69	-0.83
2.13805	2.08	1.72	2.58	41.32	-1.45			2.13805	1.99	1.62	2.52	41.32	-1.24			2.13805	1.7	1.42	2.08	41.32	-0.6			2.13805	1.34	1.13	1.64	41.32	-0.81
2.15712	2.1	1.74	2.61	40.95	-1.43			2.15712	2.02	1.65	2.56	40.95	-1.21			2.15712	1.71	1.42	2.09	40.95	-0.59			2.15712	1.35	1.13	1.67	40.95	-0.8
2.17619	2.12	1.73	2.64	40.6	-1.41			2.17619	2.04	1.64	2.59	40.6	-1.19			2.17619	1.71	1.4	2.11	40.6	-0.59			2.17619	1.38	1.16	1.71	40.6	-0.77
2.19526	2.12	1.72	2.65	40.24	-1.41			2.19526	2.05	1.65	2.6	40.24	-1.18			2.19526	1.74	1.43	2.15	40.24	-0.56			2.19526	1.4	1.16	1.73	40.24	-0.75
2.21433	2.16	1.76	2.67	39.9	-1.37			2.21433	2.08	1.67	2.63	39.9	-1.15			2.21433	1.76	1.45	2.18	39.9	-0.54			2.21433	1.4	1.16	1.74	39.9	-0.75
2.2334	2.17	1.76	2.68	39.56	-1.36			2.2334	2.09	1.65	2.66	39.56	-1.14			2.2334	1.78	1.45	2.21	39.56	-0.52			2.2334	1.42	1.19	1.72	39.56	-0.73
2.25247	2.21	1.78	2.73	39.22	-1.32			2.25247	2.13	1.7	2.68	39.22	-1.1			2.25247	1.79	1.47	2.23	39.22	-0.51			2.25247	1.43	1.2	1.73	39.22	-0.72
2.27154	2.22	1.8	2.74	38.89	-1.31			2.27154	2.16	1.73	2.7	38.89	-1.07			2.27154	1.81	1.48	2.23	38.89	-0.49			2.27154	1.44	1.2	1.77	38.89	-0.71
2.29061	2.23	1.81	2.74	38.57	-1.3			2.29061	2.15	1.72	2.69	38.57	-1.08			2.29061	1.82	1.49	2.26	38.57	-0.48			2.29061	1.45	1.18	1.8	38.57	-0.7
2.30968	2.24	1.8	2.77	38.25	-1.29			2.30968	2.18	1.75	2.74	38.25	-1.05			2.30968	1.84	1.52	2.26	38.25	-0.46			2.30968	1.47	1.2	1.8	38.25	-0.68
2.32875	2.27	1.83	2.81	37.94	-1.26			2.32875	2.19	1.74	2.76	37.94	-1.04			2.32875	1.85	1.52	2.27	37.94	-0.45			2.32875	1.49	1.23	1.82	37.94	-0.66
2.34781	2.29	1.86	2.82	37.63	-1.24			2.34781	2.23	1.78	2.78	37.63	-1			2.34781	1.88	1.54	2.3	37.63	-0.42			2.34781	1.52	1.25	1.86	37.63	-0.63
2.36688	2.31	1.86	2.84	37.33	-1.22			2.36688	2.25	1.79	2.8	37.33	-0.98			2.36688	1.92	1.57	2.34	37.33	-0.38			2.36688	1.54	1.27	1.87	37.33	-0.61
2.38594	2.32	1.87	2.85	37.03	-1.21			2.38594	2.28	1.81	2.84	37.03	-0.95			2.38594	1.93	1.58	2.34	37.03	-0.37			2.38594	1.54	1.27	1.87	37.03	-0.61
2.40501	2.34	1.88	2.87	36.73	-1.19			2.40501	2.3	1.82	2.85	36.73	-0.93			2.40501	1.94	1.61	2.33	36.73	-0.36			2.40501	1.56	1.29	1.88	36.73	-0.59
2.42407	2.36	1.92	2.87	36.44	-1.17			2.42407	2.32	1.84	2.86	36.44	-0.91			2.42407	1.96	1.63	2.35	36.44	-0.34			2.42407	1.56	1.29	1.88	36.44	-0.59
2.44314	2.39	1.95	2.9	36.16	-1.14			2.44314	2.35	1.89	2.87	36.16	-0.88			2.44314	1.98	1.66	2.37	36.16	-0.32			2.44314	1.59	1.32	1.9	36.16	-0.56
2.4622	2.39	1.93	2.92	35.88	-1.14			2.4622	2.35	1.86	2.91	35.88	-0.88			2.4622	1.98	1.62	2.38	35.88	-0.32			2.4622	1.58	1.3	1.91	35.88	-0.57
2.48126	2.41	1.96	2.92	35.61	-1.12			2.48126	2.36	1.87	2.92	35.61	-0.87			2.48126	1.99	1.64	2.36	35.61	-0.31			2.48126	1.6	1.34	1.9	35.61	-0.55
2.50033	2.44	2	2.93	35.33	-1.09			2.50033	2.36	1.88	2.92	35.33	-0.87			2.50033	2.01	1.68	2.39	35.33	-0.29			2.50033	1.62	1.36	1.93	35.33	-0.53
2.51939	2.44	2	2.94	35.07	-1.09			2.51939	2.4	1.92	2.91	35.07	-0.83			2.51939	2.02	1.68	2.41	35.07	-0.28			2.51939	1.65	1.38	1.94	35.07	-0.5
2.53845	2.45	2.02	2.93	34.8	-1.08			2.53845	2.41	1.94	2.92	34.8	-0.82			2.53845	2.02	1.67	2.4	34.8	-0.28			2.53845	1.65	1.36	1.94	34.8	-0.5
2.55751	2.45	2.01	2.93	34.54	-1.08			2.55751	2.43	1.97	2.92	34.54	-0.8			2.55751	2.04	1.7	2.42	34.54	-0.26			2.55751	1.65	1.38	1.95	34.54	-0.5
2.57657	2.49	2.05	2.94	34.29	-1.04			2.57657	2.45	1.98	2.95	34.29	-0.78			2.57657	2.05	1.71	2.42	34.29	-0.25			2.57657	1.66	1.38	1.96	34.29	-0.49
2.59563	2.51	2.08	2.95	34.04	-1.02			2.59563	2.46	2.01	2.95	34.04	-0.77			2.59563	2.07	1.75	2.44	34.04	-0.23			2.59563	1.67	1.39	1.98	34.04	-0.48
2.61469	2.51	2.08	2.96	33.79	-1.02			2.61469	2.49	2.05	2.97	33.79	-0.74			2.61469	2.1	1.77	2.45	33.79	-0.2			2.61469	1.69	1.41	2	33.79	-0.46
2.63375	2.52	2.08	2.97	33.54	-1.01			2.63375	2.5	2.04	2.99	33.54	-0.73			2.63375	2.12	1.8	2.46	33.54	-0.18			2.63375	1.7	1.42	2.01	33.54	-0.45
2.65281	2.54	2.14	2.96	33.3	-0.99			2.65281	2.52	2.07	3.01	33.3	-0.71			2.65281	2.12	1.79	2.48	33.3	-0.18			2.65281	1.73	1.45	2.03	33.3	-0.42
2.67186	2.57	2.16	2.98	33.07	-0.96			2.67186	2.53	2.1	3.01	33.07	-0.7			2.67186	2.14	1.82	2.5	33.07	-0.16			2.67186	1.74	1.46	2.03	33.07	-0.41
2.69092	2.58	2.17	2.98	32.83	-0.95			2.69092	2.53	2.1	2.99	32.83	-0.7			2.69092	2.13	1.79	2.5	32.83	-0.17			2.69092	1.73	1.47	2.02	32.83	-0.42
2.70998	2.6	2.19	3.01	32.6	-0.93			2.70998	2.55	2.13	3.01	32.6	-0.68			2.70998	2.16	1.84	2.5	32.6	-0.14			2.70998	1.73	1.48	2.01	32.6	-0.42
2.72903	2.61	2.2	3.03	32.37	-0.92			2.72903	2.56	2.14	3.01	32.37	-0.67			2.72903	2.18	1.86	2.53	32.37	-0.12			2.72903	1.74	1.5	2.01	32.37	-0.41
2.74809	2.61	2.22	3.03	32.15	-0.92			2.74809	2.58	2.17	3.02	32.15	-0.65			2.74809	2.19	1.86	2.54	32.15	-0.11			2.74809	1.76	1.5	2.05	32.15	-0.39
2.76714	2.63	2.23	3.03	31.93	-0.9			2.76714	2.59	2.18	3.03	31.93	-0.64			2.76714	2.2	1.9	2.53	31.93	-0.1			2.76714	1.78	1.52	2.06	31.93	-0.37
2.7862	2.66	2.28	3.05	31.71	-0.87			2.7862	2.61	2.21	3.05	31.71	-0.62			2.7862	2.2	1.92	2.52	31.71	-0.1			2.7862	1.76	1.52	2.04	31.71	-0.39
2.80525	2.67	2.29	3.07	31.49	-0.86			2.80525	2.63	2.23	3.08	31.49	-0.6			2.80525	2.21	1.93	2.52	31.49	-0.09			2.80525	1.78	1.55	2.03	31.49	-0.37
2.8243	2.68	2.29	3.09	31.28	-0.85			2.8243	2.65	2.25	3.09	31.28	-0.58			2.8243	2.22	1.93	2.53	31.28	-0.08			2.8243	1.79	1.55	2.04	31.28	-0.36
2.84335	2.71	2.33	3.1	31.07	-0.82			2.84335	2.67	2.27	3.12	31.07	-0.56			2.84335	2.23	1.94	2.55	31.07	-0.07			2.84335	1.8	1.57	2.05	31.07	-0.35
2.86241	2.72	2.35	3.11	30.86	-0.81			2.86241	2.69	2.28	3.15	30.86	-0.54			2.86241	2.27	1.99	2.58	30.86	-0.03			2.86241	1.82	1.59	2.06	30.86	-0.33
2.88146	2.73	2.36	3.12	30.66	-0.8			2.88146	2.71	2.31	3.16	30.66	-0.52			2.88146	2.3	2.02	2.6	30.66	0			2.88146	1.82	1.58	2.08	30.66	-0.33
2.90051	2.74	2.39	3.12	30.46	-0.79			2.90051	2.72	2.33	3.14	30.46	-0.51			2.90051	2.29	2	2.59	30.46	-0.01			2.90051	1.83	1.6	2.07	30.46	-0.32
2.91956	2.75	2.41	3.14	30.26	-0.78			2.91956	2.72	2.33	3.14	30.26	-0.51			2.91956	2.29	2.01	2.6	30.26	-0.01			2.91956	1.82	1.59	2.09	30.26	-0.33
2.9386	2.77	2.42	3.16	30.06	-0.76			2.9386	2.73	2.35	3.14	30.06	-0.5			2.9386	2.31	2.04	2.6	30.06	0.01			2.9386	1.84	1.63	2.1	30.06	-0.31
2.95765	2.81	2.48	3.16	29.87	-0.72			2.95765	2.75	2.38	3.14	29.87	-0.48			2.95765	2.35	2.09	2.63	29.87	0.05			2.95765	1.85	1.64	2.09	29.87	-0.3
2.9767	2.83	2.52	3.17	29.68	-0.7			2.9767	2.77	2.42	3.15	29.68	-0.46			2.9767	2.34	2.1	2.61	29.68	0.04			2.9767	1.85	1.65	2.07	29.68	-0.3
2.99575	2.85	2.54	3.19	29.49	-0.68			2.99575	2.78	2.45	3.15	29.49	-0.45			2.99575	2.35	2.1	2.62	29.49	0.05			2.99575	1.85	1.66	2.05	29.49	-0.3
3.01479	2.87	2.54	3.21	29.31	-0.66			3.01479	2.8	2.46	3.17	29.31	-0.43			3.01479	2.37	2.12	2.63	29.31	0.07			3.01479	1.85	1.64	2.07	29.31	-0.3
3.03384	2.89	2.56	3.26	29.12	-0.64			3.03384	2.83	2.5	3.18	29.12	-0.4			3.03384	2.36	2.09	2.65	29.12	0.06			3.03384	1.86	1.66	2.07	29.12	-0.29
3.05288	2.88	2.56	3.25	28.94	-0.65			3.05288	2.83	2.49	3.19	28.94	-0.4			3.05288	2.37	2.12	2.64	28.94	0.07			3.05288	1.88	1.69	2.09	28.94	-0.27
3.07193	2.89	2.57	3.22	28.76	-0.64			3.07193	2.83	2.5	3.19	28.76	-0.4			3.07193	2.37	2.11	2.66	28.76	0.07			3.07193	1.87	1.68	2.09	28.76	-0.28
3.09097	2.91	2.62	3.22	28.58	-0.62			3.09097	2.85	2.51	3.22	28.58	-0.38			3.09097	2.39	2.14	2.67	28.58	0.09			3.09097	1.87	1.69	2.08	28.58	-0.28
3.11001	2.92	2.63	3.22	28.41	-0.61			3.11001	2.86	2.53	3.22	28.41	-0.37			3.11001	2.4	2.17	2.67	28.41	0.1			3.11001	1.87	1.7	2.06	28.41	-0.28
3.12905	2.93	2.62	3.23	28.24	-0.6			3.12905	2.87	2.55	3.24	28.24	-0.36			3.12905	2.39	2.15	2.68	28.24	0.09			3.12905	1.88	1.71	2.07	28.24	-0.27
3.1481	2.95	2.66	3.27	28.06	-0.58			3.1481	2.89	2.58	3.24	28.06	-0.34			3.1481	2.39	2.13	2.69	28.06	0.09			3.1481	1.9	1.74	2.07	28.06	-0.25
3.16714	2.96	2.67	3.29	27.9	-0.57			3.16714	2.9	2.58	3.26	27.9	-0.33			3.16714	2.41	2.16	2.71	27.9	0.11			3.16714	1.9	1.73	2.08	27.9	-0.25
3.18618	3.01	2.73	3.31	27.73	-0.52			3.18618	2.9	2.61	3.23	27.73	-0.33			3.18618	2.42	2.17	2.7	27.73	0.12			3.18618	1.9	1.73	2.11	27.73	-0.25
3.20522	3.01	2.72	3.31	27.56	-0.52			3.20522	2.91	2.61	3.23	27.56	-0.32			3.20522	2.42	2.17	2.7	27.56	0.12			3.20522	1.9	1.73	2.09	27.56	-0.25
3.22425	3.02	2.73	3.33	27.4	-0.51			3.22425	2.94	2.64	3.26	27.4	-0.29			3.22425	2.41	2.16	2.7	27.4	0.11			3.22425	1.91	1.76	2.08	27.4	-0.24
3.24329	3.02	2.74	3.33	27.24	-0.51			3.24329	2.93	2.63	3.27	27.24	-0.3			3.24329	2.42	2.17	2.7	27.24	0.12			3.24329	1.91	1.76	2.07	27.24	-0.24
3.26233	3.04	2.76	3.35	27.08	-0.49			3.26233	2.94	2.64	3.29	27.08	-0.29			3.26233	2.44	2.21	2.7	27.08	0.14			3.26233	1.9	1.75	2.07	27.08	-0.25
3.28137	3.04	2.75	3.35	26.92	-0.49			3.28137	2.94	2.64	3.26	26.92	-0.29			3.28137	2.44	2.2	2.69	26.92	0.14			3.28137	1.91	1.74	2.09	26.92	-0.24
3.3004	3.05	2.75	3.35	26.77	-0.48			3.3004	2.95	2.65	3.26	26.77	-0.28			3.3004	2.44	2.2	2.68	26.77	0.14			3.3004	1.9	1.74	2.09	26.77	-0.25
3.31944	3.08	2.77	3.4	26.62	-0.45			3.31944	2.97	2.69	3.29	26.62	-0.26			3.31944	2.45	2.23	2.69	26.62	0.15			3.31944	1.9	1.73	2.09	26.62	-0.25
3.33847	3.09	2.81	3.38	26.46	-0.44			3.33847	2.98	2.7	3.3	26.46	-0.25			3.33847	2.45	2.24	2.68	26.46	0.15			3.33847	1.91	1.77	2.08	26.46	-0.24
3.3575	3.08	2.8	3.37	26.31	-0.45			3.3575	2.99	2.7	3.3	26.31	-0.24			3.3575	2.45	2.23	2.69	26.31	0.15			3.3575	1.91	1.77	2.07	26.31	-0.24
3.37654	3.1	2.83	3.4	26.17	-0.43			3.37654	2.99	2.7	3.32	26.17	-0.24			3.37654	2.46	2.23	2.71	26.17	0.16			3.37654	1.91	1.75	2.08	26.17	-0.24
3.39557	3.12	2.84	3.42	26.02	-0.41			3.39557	3.01	2.72	3.34	26.02	-0.22			3.39557	2.45	2.24	2.69	26.02	0.15			3.39557	1.93	1.75	2.1	26.02	-0.22
3.4146	3.13	2.86	3.42	25.87	-0.4			3.4146	3.01	2.72	3.34	25.87	-0.22			3.4146	2.47	2.25	2.72	25.87	0.17			3.4146	1.92	1.75	2.09	25.87	-0.23
3.43363	3.13	2.85	3.41	25.73	-0.4			3.43363	3.02	2.72	3.35	25.73	-0.21			3.43363	2.48	2.27	2.73	25.73	0.18			3.43363	1.91	1.75	2.09	25.73	-0.24
3.45266	3.15	2.87	3.42	25.59	-0.38			3.45266	3.02	2.74	3.34	25.59	-0.21			3.45266	2.47	2.25	2.72	25.59	0.17			3.45266	1.92	1.77	2.09	25.59	-0.23
3.47169	3.14	2.86	3.45	25.45	-0.39			3.47169	3.02	2.73	3.36	25.45	-0.21			3.47169	2.47	2.26	2.7	25.45	0.17			3.47169	1.91	1.75	2.09	25.45	-0.24
3.49072	3.16	2.87	3.47	25.31	-0.37			3.49072	3.02	2.71	3.37	25.31	-0.21			3.49072	2.46	2.25	2.69	25.31	0.16			3.49072	1.91	1.75	2.1	25.31	-0.24
3.50974	3.16	2.86	3.47	25.17	-0.37			3.50974	3.03	2.74	3.35	25.17	-0.2			3.50974	2.45	2.21	2.71	25.17	0.15			3.50974	1.92	1.77	2.1	25.17	-0.23
3.52877	3.17	2.9	3.47	25.04	-0.36			3.52877	3.03	2.74	3.37	25.04	-0.2			3.52877	2.46	2.26	2.68	25.04	0.16			3.52877	1.93	1.78	2.11	25.04	-0.22
3.5478	3.18	2.92	3.48	24.9	-0.35			3.5478	3.05	2.76	3.37	24.9	-0.18			3.5478	2.47	2.27	2.68	24.9	0.17			3.5478	1.94	1.78	2.12	24.9	-0.21
3.56682	3.21	2.93	3.51	24.77	-0.32			3.56682	3.06	2.78	3.37	24.77	-0.17			3.56682	2.47	2.27	2.7	24.77	0.17			3.56682	1.94	1.77	2.12	24.77	-0.21
3.58585	3.2	2.93	3.51	24.64	-0.33			3.58585	3.07	2.79	3.36	24.64	-0.16			3.58585	2.48	2.27	2.71	24.64	0.18			3.58585	1.94	1.78	2.12	24.64	-0.21
3.60487	3.2	2.94	3.48	24.51	-0.33			3.60487	3.07	2.79	3.39	24.51	-0.16			3.60487	2.49	2.28	2.73	24.51	0.19			3.60487	1.95	1.79	2.13	24.51	-0.2
3.62389	3.21	2.95	3.48	24.38	-0.32			3.62389	3.08	2.79	3.39	24.38	-0.15			3.62389	2.5	2.31	2.73	24.38	0.2			3.62389	1.95	1.8	2.12	24.38	-0.2
3.64291	3.22	2.95	3.49	24.25	-0.31			3.64291	3.08	2.8	3.39	24.25	-0.15			3.64291	2.5	2.29	2.73	24.25	0.2			3.64291	1.94	1.79	2.1	24.25	-0.21
3.66194	3.24	2.96	3.54	24.13	-0.29			3.66194	3.08	2.79	3.41	24.13	-0.15			3.66194	2.49	2.28	2.72	24.13	0.19			3.66194	1.95	1.79	2.12	24.13	-0.2
3.68096	3.25	2.96	3.55	24	-0.28			3.68096	3.07	2.8	3.39	24	-0.16			3.68096	2.49	2.28	2.72	24	0.19			3.68096	1.96	1.82	2.11	24	-0.19
3.69998	3.26	2.99	3.56	23.88	-0.27			3.69998	3.08	2.81	3.39	23.88	-0.15			3.69998	2.5	2.31	2.72	23.88	0.2			3.69998	1.95	1.8	2.09	23.88	-0.2
3.71899	3.26	2.99	3.56	23.76	-0.27			3.71899	3.09	2.82	3.39	23.76	-0.14			3.71899	2.49	2.3	2.7	23.76	0.19			3.71899	1.96	1.82	2.1	23.76	-0.19
3.73801	3.25	2.97	3.56	23.64	-0.28			3.73801	3.11	2.85	3.4	23.64	-0.12			3.73801	2.48	2.27	2.71	23.64	0.18			3.73801	1.97	1.85	2.11	23.64	-0.18
3.75703	3.27	2.98	3.57	23.52	-0.26			3.75703	3.11	2.85	3.41	23.52	-0.12			3.75703	2.5	2.3	2.72	23.52	0.2			3.75703	1.95	1.8	2.12	23.52	-0.2
3.77605	3.27	3.01	3.56	23.4	-0.26			3.77605	3.12	2.85	3.42	23.4	-0.11			3.77605	2.52	2.31	2.73	23.4	0.22			3.77605	1.97	1.81	2.14	23.4	-0.18
3.79506	3.27	2.98	3.58	23.28	-0.26			3.79506	3.13	2.86	3.44	23.28	-0.1			3.79506	2.52	2.31	2.73	23.28	0.22			3.79506	1.97	1.8	2.14	23.28	-0.18
3.81407	3.29	3	3.6	23.17	-0.24			3.81407	3.12	2.83	3.44	23.17	-0.11			3.81407	2.52	2.32	2.72	23.17	0.22			3.81407	1.96	1.81	2.13	23.17	-0.19
3.83309	3.29	3.01	3.59	23.05	-0.24			3.83309	3.13	2.84	3.46	23.05	-0.1			3.83309	2.53	2.33	2.72	23.05	0.23			3.83309	1.96	1.81	2.12	23.05	-0.19
3.8521	3.3	3.03	3.59	22.94	-0.23			3.8521	3.15	2.86	3.47	22.94	-0.08			3.8521	2.54	2.34	2.73	22.94	0.24			3.8521	1.97	1.82	2.13	22.94	-0.18
3.87111	3.29	3.02	3.57	22.82	-0.24			3.87111	3.13	2.86	3.45	22.82	-0.1			3.87111	2.53	2.31	2.74	22.82	0.23			3.87111	1.97	1.83	2.12	22.82	-0.18
3.89012	3.31	3.04	3.57	22.71	-0.22			3.89012	3.13	2.85	3.46	22.71	-0.1			3.89012	2.52	2.31	2.73	22.71	0.22			3.89012	1.98	1.83	2.14	22.71	-0.17
3.90913	3.33	3.07	3.6	22.6	-0.2			3.90913	3.14	2.86	3.46	22.6	-0.09			3.90913	2.53	2.33	2.73	22.6	0.23			3.90913	1.99	1.84	2.14	22.6	-0.16
3.92814	3.33	3.07	3.61	22.49	-0.2			3.92814	3.15	2.88	3.46	22.49	-0.08			3.92814	2.52	2.32	2.75	22.49	0.22			3.92814	1.99	1.83	2.15	22.49	-0.16
3.94715	3.31	3.04	3.6	22.38	-0.22			3.94715	3.14	2.87	3.44	22.38	-0.09			3.94715	2.52	2.31	2.76	22.38	0.22			3.94715	2.01	1.87	2.16	22.38	-0.14
3.96616	3.34	3.07	3.64	22.28	-0.19			3.96616	3.15	2.9	3.43	22.28	-0.08			3.96616	2.52	2.3	2.74	22.28	0.22			3.96616	2.01	1.87	2.17	22.28	-0.14
3.98517	3.35	3.06	3.65	22.17	-0.18			3.98517	3.15	2.89	3.43	22.17	-0.08			3.98517	2.53	2.33	2.74	22.17	0.23			3.98517	2.02	1.87	2.18	22.17	-0.13
4.00417	3.37	3.09	3.65	22.07	-0.16			4.00417	3.16	2.9	3.45	22.07	-0.07			4.00417	2.54	2.35	2.74	22.07	0.24			4.00417	2.01	1.87	2.16	22.07	-0.14
4.02318	3.36	3.08	3.66	21.96	-0.17			4.02318	3.15	2.89	3.46	21.96	-0.08			4.02318	2.53	2.34	2.74	21.96	0.23			4.02318	2	1.86	2.15	21.96	-0.15
4.04218	3.36	3.09	3.66	21.86	-0.17			4.04218	3.15	2.89	3.46	21.86	-0.08			4.04218	2.54	2.35	2.74	21.86	0.24			4.04218	1.99	1.84	2.14	21.86	-0.16
4.06119	3.38	3.09	3.69	21.76	-0.15			4.06119	3.16	2.89	3.47	21.76	-0.07			4.06119	2.54	2.36	2.74	21.76	0.24			4.06119	1.99	1.85	2.14	21.76	-0.16
4.08019	3.38	3.09	3.7	21.66	-0.15			4.08019	3.18	2.91	3.47	21.66	-0.05			4.08019	2.55	2.35	2.78	21.66	0.25			4.08019	2	1.86	2.15	21.66	-0.15
4.09919	3.38	3.1	3.71	21.55	-0.15			4.09919	3.18	2.9	3.48	21.55	-0.05			4.09919	2.55	2.36	2.77	21.55	0.25			4.09919	1.99	1.85	2.15	21.55	-0.16
4.11819	3.38	3.11	3.68	21.46	-0.15			4.11819	3.19	2.92	3.49	21.46	-0.04			4.11819	2.55	2.36	2.75	21.46	0.25			4.11819	2	1.85	2.16	21.46	-0.15
4.13719	3.39	3.14	3.68	21.36	-0.14			4.13719	3.2	2.93	3.5	21.36	-0.03			4.13719	2.54	2.35	2.73	21.36	0.24			4.13719	2.02	1.89	2.16	21.36	-0.13
4.15619	3.4	3.14	3.68	21.26	-0.13			4.15619	3.2	2.93	3.5	21.26	-0.03			4.15619	2.55	2.37	2.75	21.26	0.25			4.15619	2	1.88	2.14	21.26	-0.15
4.17519	3.41	3.14	3.69	21.16	-0.12			4.17519	3.21	2.94	3.51	21.16	-0.02			4.17519	2.55	2.36	2.76	21.16	0.25			4.17519	2	1.87	2.15	21.16	-0.15
4.19418	3.41	3.15	3.69	21.07	-0.12			4.19418	3.21	2.92	3.51	21.07	-0.02			4.19418	2.56	2.36	2.77	21.07	0.26			4.19418	2	1.86	2.15	21.07	-0.15
4.21318	3.42	3.17	3.67	20.97	-0.11			4.21318	3.21	2.94	3.5	20.97	-0.02			4.21318	2.56	2.37	2.76	20.97	0.26			4.21318	1.99	1.85	2.14	20.97	-0.16
4.23217	3.44	3.19	3.69	20.88	-0.09			4.23217	3.21	2.95	3.49	20.88	-0.02			4.23217	2.55	2.36	2.74	20.88	0.25			4.23217	2.01	1.87	2.16	20.88	-0.14
4.25117	3.44	3.16	3.73	20.78	-0.09			4.25117	3.21	2.95	3.51	20.78	-0.02			4.25117	2.55	2.36	2.76	20.78	0.25			4.25117	2.01	1.87	2.16	20.78	-0.14
4.27016	3.47	3.19	3.77	20.69	-0.06			4.27016	3.22	2.95	3.51	20.69	-0.01			4.27016	2.56	2.36	2.76	20.69	0.26			4.27016	2.01	1.88	2.16	20.69	-0.14
4.28915	3.46	3.2	3.74	20.6	-0.07			4.28915	3.24	2.97	3.54	20.6	0.01			4.28915	2.56	2.37	2.75	20.6	0.26			4.28915	2.02	1.89	2.17	20.6	-0.13
4.30814	3.45	3.19	3.73	20.51	-0.08			4.30814	3.22	2.94	3.55	20.51	-0.01			4.30814	2.56	2.38	2.77	20.51	0.26			4.30814	2.02	1.89	2.18	20.51	-0.13
4.32713	3.46	3.21	3.75	20.42	-0.07			4.32713	3.23	2.97	3.55	20.42	0			4.32713	2.59	2.41	2.78	20.42	0.29			4.32713	2.02	1.87	2.18	20.42	-0.13
4.34612	3.48	3.23	3.76	20.33	-0.05			4.34612	3.24	2.98	3.54	20.33	0.01			4.34612	2.59	2.39	2.8	20.33	0.29			4.34612	2.02	1.87	2.18	20.33	-0.13
4.36511	3.49	3.24	3.77	20.24	-0.04			4.36511	3.24	2.98	3.54	20.24	0.01			4.36511	2.58	2.37	2.8	20.24	0.28			4.36511	2.03	1.89	2.18	20.24	-0.12
4.3841	3.48	3.23	3.75	20.15	-0.05			4.3841	3.24	2.98	3.54	20.15	0.01			4.3841	2.58	2.39	2.79	20.15	0.28			4.3841	2.04	1.9	2.19	20.15	-0.11
4.40309	3.48	3.22	3.76	20.07	-0.05			4.40309	3.25	2.97	3.56	20.07	0.02			4.40309	2.58	2.4	2.78	20.07	0.28			4.40309	2.04	1.9	2.2	20.07	-0.11
4.42207	3.49	3.24	3.76	19.98	-0.04			4.42207	3.27	2.99	3.59	19.98	0.04			4.42207	2.56	2.37	2.77	19.98	0.26			4.42207	2.05	1.91	2.2	19.98	-0.1
4.44106	3.51	3.25	3.78	19.9	-0.02			4.44106	3.26	2.97	3.58	19.9	0.03			4.44106	2.57	2.38	2.78	19.9	0.27			4.44106	2.05	1.91	2.2	19.9	-0.1
4.46004	3.51	3.27	3.79	19.81	-0.02			4.46004	3.26	3	3.56	19.81	0.03			4.46004	2.57	2.38	2.78	19.81	0.27			4.46004	2.05	1.9	2.21	19.81	-0.1
4.47902	3.53	3.27	3.8	19.73	0			4.47902	3.26	3.01	3.55	19.73	0.03			4.47902	2.57	2.38	2.76	19.73	0.27			4.47902	2.04	1.9	2.21	19.73	-0.11
4.498	3.54	3.28	3.83	19.64	0.01			4.498	3.27	3.01	3.58	19.64	0.04			4.498	2.56	2.37	2.77	19.64	0.26			4.498	2.04	1.9	2.2	19.64	-0.11
4.51699	3.54	3.27	3.84	19.56	0.01			4.51699	3.28	3.01	3.59	19.56	0.05			4.51699	2.57	2.38	2.76	19.56	0.27			4.51699	2.05	1.91	2.19	19.56	-0.1
4.53596	3.54	3.28	3.83	19.48	0.01			4.53596	3.27	3.01	3.57	19.48	0.04			4.53596	2.56	2.39	2.73	19.48	0.26			4.53596	2.05	1.92	2.19	19.48	-0.1
4.55494	3.55	3.3	3.83	19.4	0.02			4.55494	3.28	3.04	3.55	19.4	0.05			4.55494	2.57	2.39	2.76	19.4	0.27			4.55494	2.05	1.93	2.18	19.4	-0.1
4.57392	3.55	3.29	3.82	19.32	0.02			4.57392	3.29	3.06	3.54	19.32	0.06			4.57392	2.59	2.42	2.76	19.32	0.29			4.57392	2.05	1.93	2.19	19.32	-0.1
4.5929	3.57	3.33	3.82	19.24	0.04			4.5929	3.29	3.05	3.58	19.24	0.06			4.5929	2.59	2.41	2.77	19.24	0.29			4.5929	2.04	1.91	2.2	19.24	-0.11
4.61187	3.57	3.33	3.83	19.16	0.04			4.61187	3.3	3.06	3.57	19.16	0.07			4.61187	2.59	2.42	2.8	19.16	0.29			4.61187	2.05	1.92	2.2	19.16	-0.1
4.63085	3.57	3.32	3.85	19.08	0.04			4.63085	3.31	3.09	3.59	19.08	0.08			4.63085	2.59	2.41	2.81	19.08	0.29			4.63085	2.05	1.92	2.19	19.08	-0.1
4.64982	3.57	3.32	3.84	19	0.04			4.64982	3.31	3.06	3.61	19	0.08			4.64982	2.58	2.37	2.8	19	0.28			4.64982	2.05	1.92	2.19	19	-0.1
4.66879	3.57	3.31	3.86	18.93	0.04			4.66879	3.32	3.06	3.61	18.93	0.09			4.66879	2.59	2.39	2.79	18.93	0.29			4.66879	2.06	1.93	2.19	18.93	-0.09
4.68777	3.58	3.33	3.86	18.85	0.05			4.68777	3.34	3.07	3.64	18.85	0.11			4.68777	2.59	2.41	2.78	18.85	0.29			4.68777	2.05	1.91	2.2	18.85	-0.1
4.70674	3.59	3.34	3.87	18.77	0.06			4.70674	3.35	3.09	3.64	18.77	0.12			4.70674	2.59	2.4	2.79	18.77	0.29			4.70674	2.04	1.9	2.19	18.77	-0.11
4.72571	3.59	3.34	3.87	18.7	0.06			4.72571	3.35	3.1	3.62	18.7	0.12			4.72571	2.61	2.45	2.8	18.7	0.31			4.72571	2.05	1.92	2.19	18.7	-0.1
4.74467	3.61	3.37	3.86	18.62	0.08			4.74467	3.34	3.09	3.63	18.62	0.11			4.74467	2.61	2.43	2.81	18.62	0.31			4.74467	2.05	1.91	2.2	18.62	-0.1
4.76364	3.61	3.37	3.89	18.55	0.08			4.76364	3.35	3.1	3.64	18.55	0.12			4.76364	2.6	2.4	2.81	18.55	0.3			4.76364	2.04	1.91	2.2	18.55	-0.11
4.78261	3.63	3.38	3.9	18.48	0.1			4.78261	3.35	3.08	3.67	18.48	0.12			4.78261	2.61	2.42	2.82	18.48	0.31			4.78261	2.05	1.92	2.2	18.48	-0.1
4.80157	3.63	3.38	3.9	18.4	0.1			4.80157	3.36	3.1	3.66	18.4	0.13			4.80157	2.61	2.43	2.82	18.4	0.31			4.80157	2.05	1.91	2.2	18.4	-0.1
4.82054	3.62	3.37	3.9	18.33	0.09			4.82054	3.36	3.1	3.67	18.33	0.13			4.82054	2.61	2.44	2.8	18.33	0.31			4.82054	2.05	1.93	2.19	18.33	-0.1
4.8395	3.64	3.39	3.9	18.26	0.11			4.8395	3.36	3.08	3.67	18.26	0.13			4.8395	2.61	2.43	2.8	18.26	0.31			4.8395	2.06	1.93	2.2	18.26	-0.09
4.85846	3.63	3.38	3.89	18.19	0.1			4.85846	3.36	3.09	3.67	18.19	0.13			4.85846	2.61	2.42	2.82	18.19	0.31			4.85846	2.07	1.93	2.21	18.19	-0.08
4.87742	3.63	3.38	3.9	18.12	0.1			4.87742	3.38	3.12	3.7	18.12	0.15			4.87742	2.61	2.42	2.83	18.12	0.31			4.87742	2.07	1.94	2.21	18.12	-0.08
4.89638	3.64	3.38	3.91	18.05	0.11			4.89638	3.39	3.14	3.7	18.05	0.16			4.89638	2.62	2.42	2.84	18.05	0.32			4.89638	2.07	1.94	2.21	18.05	-0.08
4.91534	3.65	3.42	3.91	17.98	0.12			4.91534	3.39	3.15	3.68	17.98	0.16			4.91534	2.63	2.45	2.83	17.98	0.33			4.91534	2.08	1.96	2.2	17.98	-0.07
4.9343	3.65	3.42	3.91	17.91	0.12			4.9343	3.4	3.16	3.68	17.91	0.17			4.9343	2.6	2.42	2.81	17.91	0.3			4.9343	2.07	1.94	2.19	17.91	-0.08
4.95326	3.66	3.42	3.91	17.84	0.13			4.95326	3.41	3.17	3.69	17.84	0.18			4.95326	2.63	2.47	2.81	17.84	0.33			4.95326	2.07	1.94	2.2	17.84	-0.08
4.97221	3.67	3.44	3.92	17.77	0.14			4.97221	3.42	3.17	3.71	17.77	0.19			4.97221	2.62	2.45	2.8	17.77	0.32			4.97221	2.07	1.95	2.2	17.77	-0.08
4.99117	3.66	3.42	3.93	17.7	0.13			4.99117	3.41	3.15	3.71	17.7	0.18			4.99117	2.62	2.45	2.8	17.7	0.32			4.99117	2.08	1.95	2.22	17.7	-0.07
5.01012	3.65	3.41	3.92	17.64	0.12			5.01012	3.42	3.17	3.71	17.64	0.19			5.01012	2.63	2.45	2.81	17.64	0.33			5.01012	2.08	1.96	2.22	17.64	-0.07
5.02907	3.67	3.44	3.93	17.57	0.14			5.02907	3.44	3.19	3.72	17.57	0.21			5.02907	2.62	2.43	2.79	17.57	0.32			5.02907	2.08	1.96	2.21	17.57	-0.07
5.04802	3.67	3.43	3.94	17.51	0.14			5.04802	3.43	3.18	3.71	17.51	0.2			5.04802	2.62	2.44	2.8	17.51	0.32			5.04802	2.08	1.96	2.21	17.51	-0.07
5.06698	3.69	3.45	3.97	17.44	0.16			5.06698	3.45	3.21	3.73	17.44	0.22			5.06698	2.63	2.46	2.81	17.44	0.33			5.06698	2.1	1.98	2.21	17.44	-0.05
5.08592	3.7	3.45	3.97	17.37	0.17			5.08592	3.47	3.22	3.75	17.37	0.24			5.08592	2.63	2.46	2.82	17.37	0.33			5.08592	2.09	1.97	2.21	17.37	-0.06
5.10487	3.69	3.44	3.96	17.31	0.16			5.10487	3.45	3.21	3.74	17.31	0.22			5.10487	2.63	2.46	2.81	17.31	0.33			5.10487	2.08	1.97	2.21	17.31	-0.07
5.12382	3.68	3.43	3.95	17.25	0.15			5.12382	3.45	3.21	3.74	17.25	0.22			5.12382	2.65	2.49	2.83	17.25	0.35			5.12382	2.08	1.95	2.21	17.25	-0.07
5.14277	3.68	3.43	3.96	17.18	0.15			5.14277	3.47	3.23	3.75	17.18	0.24			5.14277	2.64	2.49	2.81	17.18	0.34			5.14277	2.08	1.97	2.21	17.18	-0.07
5.16171	3.71	3.47	3.97	17.12	0.18			5.16171	3.48	3.24	3.77	17.12	0.25			5.16171	2.65	2.49	2.83	17.12	0.35			5.16171	2.08	1.97	2.22	17.12	-0.07
5.18065	3.71	3.47	3.99	17.06	0.18			5.18065	3.49	3.26	3.77	17.06	0.26			5.18065	2.65	2.48	2.82	17.06	0.35			5.18065	2.08	1.96	2.23	17.06	-0.07
5.19959	3.7	3.45	4	17	0.17			5.19959	3.49	3.26	3.75	17	0.26			5.19959	2.64	2.47	2.81	17	0.34			5.19959	2.09	1.97	2.23	17	-0.06
5.21854	3.72	3.47	4	16.93	0.19			5.21854	3.49	3.26	3.76	16.93	0.26			5.21854	2.63	2.47	2.82	16.93	0.33			5.21854	2.09	1.95	2.23	16.93	-0.06
5.23748	3.74	3.51	4	16.87	0.21			5.23748	3.49	3.26	3.76	16.87	0.26			5.23748	2.65	2.49	2.83	16.87	0.35			5.23748	2.09	1.95	2.23	16.87	-0.06
5.25641	3.74	3.51	4	16.81	0.21			5.25641	3.5	3.28	3.76	16.81	0.27			5.25641	2.65	2.49	2.83	16.81	0.35			5.25641	2.1	1.98	2.24	16.81	-0.05
5.27535	3.74	3.5	4.01	16.75	0.21			5.27535	3.51	3.3	3.77	16.75	0.28			5.27535	2.66	2.49	2.86	16.75	0.36			5.27535	2.1	1.97	2.24	16.75	-0.05
5.29429	3.73	3.49	4	16.69	0.2			5.29429	3.5	3.27	3.78	16.69	0.27			5.29429	2.68	2.51	2.87	16.69	0.38			5.29429	2.09	1.96	2.23	16.69	-0.06
5.31322	3.73	3.5	3.98	16.63	0.2			5.31322	3.51	3.28	3.78	16.63	0.28			5.31322	2.67	2.49	2.86	16.63	0.37			5.31322	2.09	1.98	2.22	16.63	-0.06
5.33216	3.74	3.51	3.99	16.57	0.21			5.33216	3.52	3.29	3.79	16.57	0.29			5.33216	2.67	2.5	2.85	16.57	0.37			5.33216	2.1	1.97	2.22	16.57	-0.05
5.35109	3.74	3.51	3.99	16.51	0.21			5.35109	3.53	3.29	3.81	16.51	0.3			5.35109	2.68	2.5	2.86	16.51	0.38			5.35109	2.1	1.97	2.23	16.51	-0.05
5.37002	3.74	3.5	4	16.46	0.21			5.37002	3.55	3.33	3.82	16.46	0.32			5.37002	2.67	2.49	2.86	16.46	0.37			5.37002	2.11	1.99	2.23	16.46	-0.04
5.38895	3.74	3.5	4	16.4	0.21			5.38895	3.55	3.32	3.83	16.4	0.32			5.38895	2.68	2.51	2.85	16.4	0.38			5.38895	2.11	1.99	2.23	16.4	-0.04
5.40788	3.76	3.54	4.01	16.34	0.23			5.40788	3.56	3.34	3.82	16.34	0.33			5.40788	2.69	2.52	2.86	16.34	0.39			5.40788	2.11	2	2.24	16.34	-0.04
5.42681	3.75	3.51	4.02	16.28	0.22			5.42681	3.57	3.34	3.83	16.28	0.34			5.42681	2.67	2.51	2.84	16.28	0.37			5.42681	2.12	2.01	2.25	16.28	-0.03
5.44574	3.77	3.55	4.02	16.23	0.24			5.44574	3.59	3.36	3.85	16.23	0.36			5.44574	2.68	2.53	2.83	16.23	0.38			5.44574	2.13	2.01	2.27	16.23	-0.02
5.46467	3.8	3.57	4.03	16.17	0.27			5.46467	3.58	3.34	3.85	16.17	0.35			5.46467	2.7	2.55	2.85	16.17	0.4			5.46467	2.13	2.02	2.27	16.17	-0.02
5.48359	3.8	3.58	4.04	16.12	0.27			5.48359	3.58	3.35	3.83	16.12	0.35			5.48359	2.69	2.53	2.85	16.12	0.39			5.48359	2.13	2.03	2.25	16.12	-0.02
5.50251	3.77	3.53	4.04	16.06	0.24			5.50251	3.58	3.35	3.86	16.06	0.35			5.50251	2.68	2.53	2.84	16.06	0.38			5.50251	2.12	2.02	2.25	16.06	-0.03
5.52144	3.77	3.53	4.03	16.01	0.24			5.52144	3.61	3.37	3.88	16.01	0.38			5.52144	2.68	2.52	2.83	16.01	0.38			5.52144	2.13	2.03	2.25	16.01	-0.02
5.54036	3.78	3.53	4.05	15.95	0.25			5.54036	3.62	3.37	3.91	15.95	0.39			5.54036	2.68	2.54	2.83	15.95	0.38			5.54036	2.13	2.03	2.24	15.95	-0.02
5.55928	3.79	3.54	4.05	15.9	0.26			5.55928	3.63	3.39	3.92	15.9	0.4			5.55928	2.69	2.53	2.85	15.9	0.39			5.55928	2.14	2.02	2.26	15.9	-0.01
5.5782	3.8	3.56	4.06	15.84	0.27			5.5782	3.64	3.42	3.91	15.84	0.41			5.5782	2.69	2.54	2.84	15.84	0.39			5.5782	2.13	2.01	2.26	15.84	-0.02
5.59711	3.81	3.58	4.06	15.79	0.28			5.59711	3.64	3.42	3.91	15.79	0.41			5.59711	2.69	2.54	2.84	15.79	0.39			5.59711	2.13	2.01	2.24	15.79	-0.02
5.61603	3.81	3.59	4.05	15.74	0.28			5.61603	3.66	3.43	3.93	15.74	0.43			5.61603	2.7	2.56	2.84	15.74	0.4			5.61603	2.16	2.05	2.26	15.74	0.01
5.63495	3.8	3.58	4.04	15.68	0.27			5.63495	3.65	3.41	3.93	15.68	0.42			5.63495	2.69	2.54	2.85	15.68	0.39			5.63495	2.16	2.04	2.27	15.68	0.01
5.65386	3.81	3.6	4.04	15.63	0.28			5.65386	3.65	3.41	3.93	15.63	0.42			5.65386	2.7	2.55	2.84	15.63	0.4			5.65386	2.16	2.05	2.27	15.63	0.01
5.67277	3.82	3.6	4.05	15.58	0.29			5.67277	3.67	3.44	3.93	15.58	0.44			5.67277	2.72	2.57	2.87	15.58	0.42			5.67277	2.16	2.05	2.27	15.58	0.01
5.69168	3.81	3.6	4.06	15.53	0.28			5.69168	3.68	3.45	3.95	15.53	0.45			5.69168	2.71	2.56	2.87	15.53	0.41			5.69168	2.15	2.03	2.27	15.53	0
5.71059	3.82	3.59	4.07	15.48	0.29			5.71059	3.68	3.44	3.96	15.48	0.45			5.71059	2.72	2.58	2.87	15.48	0.42			5.71059	2.15	2.04	2.27	15.48	0
5.7295	3.82	3.59	4.07	15.42	0.29			5.7295	3.68	3.45	3.95	15.42	0.45			5.7295	2.7	2.54	2.88	15.42	0.4			5.7295	2.16	2.04	2.29	15.42	0.01
5.74841	3.81	3.58	4.07	15.37	0.28			5.74841	3.69	3.47	3.96	15.37	0.46			5.74841	2.71	2.55	2.89	15.37	0.41			5.74841	2.18	2.05	2.31	15.37	0.03
5.76732	3.82	3.59	4.06	15.32	0.29			5.76732	3.72	3.51	3.97	15.32	0.49			5.76732	2.73	2.58	2.89	15.32	0.43			5.76732	2.18	2.06	2.3	15.32	0.03
5.78622	3.83	3.61	4.08	15.27	0.3			5.78622	3.73	3.53	3.98	15.27	0.5			5.78622	2.74	2.6	2.9	15.27	0.44			5.78622	2.16	2.04	2.29	15.27	0.01
5.80513	3.82	3.59	4.07	15.22	0.29			5.80513	3.71	3.48	4	15.22	0.48			5.80513	2.73	2.59	2.9	15.22	0.43			5.80513	2.16	2.03	2.28	15.22	0.01
5.82403	3.82	3.61	4.05	15.17	0.29			5.82403	3.72	3.5	3.99	15.17	0.49			5.82403	2.73	2.58	2.9	15.17	0.43			5.82403	2.15	2.03	2.29	15.17	0
5.84293	3.84	3.62	4.06	15.13	0.31			5.84293	3.73	3.51	3.98	15.13	0.5			5.84293	2.74	2.59	2.89	15.13	0.44			5.84293	2.16	2.04	2.29	15.13	0.01
5.86183	3.83	3.61	4.08	15.08	0.3			5.86183	3.74	3.5	4.02	15.08	0.51			5.86183	2.74	2.6	2.89	15.08	0.44			5.86183	2.19	2.08	2.29	15.08	0.04
5.88073	3.83	3.62	4.08	15.03	0.3			5.88073	3.75	3.51	4.03	15.03	0.52			5.88073	2.74	2.6	2.89	15.03	0.44			5.88073	2.17	2.06	2.3	15.03	0.02
5.89962	3.84	3.63	4.08	14.98	0.31	0.201299		5.89962	3.77	3.54	4.03	14.98	0.54	0.306818		5.89962	2.76	2.64	2.89	14.98	0.46	0.247312		5.89962	2.19	2.08	2.31	14.98	0.04	0.0169492
5.91852	3.86	3.65	4.1	14.93	0.33	0.214286		5.91852	3.76	3.54	4.03	14.93	0.53	0.301136		5.91852	2.75	2.61	2.89	14.93	0.45	0.241935		5.91852	2.2	2.1	2.31	14.93	0.05	0.0211864
5.93742	3.85	3.63	4.1	14.88	0.32	0.207792		5.93742	3.77	3.54	4.04	14.88	0.54	0.306818		5.93742	2.77	2.65	2.9	14.88	0.47	0.252688		5.93742	2.19	2.07	2.32	14.88	0.04	0.0169492
5.95631	3.84	3.61	4.1	14.84	0.31	0.201299		5.95631	3.77	3.54	4.04	14.84	0.54	0.306818		5.95631	2.76	2.63	2.9	14.84	0.46	0.247312		5.95631	2.18	2.07	2.32	14.84	0.03	0.0127119
5.9752	3.83	3.6	4.1	14.79	0.3	0.194805		5.9752	3.78	3.55	4.05	14.79	0.55	0.3125		5.9752	2.75	2.62	2.89	14.79	0.45	0.241935		5.9752	2.19	2.09	2.31	14.79	0.04	0.0169492
5.99409	3.84	3.61	4.1	14.74	0.31	0.201299		5.99409	3.79	3.55	4.05	14.74	0.56	0.318182		5.99409	2.76	2.63	2.91	14.74	0.46	0.247312		5.99409	2.2	2.09	2.32	14.74	0.05	0.0211864
6.01298	3.85	3.61	4.11	14.7	0.32	0.207792		6.01298	3.8	3.58	4.06	14.7	0.57	0.323864		6.01298	2.78	2.65	2.92	14.7	0.48	0.258065		6.01298	2.19	2.07	2.32	14.7	0.04	0.0169492
6.03187	3.85	3.62	4.11	14.65	0.32	0.207792		6.03187	3.79	3.57	4.07	14.65	0.56	0.318182		6.03187	2.78	2.66	2.92	14.65	0.48	0.258065		6.03187	2.2	2.07	2.33	14.65	0.05	0.0211864
6.05076	3.85	3.63	4.1	14.61	0.32	0.207792		6.05076	3.8	3.58	4.07	14.61	0.57	0.323864		6.05076	2.8	2.66	2.94	14.61	0.5	0.268817		6.05076	2.2	2.08	2.32	14.61	0.05	0.0211864
6.06964	3.85	3.65	4.09	14.56	0.32	0.207792		6.06964	3.79	3.58	4.06	14.56	0.56	0.318182		6.06964	2.79	2.63	2.96	14.56	0.49	0.263441		6.06964	2.2	2.09	2.32	14.56	0.05	0.0211864
6.08853	3.85	3.65	4.09	14.52	0.32	0.207792		6.08853	3.79	3.57	4.09	14.52	0.56	0.318182		6.08853	2.8	2.66	2.96	14.52	0.5	0.268817		6.08853	2.2	2.09	2.32	14.52	0.05	0.0211864
6.10741	3.86	3.65	4.1	14.47	0.33	0.214286		6.10741	3.81	3.58	4.1	14.47	0.58	0.329545		6.10741	2.79	2.65	2.93	14.47	0.49	0.263441		6.10741	2.2	2.09	2.33	14.47	0.05	0.0211864
6.12629	3.86	3.66	4.09	14.43	0.33	0.214286		6.12629	3.81	3.59	4.08	14.43	0.58	0.329545		6.12629	2.78	2.64	2.9	14.43	0.48	0.258065		6.12629	2.21	2.1	2.33	14.43	0.06	0.0254237
6.14517	3.86	3.66	4.08	14.38	0.33	0.214286		6.14517	3.81	3.59	4.09	14.38	0.58	0.329545		6.14517	2.78	2.65	2.9	14.38	0.48	0.258065		6.14517	2.21	2.1	2.33	14.38	0.06	0.0254237
6.16405	3.86	3.65	4.1	14.34	0.33	0.214286		6.16405	3.82	3.61	4.08	14.34	0.59	0.335227		6.16405	2.79	2.65	2.92	14.34	0.49	0.263441		6.16405	2.21	2.11	2.32	14.34	0.06	0.0254237
6.18293	3.86	3.66	4.1	14.29	0.33	0.214286		6.18293	3.82	3.61	4.07	14.29	0.59	0.335227		6.18293	2.8	2.65	2.94	14.29	0.5	0.268817		6.18293	2.22	2.11	2.34	14.29	0.07	0.029661
6.20181	3.88	3.67	4.11	14.25	0.35	0.227273		6.20181	3.83	3.61	4.09	14.25	0.6	0.340909		6.20181	2.79	2.64	2.95	14.25	0.49	0.263441		6.20181	2.22	2.12	2.34	14.25	0.07	0.029661
6.22068	3.87	3.66	4.1	14.21	0.34	0.220779		6.22068	3.85	3.62	4.1	14.21	0.62	0.352273		6.22068	2.8	2.65	2.95	14.21	0.5	0.268817		6.22068	2.23	2.12	2.34	14.21	0.08	0.0338983
6.23955	3.88	3.68	4.1	14.16	0.35	0.227273		6.23955	3.85	3.62	4.11	14.16	0.62	0.352273		6.23955	2.82	2.67	2.97	14.16	0.52	0.27957		6.23955	2.22	2.12	2.32	14.16	0.07	0.029661
6.25843	3.87	3.66	4.11	14.12	0.34	0.220779		6.25843	3.85	3.63	4.11	14.12	0.62	0.352273		6.25843	2.82	2.69	2.96	14.12	0.52	0.27957		6.25843	2.23	2.13	2.33	14.12	0.08	0.0338983
6.2773	3.87	3.66	4.11	14.08	0.34	0.220779		6.2773	3.85	3.63	4.11	14.08	0.62	0.352273		6.2773	2.82	2.68	2.97	14.08	0.52	0.27957		6.2773	2.22	2.11	2.34	14.08	0.07	0.029661
6.29617	3.88	3.66	4.12	14.04	0.35	0.227273		6.29617	3.85	3.63	4.11	14.04	0.62	0.352273		6.29617	2.81	2.66	2.97	14.04	0.51	0.274194		6.29617	2.22	2.12	2.34	14.04	0.07	0.029661
6.31504	3.89	3.68	4.13	14	0.36	0.233766		6.31504	3.87	3.65	4.14	14	0.64	0.363636		6.31504	2.81	2.68	2.96	14	0.51	0.274194		6.31504	2.22	2.11	2.34	14	0.07	0.029661
6.3339	3.9	3.68	4.14	13.95	0.37	0.24026		6.3339	3.88	3.66	4.15	13.95	0.65	0.369318		6.3339	2.82	2.69	2.96	13.95	0.52	0.27957		6.3339	2.24	2.13	2.34	13.95	0.09	0.0381356
6.35277	3.9	3.68	4.15	13.91	0.37	0.24026		6.35277	3.9	3.67	4.16	13.91	0.67	0.380682		6.35277	2.82	2.7	2.96	13.91	0.52	0.27957		6.35277	2.24	2.13	2.35	13.91	0.09	0.0381356
6.37163	3.91	3.69	4.17	13.87	0.38	0.246753		6.37163	3.89	3.66	4.16	13.87	0.66	0.375		6.37163	2.83	2.69	2.98	13.87	0.53	0.284946		6.37163	2.23	2.12	2.34	13.87	0.08	0.0338983
6.3905	3.91	3.7	4.16	13.83	0.38	0.246753		6.3905	3.89	3.67	4.16	13.83	0.66	0.375		6.3905	2.83	2.69	2.98	13.83	0.53	0.284946		6.3905	2.24	2.12	2.36	13.83	0.09	0.0381356
6.40936	3.93	3.72	4.17	13.79	0.4	0.25974		6.40936	3.89	3.67	4.17	13.79	0.66	0.375		6.40936	2.83	2.7	2.97	13.79	0.53	0.284946		6.40936	2.26	2.14	2.36	13.79	0.11	0.0466102
6.42822	3.93	3.73	4.16	13.75	0.4	0.25974		6.42822	3.9	3.68	4.18	13.75	0.67	0.380682		6.42822	2.83	2.68	2.99	13.75	0.53	0.284946		6.42822	2.26	2.15	2.37	13.75	0.11	0.0466102
6.44707	3.92	3.71	4.15	13.71	0.39	0.253247		6.44707	3.91	3.7	4.16	13.71	0.68	0.386364		6.44707	2.83	2.67	2.99	13.71	0.53	0.284946		6.44707	2.25	2.15	2.35	13.71	0.1	0.0423729
6.46593	3.92	3.72	4.14	13.67	0.39	0.253247		6.46593	3.91	3.69	4.17	13.67	0.68	0.386364		6.46593	2.84	2.69	2.98	13.67	0.54	0.290323		6.46593	2.25	2.14	2.35	13.67	0.1	0.0423729
6.48479	3.94	3.74	4.16	13.63	0.41	0.266234		6.48479	3.92	3.68	4.18	13.63	0.69	0.392045		6.48479	2.85	2.71	2.99	13.63	0.55	0.295699		6.48479	2.25	2.14	2.36	13.63	0.1	0.0423729
6.50364	3.93	3.72	4.16	13.59	0.4	0.25974		6.50364	3.93	3.71	4.19	13.59	0.7	0.397727		6.50364	2.86	2.7	3.02	13.59	0.56	0.301075		6.50364	2.26	2.14	2.37	13.59	0.11	0.0466102
6.52249	3.94	3.75	4.17	13.55	0.41	0.266234		6.52249	3.94	3.72	4.19	13.55	0.71	0.403409		6.52249	2.87	2.72	3.03	13.55	0.57	0.306452		6.52249	2.25	2.14	2.38	13.55	0.1	0.0423729
6.54135	3.94	3.74	4.17	13.51	0.41	0.266234		6.54135	3.93	3.71	4.18	13.51	0.7	0.397727		6.54135	2.87	2.74	3.01	13.51	0.57	0.306452		6.54135	2.28	2.18	2.38	13.51	0.13	0.0550847
6.5602	3.96	3.74	4.2	13.47	0.43	0.279221		6.5602	3.95	3.73	4.2	13.47	0.72	0.409091		6.5602	2.86	2.71	3	13.47	0.56	0.301075		6.5602	2.28	2.18	2.38	13.47	0.13	0.0550847
6.57904	3.96	3.75	4.2	13.43	0.43	0.279221		6.57904	3.95	3.72	4.21	13.43	0.72	0.409091		6.57904	2.86	2.72	3.01	13.43	0.56	0.301075		6.57904	2.27	2.18	2.38	13.43	0.12	0.0508475
6.59789	3.95	3.73	4.2	13.4	0.42	0.272727		6.59789	3.96	3.75	4.21	13.4	0.73	0.414773		6.59789	2.86	2.72	3	13.4	0.56	0.301075		6.59789	2.27	2.17	2.38	13.4	0.12	0.0508475
6.61674	3.96	3.74	4.2	13.36	0.43	0.279221		6.61674	3.96	3.74	4.21	13.36	0.73	0.414773		6.61674	2.88	2.75	3	13.36	0.58	0.311828		6.61674	2.27	2.17	2.37	13.36	0.12	0.0508475
6.63558	3.96	3.76	4.2	13.32	0.43	0.279221		6.63558	3.97	3.75	4.22	13.32	0.74	0.420455		6.63558	2.87	2.73	3	13.32	0.57	0.306452		6.63558	2.28	2.18	2.39	13.32	0.13	0.0550847
6.65442	3.98	3.78	4.21	13.28	0.45	0.292208		6.65442	3.98	3.76	4.23	13.28	0.75	0.426136		6.65442	2.88	2.73	3.02	13.28	0.58	0.311828		6.65442	2.27	2.15	2.39	13.28	0.12	0.0508475
6.67327	3.97	3.76	4.21	13.25	0.44	0.285714		6.67327	3.98	3.76	4.24	13.25	0.75	0.426136		6.67327	2.88	2.72	3.03	13.25	0.58	0.311828		6.67327	2.27	2.16	2.4	13.25	0.12	0.0508475
6.69211	3.98	3.77	4.21	13.21	0.45	0.292208		6.69211	3.98	3.76	4.25	13.21	0.75	0.426136		6.69211	2.88	2.73	3.03	13.21	0.58	0.311828		6.69211	2.27	2.16	2.39	13.21	0.12	0.0508475
6.71094	3.99	3.78	4.24	13.17	0.46	0.298701		6.71094	3.99	3.76	4.26	13.17	0.76	0.431818		6.71094	2.88	2.74	3.04	13.17	0.58	0.311828		6.71094	2.28	2.17	2.39	13.17	0.13	0.0550847
6.72978	4.01	3.79	4.26	13.13	0.48	0.311688		6.72978	3.98	3.75	4.27	13.13	0.75	0.426136		6.72978	2.9	2.76	3.07	13.13	0.6	0.322581		6.72978	2.29	2.18	2.4	13.13	0.14	0.059322
6.74862	4.02	3.81	4.26	13.1	0.49	0.318182		6.74862	4	3.78	4.28	13.1	0.77	0.4375		6.74862	2.92	2.79	3.08	13.1	0.62	0.333333		6.74862	2.3	2.19	2.42	13.1	0.15	0.0635593
6.76745	4.02	3.8	4.27	13.06	0.49	0.318182		6.76745	4.01	3.78	4.29	13.06	0.78	0.443182		6.76745	2.9	2.75	3.07	13.06	0.6	0.322581		6.76745	2.29	2.19	2.4	13.06	0.14	0.059322
6.78628	4.04	3.83	4.29	13.02	0.51	0.331169		6.78628	4.01	3.79	4.28	13.02	0.78	0.443182		6.78628	2.9	2.76	3.06	13.02	0.6	0.322581		6.78628	2.29	2.19	2.4	13.02	0.14	0.059322
6.80512	4.05	3.84	4.28	12.99	0.52	0.337662		6.80512	4.01	3.79	4.26	12.99	0.78	0.443182		6.80512	2.91	2.78	3.05	12.99	0.61	0.327957		6.80512	2.3	2.19	2.41	12.99	0.15	0.0635593
6.82395	4.03	3.83	4.26	12.95	0.5	0.324675		6.82395	4.02	3.8	4.28	12.95	0.79	0.448864		6.82395	2.91	2.77	3.04	12.95	0.61	0.327957		6.82395	2.3	2.19	2.42	12.95	0.15	0.0635593
6.84277	4.03	3.82	4.27	12.92	0.5	0.324675		6.84277	4.03	3.81	4.29	12.92	0.8	0.454545		6.84277	2.9	2.76	3.04	12.92	0.6	0.322581		6.84277	2.31	2.2	2.43	12.92	0.16	0.0677966
6.8616	4.04	3.83	4.27	12.88	0.51	0.331169		6.8616	4.03	3.81	4.3	12.88	0.8	0.454545		6.8616	2.9	2.77	3.03	12.88	0.6	0.322581		6.8616	2.3	2.19	2.42	12.88	0.15	0.0635593
6.88042	4.03	3.82	4.28	12.85	0.5	0.324675		6.88042	4.04	3.81	4.29	12.85	0.81	0.460227		6.88042	2.91	2.78	3.04	12.85	0.61	0.327957		6.88042	2.3	2.19	2.42	12.85	0.15	0.0635593
6.89925	4.05	3.84	4.3	12.81	0.52	0.337662		6.89925	4.05	3.83	4.31	12.81	0.82	0.465909		6.89925	2.92	2.79	3.06	12.81	0.62	0.333333		6.89925	2.3	2.19	2.41	12.81	0.15	0.0635593
6.91807	4.06	3.85	4.3	12.78	0.53	0.344156		6.91807	4.06	3.82	4.34	12.78	0.83	0.471591		6.91807	2.93	2.79	3.08	12.78	0.63	0.33871		6.91807	2.31	2.21	2.42	12.78	0.16	0.0677966
6.93689	4.08	3.88	4.3	12.74	0.55	0.357143		6.93689	4.07	3.84	4.34	12.74	0.84	0.477273		6.93689	2.95	2.81	3.1	12.74	0.65	0.349462		6.93689	2.3	2.19	2.43	12.74	0.15	0.0635593
6.95571	4.07	3.87	4.31	12.71	0.54	0.350649		6.95571	4.08	3.86	4.34	12.71	0.85	0.482955		6.95571	2.94	2.79	3.11	12.71	0.64	0.344086		6.95571	2.32	2.21	2.43	12.71	0.17	0.0720339
6.97453	4.08	3.89	4.3	12.67	0.55	0.357143		6.97453	4.09	3.88	4.35	12.67	0.86	0.488636		6.97453	2.94	2.79	3.1	12.67	0.64	0.344086		6.97453	2.32	2.22	2.43	12.67	0.17	0.0720339
6.99334	4.1	3.9	4.32	12.64	0.57	0.37013		6.99334	4.11	3.88	4.38	12.64	0.88	0.5		6.99334	2.93	2.78	3.07	12.64	0.63	0.33871		6.99334	2.31	2.2	2.44	12.64	0.16	0.0677966
7.01216	4.09	3.88	4.33	12.61	0.56	0.363636		7.01216	4.12	3.89	4.39	12.61	0.89	0.505682		7.01216	2.95	2.81	3.09	12.61	0.65	0.349462		7.01216	2.33	2.23	2.44	12.61	0.18	0.0762712
7.03097	4.1	3.88	4.35	12.57	0.57	0.37013		7.03097	4.12	3.9	4.4	12.57	0.89	0.505682		7.03097	2.95	2.82	3.08	12.57	0.65	0.349462		7.03097	2.34	2.23	2.45	12.57	0.19	0.0805085
7.04979	4.12	3.91	4.35	12.54	0.59	0.383117		7.04979	4.13	3.9	4.41	12.54	0.9	0.511364		7.04979	2.96	2.84	3.06	12.54	0.66	0.354839		7.04979	2.34	2.24	2.44	12.54	0.19	0.0805085
7.06859	4.13	3.93	4.36	12.51	0.6	0.38961		7.06859	4.13	3.9	4.42	12.51	0.9	0.511364		7.06859	2.95	2.83	3.06	12.51	0.65	0.349462		7.06859	2.34	2.24	2.46	12.51	0.19	0.0805085
7.0874	4.14	3.94	4.37	12.47	0.61	0.396104		7.0874	4.15	3.94	4.41	12.47	0.92	0.522727		7.0874	2.95	2.82	3.07	12.47	0.65	0.349462		7.0874	2.34	2.24	2.46	12.47	0.19	0.0805085
7.10621	4.15	3.95	4.39	12.44	0.62	0.402597		7.10621	4.15	3.94	4.41	12.44	0.92	0.522727		7.10621	2.96	2.82	3.09	12.44	0.66	0.354839		7.10621	2.34	2.23	2.46	12.44	0.19	0.0805085
7.12502	4.17	3.97	4.38	12.41	0.64	0.415584		7.12502	4.16	3.95	4.43	12.41	0.93	0.528409		7.12502	2.95	2.82	3.09	12.41	0.65	0.349462		7.12502	2.34	2.22	2.45	12.41	0.19	0.0805085
7.14382	4.16	3.97	4.38	12.37	0.63	0.409091		7.14382	4.17	3.96	4.44	12.37	0.94	0.534091		7.14382	2.97	2.84	3.1	12.37	0.67	0.360215		7.14382	2.34	2.24	2.45	12.37	0.19	0.0805085
7.16262	4.17	3.97	4.39	12.34	0.64	0.415584		7.16262	4.18	3.98	4.43	12.34	0.95	0.539773		7.16262	2.97	2.84	3.1	12.34	0.67	0.360215		7.16262	2.34	2.24	2.46	12.34	0.19	0.0805085
7.18142	4.17	3.95	4.41	12.31	0.64	0.415584		7.18142	4.19	3.98	4.44	12.31	0.96	0.545455		7.18142	2.98	2.85	3.11	12.31	0.68	0.365591		7.18142	2.34	2.23	2.45	12.31	0.19	0.0805085
7.20022	4.18	3.97	4.42	12.28	0.65	0.422078		7.20022	4.19	3.97	4.45	12.28	0.96	0.545455		7.20022	2.99	2.85	3.13	12.28	0.69	0.370968		7.20022	2.34	2.22	2.46	12.28	0.19	0.0805085
7.21902	4.2	3.99	4.43	12.25	0.67	0.435065		7.21902	4.21	4	4.46	12.25	0.98	0.556818		7.21902	2.98	2.84	3.13	12.25	0.68	0.365591		7.21902	2.34	2.23	2.46	12.25	0.19	0.0805085
7.23782	4.2	3.99	4.44	12.21	0.67	0.435065		7.23782	4.22	3.99	4.48	12.21	0.99	0.5625		7.23782	2.99	2.86	3.14	12.21	0.69	0.370968		7.23782	2.35	2.24	2.47	12.21	0.2	0.0847458
7.25661	4.21	4.01	4.44	12.18	0.68	0.441558		7.25661	4.23	4	4.5	12.18	1	0.568182		7.25661	2.98	2.85	3.15	12.18	0.68	0.365591		7.25661	2.36	2.25	2.48	12.18	0.21	0.0889831
7.2754	4.21	4.01	4.43	12.15	0.68	0.441558		7.2754	4.23	4.01	4.49	12.15	1	0.568182		7.2754	2.99	2.85	3.14	12.15	0.69	0.370968		7.2754	2.37	2.26	2.5	12.15	0.22	0.0932203
7.2942	4.22	4.01	4.44	12.12	0.69	0.448052		7.2942	4.24	4.02	4.51	12.12	1.01	0.573864		7.2942	2.99	2.86	3.13	12.12	0.69	0.370968		7.2942	2.37	2.25	2.5	12.12	0.22	0.0932203
7.31299	4.22	4.02	4.45	12.09	0.69	0.448052		7.31299	4.26	4.03	4.53	12.09	1.03	0.585227		7.31299	2.99	2.85	3.12	12.09	0.69	0.370968		7.31299	2.37	2.26	2.48	12.09	0.22	0.0932203
7.33177	4.23	4.04	4.45	12.06	0.7	0.454545		7.33177	4.28	4.07	4.54	12.06	1.05	0.596591		7.33177	3	2.85	3.16	12.06	0.7	0.376344		7.33177	2.37	2.27	2.48	12.06	0.22	0.0932203
7.35056	4.23	4.03	4.46	12.03	0.7	0.454545		7.35056	4.28	4.06	4.55	12.03	1.05	0.596591		7.35056	3.01	2.86	3.16	12.03	0.71	0.38172		7.35056	2.38	2.28	2.48	12.03	0.23	0.0974576
7.36935	4.24	4.05	4.47	12	0.71	0.461039		7.36935	4.28	4.07	4.55	12	1.05	0.596591		7.36935	3.01	2.87	3.16	12	0.71	0.38172		7.36935	2.39	2.29	2.48	12	0.24	0.101695
7.38813	4.25	4.04	4.49	11.97	0.72	0.467532		7.38813	4.3	4.08	4.57	11.97	1.07	0.607955		7.38813	3.01	2.87	3.16	11.97	0.71	0.38172		7.38813	2.38	2.28	2.48	11.97	0.23	0.0974576
7.40691	4.27	4.07	4.5	11.93	0.74	0.480519		7.40691	4.31	4.09	4.58	11.93	1.08	0.613636		7.40691	3.03	2.88	3.18	11.93	0.73	0.392473		7.40691	2.38	2.29	2.48	11.93	0.23	0.0974576
7.42569	4.27	4.07	4.5	11.9	0.74	0.480519		7.42569	4.33	4.11	4.59	11.9	1.1	0.625		7.42569	3.04	2.9	3.19	11.9	0.74	0.397849		7.42569	2.39	2.29	2.48	11.9	0.24	0.101695
7.44447	4.27	4.07	4.51	11.87	0.74	0.480519		7.44447	4.34	4.12	4.6	11.87	1.11	0.630682		7.44447	3.05	2.91	3.19	11.87	0.75	0.403226		7.44447	2.39	2.29	2.49	11.87	0.24	0.101695
7.46325	4.27	4.06	4.5	11.84	0.74	0.480519		7.46325	4.35	4.11	4.63	11.84	1.12	0.636364		7.46325	3.04	2.9	3.2	11.84	0.74	0.397849		7.46325	2.39	2.29	2.51	11.84	0.24	0.101695
7.48202	4.27	4.06	4.5	11.82	0.74	0.480519		7.48202	4.35	4.12	4.63	11.82	1.12	0.636364		7.48202	3.05	2.91	3.2	11.82	0.75	0.403226		7.48202	2.4	2.29	2.51	11.82	0.25	0.105932
7.5008	4.28	4.08	4.51	11.79	0.75	0.487013		7.5008	4.36	4.15	4.61	11.79	1.13	0.642045		7.5008	3.05	2.92	3.18	11.79	0.75	0.403226		7.5008	2.41	2.32	2.5	11.79	0.26	0.110169
7.51957	4.3	4.11	4.51	11.76	0.77	0.5		7.51957	4.38	4.16	4.65	11.76	1.15	0.653409		7.51957	3.04	2.92	3.17	11.76	0.74	0.397849		7.51957	2.42	2.32	2.52	11.76	0.27	0.114407
7.53834	4.3	4.11	4.51	11.73	0.77	0.5		7.53834	4.38	4.15	4.65	11.73	1.15	0.653409		7.53834	3.03	2.9	3.16	11.73	0.73	0.392473		7.53834	2.41	2.29	2.54	11.73	0.26	0.110169
7.55711	4.31	4.11	4.53	11.7	0.78	0.506494		7.55711	4.38	4.16	4.64	11.7	1.15	0.653409		7.55711	3.05	2.91	3.17	11.7	0.75	0.403226		7.55711	2.42	2.31	2.55	11.7	0.27	0.114407
7.57588	4.31	4.1	4.55	11.67	0.78	0.506494		7.57588	4.4	4.2	4.64	11.67	1.17	0.664773		7.57588	3.06	2.93	3.19	11.67	0.76	0.408602		7.57588	2.42	2.31	2.55	11.67	0.27	0.114407
7.59464	4.31	4.1	4.54	11.64	0.78	0.506494		7.59464	4.42	4.21	4.67	11.64	1.19	0.676136		7.59464	3.07	2.94	3.22	11.64	0.77	0.413978		7.59464	2.43	2.31	2.56	11.64	0.28	0.118644
7.61341	4.31	4.1	4.55	11.61	0.78	0.506494		7.61341	4.43	4.21	4.69	11.61	1.2	0.681818		7.61341	3.07	2.92	3.23	11.61	0.77	0.413978		7.61341	2.42	2.31	2.54	11.61	0.27	0.114407
7.63217	4.31	4.1	4.53	11.58	0.78	0.506494		7.63217	4.44	4.22	4.7	11.58	1.21	0.6875		7.63217	3.09	2.95	3.23	11.58	0.79	0.424731		7.63217	2.42	2.32	2.54	11.58	0.27	0.114407
7.65093	4.32	4.12	4.55	11.55	0.79	0.512987		7.65093	4.44	4.23	4.69	11.55	1.21	0.6875		7.65093	3.09	2.95	3.24	11.55	0.79	0.424731		7.65093	2.43	2.33	2.54	11.55	0.28	0.118644
7.66969	4.33	4.13	4.55	11.53	0.8	0.519481		7.66969	4.45	4.22	4.72	11.53	1.22	0.693182		7.66969	3.11	2.97	3.24	11.53	0.81	0.435484		7.66969	2.43	2.33	2.55	11.53	0.28	0.118644
7.68845	4.32	4.13	4.54	11.5	0.79	0.512987		7.68845	4.46	4.24	4.73	11.5	1.23	0.698864		7.68845	3.12	2.99	3.24	11.5	0.82	0.44086		7.68845	2.44	2.35	2.55	11.5	0.29	0.122881
7.7072	4.33	4.13	4.55	11.47	0.8	0.519481		7.7072	4.46	4.23	4.73	11.47	1.23	0.698864		7.7072	3.11	2.96	3.25	11.47	0.81	0.435484		7.7072	2.45	2.35	2.55	11.47	0.3	0.127119
7.72596	4.34	4.13	4.57	11.44	0.81	0.525974		7.72596	4.48	4.26	4.73	11.44	1.25	0.710227		7.72596	3.11	2.97	3.26	11.44	0.81	0.435484		7.72596	2.45	2.34	2.56	11.44	0.3	0.127119
7.74471	4.35	4.14	4.58	11.42	0.82	0.532468		7.74471	4.48	4.26	4.73	11.42	1.25	0.710227		7.74471	3.12	2.98	3.27	11.42	0.82	0.44086		7.74471	2.46	2.35	2.57	11.42	0.31	0.131356
7.76346	4.35	4.15	4.57	11.39	0.82	0.532468		7.76346	4.49	4.28	4.75	11.39	1.26	0.715909		7.76346	3.12	2.99	3.27	11.39	0.82	0.44086		7.76346	2.46	2.34	2.58	11.39	0.31	0.131356
7.78221	4.37	4.17	4.58	11.36	0.84	0.545455		7.78221	4.5	4.28	4.75	11.36	1.27	0.721591		7.78221	3.13	3	3.26	11.36	0.83	0.446237		7.78221	2.46	2.36	2.57	11.36	0.31	0.131356
7.80096	4.36	4.16	4.58	11.33	0.83	0.538961		7.80096	4.5	4.29	4.76	11.33	1.27	0.721591		7.80096	3.14	3	3.27	11.33	0.84	0.451613		7.80096	2.46	2.36	2.56	11.33	0.31	0.131356
7.8197	4.35	4.14	4.57	11.31	0.82	0.532468		7.8197	4.52	4.28	4.79	11.31	1.29	0.732955		7.8197	3.13	3	3.27	11.31	0.83	0.446237		7.8197	2.47	2.38	2.55	11.31	0.32	0.135593
7.83845	4.35	4.15	4.59	11.28	0.82	0.532468		7.83845	4.51	4.27	4.79	11.28	1.28	0.727273		7.83845	3.13	3.01	3.28	11.28	0.83	0.446237		7.83845	2.46	2.36	2.57	11.28	0.31	0.131356
7.85719	4.36	4.15	4.59	11.25	0.83	0.538961		7.85719	4.52	4.29	4.78	11.25	1.29	0.732955		7.85719	3.14	3.01	3.29	11.25	0.84	0.451613		7.85719	2.47	2.38	2.57	11.25	0.32	0.135593
7.87593	4.37	4.18	4.58	11.23	0.84	0.545455		7.87593	4.53	4.3	4.79	11.23	1.3	0.738636		7.87593	3.15	3.02	3.28	11.23	0.85	0.456989		7.87593	2.47	2.37	2.57	11.23	0.32	0.135593
7.89467	4.36	4.15	4.6	11.2	0.83	0.538961		7.89467	4.55	4.32	4.81	11.2	1.32	0.75		7.89467	3.15	3.01	3.28	11.2	0.85	0.456989		7.89467	2.47	2.37	2.57	11.2	0.32	0.135593
7.91341	4.37	4.17	4.59	11.17	0.84	0.545455		7.91341	4.55	4.33	4.81	11.17	1.32	0.75		7.91341	3.17	3.03	3.29	11.17	0.87	0.467742		7.91341	2.48	2.39	2.58	11.17	0.33	0.139831
7.93214	4.39	4.19	4.6	11.15	0.86	0.558442		7.93214	4.56	4.34	4.81	11.15	1.33	0.755682		7.93214	3.18	3.04	3.29	11.15	0.88	0.473118		7.93214	2.48	2.38	2.59	11.15	0.33	0.139831
7.95088	4.39	4.18	4.62	11.12	0.86	0.558442		7.95088	4.56	4.34	4.81	11.12	1.33	0.755682		7.95088	3.17	3.04	3.3	11.12	0.87	0.467742		7.95088	2.49	2.39	2.59	11.12	0.34	0.144068
7.96961	4.39	4.18	4.62	11.09	0.86	0.558442		7.96961	4.56	4.34	4.8	11.09	1.33	0.755682		7.96961	3.18	3.05	3.31	11.09	0.88	0.473118		7.96961	2.48	2.38	2.59	11.09	0.33	0.139831
7.98834	4.38	4.18	4.62	11.07	0.85	0.551948		7.98834	4.56	4.34	4.81	11.07	1.33	0.755682		7.98834	3.18	3.04	3.33	11.07	0.88	0.473118		7.98834	2.49	2.4	2.6	11.07	0.34	0.144068
8.00707	4.39	4.18	4.62	11.04	0.86	0.558442		8.00707	4.56	4.33	4.84	11.04	1.33	0.755682		8.00707	3.2	3.07	3.34	11.04	0.9	0.483871		8.00707	2.5	2.4	2.61	11.04	0.35	0.148305
8.0258	4.39	4.19	4.62	11.02	0.86	0.558442		8.0258	4.58	4.36	4.84	11.02	1.35	0.767045		8.0258	3.2	3.06	3.34	11.02	0.9	0.483871		8.0258	2.51	2.4	2.61	11.02	0.36	0.152542
8.04452	4.4	4.2	4.63	10.99	0.87	0.564935		8.04452	4.59	4.37	4.85	10.99	1.36	0.772727		8.04452	3.2	3.06	3.35	10.99	0.9	0.483871		8.04452	2.51	2.41	2.62	10.99	0.36	0.152542
8.06325	4.4	4.2	4.63	10.96	0.87	0.564935		8.06325	4.58	4.36	4.84	10.96	1.35	0.767045		8.06325	3.2	3.07	3.33	10.96	0.9	0.483871		8.06325	2.51	2.4	2.62	10.96	0.36	0.152542
8.08197	4.4	4.21	4.62	10.94	0.87	0.564935		8.08197	4.6	4.39	4.86	10.94	1.37	0.778409		8.08197	3.21	3.08	3.34	10.94	0.91	0.489247		8.08197	2.51	2.41	2.63	10.94	0.36	0.152542
8.10069	4.4	4.21	4.62	10.91	0.87	0.564935		8.10069	4.6	4.38	4.85	10.91	1.37	0.778409		8.10069	3.22	3.07	3.37	10.91	0.92	0.494624		8.10069	2.52	2.42	2.64	10.91	0.37	0.15678
8.11941	4.41	4.22	4.63	10.89	0.88	0.571429		8.11941	4.59	4.38	4.84	10.89	1.36	0.772727		8.11941	3.23	3.08	3.38	10.89	0.93	0.5		8.11941	2.52	2.41	2.62	10.89	0.37	0.15678
8.13812	4.4	4.19	4.64	10.86	0.87	0.564935		8.13812	4.61	4.4	4.85	10.86	1.38	0.784091		8.13812	3.24	3.1	3.39	10.86	0.94	0.505376		8.13812	2.53	2.42	2.62	10.86	0.38	0.161017
8.15684	4.41	4.22	4.63	10.84	0.88	0.571429		8.15684	4.62	4.42	4.86	10.84	1.39	0.789773		8.15684	3.24	3.11	3.37	10.84	0.94	0.505376		8.15684	2.53	2.44	2.63	10.84	0.38	0.161017
8.17555	4.4	4.21	4.61	10.81	0.87	0.564935		8.17555	4.62	4.39	4.88	10.81	1.39	0.789773		8.17555	3.25	3.12	3.37	10.81	0.95	0.510753		8.17555	2.54	2.44	2.63	10.81	0.39	0.165254
8.19426	4.4	4.21	4.62	10.79	0.87	0.564935		8.19426	4.63	4.41	4.88	10.79	1.4	0.795455		8.19426	3.25	3.12	3.37	10.79	0.95	0.510753		8.19426	2.54	2.44	2.63	10.79	0.39	0.165254
8.21297	4.41	4.23	4.62	10.77	0.88	0.571429		8.21297	4.64	4.41	4.92	10.77	1.41	0.801136		8.21297	3.26	3.13	3.38	10.77	0.96	0.516129		8.21297	2.54	2.44	2.64	10.77	0.39	0.165254
8.23168	4.42	4.23	4.63	10.74	0.89	0.577922		8.23168	4.64	4.41	4.92	10.74	1.41	0.801136		8.23168	3.26	3.13	3.38	10.74	0.96	0.516129		8.23168	2.54	2.43	2.65	10.74	0.39	0.165254
8.25039	4.41	4.21	4.62	10.72	0.88	0.571429		8.25039	4.65	4.43	4.9	10.72	1.42	0.806818		8.25039	3.26	3.13	3.38	10.72	0.96	0.516129		8.25039	2.55	2.46	2.65	10.72	0.4	0.169492
8.26909	4.42	4.22	4.64	10.69	0.89	0.577922		8.26909	4.64	4.41	4.88	10.69	1.41	0.801136		8.26909	3.27	3.14	3.38	10.69	0.97	0.521505		8.26909	2.55	2.45	2.65	10.69	0.4	0.169492
8.2878	4.43	4.24	4.65	10.67	0.9	0.584416		8.2878	4.64	4.42	4.88	10.67	1.41	0.801136		8.2878	3.26	3.12	3.4	10.67	0.96	0.516129		8.2878	2.55	2.45	2.65	10.67	0.4	0.169492
8.30649	4.42	4.21	4.65	10.64	0.89	0.577922		8.30649	4.64	4.43	4.89	10.64	1.41	0.801136		8.30649	3.27	3.13	3.41	10.64	0.97	0.521505		8.30649	2.54	2.44	2.65	10.64	0.39	0.165254
8.32519	4.43	4.23	4.65	10.62	0.9	0.584416		8.32519	4.64	4.43	4.9	10.62	1.41	0.801136		8.32519	3.27	3.14	3.4	10.62	0.97	0.521505		8.32519	2.54	2.45	2.65	10.62	0.39	0.165254
8.34389	4.42	4.24	4.64	10.6	0.89	0.577922		8.34389	4.64	4.41	4.91	10.6	1.41	0.801136		8.34389	3.26	3.13	3.39	10.6	0.96	0.516129		8.34389	2.55	2.45	2.67	10.6	0.4	0.169492
8.36259	4.42	4.24	4.64	10.57	0.89	0.577922		8.36259	4.65	4.42	4.9	10.57	1.42	0.806818		8.36259	3.28	3.16	3.39	10.57	0.98	0.526882		8.36259	2.56	2.46	2.68	10.57	0.41	0.173729
8.38128	4.43	4.24	4.65	10.55	0.9	0.584416		8.38128	4.64	4.43	4.87	10.55	1.41	0.801136		8.38128	3.3	3.16	3.42	10.55	1	0.537634		8.38128	2.56	2.45	2.67	10.55	0.41	0.173729
8.39997	4.41	4.21	4.63	10.53	0.88	0.571429		8.39997	4.66	4.45	4.9	10.53	1.43	0.8125		8.39997	3.3	3.16	3.43	10.53	1	0.537634		8.39997	2.56	2.46	2.67	10.53	0.41	0.173729
8.41866	4.42	4.21	4.65	10.5	0.89	0.577922		8.41866	4.66	4.45	4.92	10.5	1.43	0.8125		8.41866	3.3	3.15	3.44	10.5	1	0.537634		8.41866	2.56	2.46	2.66	10.5	0.41	0.173729
8.43735	4.42	4.22	4.64	10.48	0.89	0.577922		8.43735	4.66	4.45	4.92	10.48	1.43	0.8125		8.43735	3.29	3.16	3.42	10.48	0.99	0.532258		8.43735	2.57	2.47	2.67	10.48	0.42	0.177966
8.45604	4.41	4.22	4.63	10.46	0.88	0.571429		8.45604	4.66	4.44	4.92	10.46	1.43	0.8125		8.45604	3.3	3.16	3.44	10.46	1	0.537634		8.45604	2.56	2.45	2.67	10.46	0.41	0.173729
8.47472	4.43	4.24	4.64	10.43	0.9	0.584416		8.47472	4.66	4.43	4.94	10.43	1.43	0.8125		8.47472	3.28	3.13	3.44	10.43	0.98	0.526882		8.47472	2.56	2.45	2.67	10.43	0.41	0.173729
8.49341	4.42	4.23	4.63	10.41	0.89	0.577922		8.49341	4.67	4.46	4.95	10.41	1.44	0.818182		8.49341	3.3	3.17	3.42	10.41	1	0.537634		8.49341	2.58	2.47	2.69	10.41	0.43	0.182203
8.51209	4.43	4.24	4.65	10.39	0.9	0.584416		8.51209	4.66	4.45	4.94	10.39	1.43	0.8125		8.51209	3.31	3.18	3.43	10.39	1.01	0.543011		8.51209	2.58	2.47	2.7	10.39	0.43	0.182203
8.53077	4.43	4.23	4.65	10.36	0.9	0.584416		8.53077	4.66	4.43	4.93	10.36	1.43	0.8125		8.53077	3.31	3.19	3.44	10.36	1.01	0.543011		8.53077	2.58	2.48	2.7	10.36	0.43	0.182203
8.54944	4.43	4.25	4.63	10.34	0.9	0.584416		8.54944	4.66	4.44	4.94	10.34	1.43	0.8125		8.54944	3.32	3.18	3.46	10.34	1.02	0.548387		8.54944	2.58	2.48	2.7	10.34	0.43	0.182203
8.56812	4.42	4.23	4.63	10.32	0.89	0.577922		8.56812	4.67	4.46	4.94	10.32	1.44	0.818182		8.56812	3.32	3.19	3.47	10.32	1.02	0.548387		8.56812	2.57	2.46	2.7	10.32	0.42	0.177966
8.58679	4.42	4.22	4.64	10.3	0.89	0.577922		8.58679	4.67	4.44	4.95	10.3	1.44	0.818182		8.58679	3.32	3.2	3.47	10.3	1.02	0.548387		8.58679	2.58	2.47	2.7	10.3	0.43	0.182203
8.60546	4.43	4.25	4.64	10.28	0.9	0.584416		8.60546	4.67	4.45	4.94	10.28	1.44	0.818182		8.60546	3.33	3.18	3.48	10.28	1.03	0.553763		8.60546	2.58	2.46	2.71	10.28	0.43	0.182203
8.62414	4.43	4.23	4.66	10.25	0.9	0.584416		8.62414	4.66	4.43	4.93	10.25	1.43	0.8125		8.62414	3.32	3.17	3.49	10.25	1.02	0.548387		8.62414	2.58	2.48	2.7	10.25	0.43	0.182203
8.6428	4.44	4.24	4.66	10.23	0.91	0.590909		8.6428	4.65	4.43	4.91	10.23	1.42	0.806818		8.6428	3.33	3.19	3.48	10.23	1.03	0.553763		8.6428	2.59	2.49	2.71	10.23	0.44	0.186441
8.66147	4.43	4.24	4.64	10.21	0.9	0.584416		8.66147	4.66	4.44	4.93	10.21	1.43	0.8125		8.66147	3.33	3.19	3.49	10.21	1.03	0.553763		8.66147	2.59	2.48	2.7	10.21	0.44	0.186441
8.68013	4.43	4.22	4.65	10.19	0.9	0.584416		8.68013	4.67	4.47	4.91	10.19	1.44	0.818182		8.68013	3.35	3.23	3.49	10.19	1.05	0.564516		8.68013	2.59	2.49	2.71	10.19	0.44	0.186441
8.6988	4.42	4.21	4.63	10.17	0.89	0.577922		8.6988	4.67	4.47	4.91	10.17	1.44	0.818182		8.6988	3.33	3.19	3.47	10.17	1.03	0.553763		8.6988	2.6	2.5	2.7	10.17	0.45	0.190678
8.71746	4.43	4.23	4.64	10.14	0.9	0.584416		8.71746	4.66	4.46	4.9	10.14	1.43	0.8125		8.71746	3.32	3.18	3.46	10.14	1.02	0.548387		8.71746	2.58	2.48	2.7	10.14	0.43	0.182203
8.73612	4.42	4.23	4.64	10.12	0.89	0.577922		8.73612	4.65	4.45	4.91	10.12	1.42	0.806818		8.73612	3.32	3.19	3.47	10.12	1.02	0.548387		8.73612	2.59	2.49	2.7	10.12	0.44	0.186441
8.75477	4.41	4.22	4.64	10.1	0.88	0.571429		8.75477	4.66	4.44	4.93	10.1	1.43	0.8125		8.75477	3.33	3.19	3.48	10.1	1.03	0.553763		8.75477	2.6	2.5	2.71	10.1	0.45	0.190678
8.77343	4.41	4.22	4.64	10.08	0.88	0.571429		8.77343	4.66	4.44	4.93	10.08	1.43	0.8125		8.77343	3.34	3.22	3.48	10.08	1.04	0.55914		8.77343	2.6	2.51	2.71	10.08	0.45	0.190678
8.79208	4.42	4.21	4.64	10.06	0.89	0.577922		8.79208	4.66	4.44	4.93	10.06	1.43	0.8125		8.79208	3.35	3.22	3.5	10.06	1.05	0.564516		8.79208	2.6	2.5	2.7	10.06	0.45	0.190678
8.81073	4.42	4.23	4.64	10.04	0.89	0.577922		8.81073	4.66	4.45	4.92	10.04	1.43	0.8125		8.81073	3.35	3.21	3.5	10.04	1.05	0.564516		8.81073	2.59	2.49	2.7	10.04	0.44	0.186441
8.82938	4.43	4.25	4.64	10.01	0.9	0.584416		8.82938	4.66	4.44	4.91	10.01	1.43	0.8125		8.82938	3.34	3.2	3.49	10.01	1.04	0.55914		8.82938	2.61	2.51	2.71	10.01	0.46	0.194915
8.84803	4.42	4.24	4.64	9.99	0.89	0.577922		8.84803	4.66	4.45	4.9	9.99	1.43	0.8125		8.84803	3.34	3.2	3.48	9.99	1.04	0.55914		8.84803	2.61	2.5	2.72	9.99	0.46	0.194915
8.86668	4.42	4.23	4.64	9.97	0.89	0.577922		8.86668	4.65	4.45	4.9	9.97	1.42	0.806818		8.86668	3.34	3.2	3.48	9.97	1.04	0.55914		8.86668	2.61	2.51	2.73	9.97	0.46	0.194915
8.88532	4.43	4.24	4.64	9.95	0.9	0.584416		8.88532	4.65	4.44	4.91	9.95	1.42	0.806818		8.88532	3.34	3.2	3.49	9.95	1.04	0.55914		8.88532	2.61	2.52	2.72	9.95	0.46	0.194915
8.90396	4.44	4.26	4.64	9.93	0.91	0.590909		8.90396	4.64	4.43	4.9	9.93	1.41	0.801136		8.90396	3.36	3.22	3.5	9.93	1.06	0.569892		8.90396	2.6	2.5	2.7	9.93	0.45	0.190678
8.9226	4.43	4.26	4.63	9.91	0.9	0.584416		8.9226	4.63	4.42	4.89	9.91	1.4	0.795455		8.9226	3.34	3.2	3.5	9.91	1.04	0.55914		8.9226	2.6	2.5	2.7	9.91	0.45	0.190678
8.94124	4.41	4.23	4.63	9.89	0.88	0.571429		8.94124	4.63	4.43	4.89	9.89	1.4	0.795455		8.94124	3.34	3.19	3.49	9.89	1.04	0.55914		8.94124	2.6	2.51	2.69	9.89	0.45	0.190678
8.95988	4.42	4.23	4.64	9.87	0.89	0.577922		8.95988	4.64	4.44	4.89	9.87	1.41	0.801136		8.95988	3.34	3.19	3.5	9.87	1.04	0.55914		8.95988	2.6	2.51	2.69	9.87	0.45	0.190678
8.97851	4.42	4.24	4.63	9.85	0.89	0.577922		8.97851	4.64	4.43	4.88	9.85	1.41	0.801136		8.97851	3.32	3.16	3.49	9.85	1.02	0.548387		8.97851	2.59	2.49	2.7	9.85	0.44	0.186441
8.99714	4.4	4.22	4.62	9.83	0.87	0.564935		8.99714	4.63	4.43	4.87	9.83	1.4	0.795455		8.99714	3.32	3.18	3.48	9.83	1.02	0.548387		8.99714	2.59	2.49	2.7	9.83	0.44	0.186441
9.01577	4.41	4.22	4.63	9.81	0.88	0.571429		9.01577	4.62	4.41	4.87	9.81	1.39	0.789773		9.01577	3.33	3.19	3.48	9.81	1.03	0.553763		9.01577	2.6	2.5	2.69	9.81	0.45	0.190678
9.0344	4.4	4.22	4.62	9.79	0.87	0.564935		9.0344	4.63	4.41	4.9	9.79	1.4	0.795455		9.0344	3.34	3.2	3.49	9.79	1.04	0.55914		9.0344	2.59	2.49	2.69	9.79	0.44	0.186441
9.05303	4.4	4.21	4.62	9.77	0.87	0.564935		9.05303	4.63	4.42	4.9	9.77	1.4	0.795455		9.05303	3.35	3.21	3.5	9.77	1.05	0.564516		9.05303	2.59	2.5	2.69	9.77	0.44	0.186441
9.07165	4.4	4.23	4.61	9.75	0.87	0.564935		9.07165	4.62	4.42	4.87	9.75	1.39	0.789773		9.07165	3.34	3.2	3.49	9.75	1.04	0.55914		9.07165	2.59	2.49	2.7	9.75	0.44	0.186441
9.09028	4.38	4.18	4.61	9.73	0.85	0.551948		9.09028	4.62	4.42	4.87	9.73	1.39	0.789773		9.09028	3.34	3.2	3.48	9.73	1.04	0.55914		9.09028	2.59	2.5	2.7	9.73	0.44	0.186441
9.1089	4.38	4.2	4.6	9.71	0.85	0.551948		9.1089	4.61	4.4	4.86	9.71	1.38	0.784091		9.1089	3.34	3.2	3.5	9.71	1.04	0.55914		9.1089	2.6	2.51	2.69	9.71	0.45	0.190678
9.12752	4.38	4.2	4.58	9.69	0.85	0.551948		9.12752	4.6	4.41	4.84	9.69	1.37	0.778409		9.12752	3.35	3.21	3.5	9.69	1.05	0.564516		9.12752	2.59	2.5	2.68	9.69	0.44	0.186441
9.14613	4.38	4.2	4.58	9.67	0.85	0.551948		9.14613	4.59	4.39	4.83	9.67	1.36	0.772727		9.14613	3.35	3.2	3.51	9.67	1.05	0.564516		9.14613	2.6	2.51	2.7	9.67	0.45	0.190678
9.16475	4.38	4.2	4.58	9.65	0.85	0.551948		9.16475	4.59	4.38	4.83	9.65	1.36	0.772727		9.16475	3.35	3.22	3.5	9.65	1.05	0.564516		9.16475	2.59	2.49	2.7	9.65	0.44	0.186441
9.18336	4.37	4.19	4.58	9.63	0.84	0.545455		9.18336	4.57	4.37	4.81	9.63	1.34	0.761364		9.18336	3.34	3.22	3.48	9.63	1.04	0.55914		9.18336	2.59	2.51	2.68	9.63	0.44	0.186441
9.20197	4.37	4.18	4.58	9.61	0.84	0.545455		9.20197	4.58	4.39	4.81	9.61	1.35	0.767045		9.20197	3.33	3.2	3.47	9.61	1.03	0.553763		9.20197	2.59	2.5	2.68	9.61	0.44	0.186441
9.22058	4.36	4.18	4.57	9.59	0.83	0.538961		9.22058	4.57	4.38	4.81	9.59	1.34	0.761364		9.22058	3.34	3.21	3.47	9.59	1.04	0.55914		9.22058	2.59	2.5	2.68	9.59	0.44	0.186441
9.23919	4.35	4.18	4.56	9.57	0.82	0.532468		9.23919	4.57	4.37	4.81	9.57	1.34	0.761364		9.23919	3.34	3.2	3.49	9.57	1.04	0.55914		9.23919	2.58	2.49	2.67	9.57	0.43	0.182203
9.25779	4.35	4.16	4.57	9.55	0.82	0.532468		9.25779	4.55	4.35	4.8	9.55	1.32	0.75		9.25779	3.33	3.19	3.47	9.55	1.03	0.553763		9.25779	2.58	2.5	2.68	9.55	0.43	0.182203
9.2764	4.33	4.14	4.56	9.53	0.8	0.519481		9.2764	4.54	4.33	4.78	9.53	1.31	0.744318		9.2764	3.31	3.17	3.47	9.53	1.01	0.543011		9.2764	2.59	2.5	2.68	9.53	0.44	0.186441
9.295	4.33	4.15	4.55	9.51	0.8	0.519481		9.295	4.53	4.33	4.78	9.51	1.3	0.738636		9.295	3.31	3.17	3.46	9.51	1.01	0.543011		9.295	2.58	2.49	2.67	9.51	0.43	0.182203
9.3136	4.34	4.16	4.55	9.5	0.81	0.525974		9.3136	4.53	4.33	4.78	9.5	1.3	0.738636		9.3136	3.31	3.17	3.47	9.5	1.01	0.543011		9.3136	2.59	2.5	2.67	9.5	0.44	0.186441
9.3322	4.33	4.15	4.55	9.48	0.8	0.519481		9.3322	4.52	4.32	4.77	9.48	1.29	0.732955		9.3322	3.32	3.19	3.46	9.48	1.02	0.548387		9.3322	2.59	2.49	2.68	9.48	0.44	0.186441
9.35079	4.32	4.13	4.53	9.46	0.79	0.512987		9.35079	4.53	4.33	4.76	9.46	1.3	0.738636		9.35079	3.32	3.18	3.45	9.46	1.02	0.548387		9.35079	2.58	2.49	2.68	9.46	0.43	0.182203
9.36938	4.31	4.13	4.52	9.44	0.78	0.506494		9.36938	4.52	4.32	4.76	9.44	1.29	0.732955		9.36938	3.32	3.2	3.45	9.44	1.02	0.548387		9.36938	2.59	2.5	2.67	9.44	0.44	0.186441
9.38798	4.3	4.12	4.51	9.42	0.77	0.5		9.38798	4.5	4.29	4.74	9.42	1.27	0.721591		9.38798	3.32	3.19	3.45	9.42	1.02	0.548387		9.38798	2.58	2.49	2.67	9.42	0.43	0.182203
9.40657	4.3	4.12	4.5	9.4	0.77	0.5		9.40657	4.49	4.28	4.73	9.4	1.26	0.715909		9.40657	3.3	3.16	3.45	9.4	1	0.537634		9.40657	2.59	2.51	2.67	9.4	0.44	0.186441
9.42515	4.31	4.13	4.52	9.38	0.78	0.506494		9.42515	4.49	4.28	4.73	9.38	1.26	0.715909		9.42515	3.3	3.18	3.44	9.38	1	0.537634		9.42515	2.59	2.5	2.68	9.38	0.44	0.186441
9.44374	4.3	4.12	4.51	9.36	0.77	0.5		9.44374	4.49	4.29	4.73	9.36	1.26	0.715909		9.44374	3.3	3.18	3.43	9.36	1	0.537634		9.44374	2.59	2.49	2.69	9.36	0.44	0.186441
9.46232	4.29	4.12	4.49	9.35	0.76	0.493506		9.46232	4.47	4.27	4.71	9.35	1.24	0.704545		9.46232	3.29	3.17	3.44	9.35	0.99	0.532258		9.46232	2.58	2.49	2.68	9.35	0.43	0.182203
9.4809	4.29	4.1	4.49	9.33	0.76	0.493506		9.4809	4.47	4.27	4.7	9.33	1.24	0.704545		9.4809	3.29	3.15	3.43	9.33	0.99	0.532258		9.4809	2.58	2.49	2.67	9.33	0.43	0.182203
9.49948	4.28	4.11	4.47	9.31	0.75	0.487013		9.49948	4.46	4.26	4.7	9.31	1.23	0.698864		9.49948	3.28	3.15	3.43	9.31	0.98	0.526882		9.49948	2.58	2.49	2.68	9.31	0.43	0.182203
9.51806	4.27	4.09	4.47	9.29	0.74	0.480519		9.51806	4.46	4.25	4.7	9.29	1.23	0.698864		9.51806	3.28	3.16	3.43	9.29	0.98	0.526882		9.51806	2.57	2.47	2.67	9.29	0.42	0.177966
9.53664	4.26	4.09	4.45	9.27	0.73	0.474026		9.53664	4.45	4.24	4.69	9.27	1.22	0.693182		9.53664	3.28	3.15	3.42	9.27	0.98	0.526882		9.53664	2.57	2.47	2.67	9.27	0.42	0.177966
9.55521	4.26	4.1	4.43	9.26	0.73	0.474026		9.55521	4.44	4.24	4.68	9.26	1.21	0.6875		9.55521	3.28	3.14	3.43	9.26	0.98	0.526882		9.55521	2.57	2.48	2.66	9.26	0.42	0.177966
9.57378	4.25	4.07	4.44	9.24	0.72	0.467532		9.57378	4.43	4.24	4.67	9.24	1.2	0.681818		9.57378	3.27	3.12	3.43	9.24	0.97	0.521505		9.57378	2.57	2.49	2.66	9.24	0.42	0.177966
9.59235	4.25	4.08	4.45	9.22	0.72	0.467532		9.59235	4.42	4.24	4.65	9.22	1.19	0.676136		9.59235	3.26	3.11	3.41	9.22	0.96	0.516129		9.59235	2.57	2.48	2.66	9.22	0.42	0.177966
9.61092	4.25	4.07	4.45	9.2	0.72	0.467532		9.61092	4.41	4.21	4.64	9.2	1.18	0.670455		9.61092	3.27	3.13	3.41	9.2	0.97	0.521505		9.61092	2.56	2.47	2.66	9.2	0.41	0.173729
9.62948	4.25	4.07	4.45	9.18	0.72	0.467532		9.62948	4.4	4.19	4.65	9.18	1.17	0.664773		9.62948	3.27	3.14	3.4	9.18	0.97	0.521505		9.62948	2.56	2.47	2.66	9.18	0.41	0.173729
9.64805	4.23	4.05	4.43	9.17	0.7	0.454545		9.64805	4.4	4.2	4.63	9.17	1.17	0.664773		9.64805	3.26	3.12	3.41	9.17	0.96	0.516129		9.64805	2.57	2.48	2.66	9.17	0.42	0.177966
9.66661	4.23	4.06	4.42	9.15	0.7	0.454545		9.66661	4.39	4.2	4.61	9.15	1.16	0.659091		9.66661	3.27	3.14	3.41	9.15	0.97	0.521505		9.66661	2.56	2.47	2.65	9.15	0.41	0.173729
9.68517	4.23	4.06	4.42	9.13	0.7	0.454545		9.68517	4.38	4.2	4.6	9.13	1.15	0.653409		9.68517	3.26	3.13	3.41	9.13	0.96	0.516129		9.68517	2.57	2.49	2.65	9.13	0.42	0.177966
9.70372	4.22	4.05	4.42	9.11	0.69	0.448052		9.70372	4.37	4.18	4.59	9.11	1.14	0.647727		9.70372	3.26	3.12	3.4	9.11	0.96	0.516129		9.70372	2.56	2.48	2.65	9.11	0.41	0.173729
9.72228	4.22	4.05	4.42	9.1	0.69	0.448052		9.72228	4.36	4.17	4.6	9.1	1.13	0.642045		9.72228	3.25	3.12	3.4	9.1	0.95	0.510753		9.72228	2.56	2.48	2.64	9.1	0.41	0.173729
9.74083	4.2	4.01	4.4	9.08	0.67	0.435065		9.74083	4.35	4.16	4.59	9.08	1.12	0.636364		9.74083	3.24	3.11	3.38	9.08	0.94	0.505376		9.74083	2.56	2.48	2.64	9.08	0.41	0.173729
9.75938	4.19	4.01	4.39	9.06	0.66	0.428571		9.75938	4.35	4.17	4.57	9.06	1.12	0.636364		9.75938	3.24	3.12	3.37	9.06	0.94	0.505376		9.75938	2.55	2.47	2.64	9.06	0.4	0.169492
9.77793	4.19	4.02	4.37	9.05	0.66	0.428571		9.77793	4.33	4.14	4.56	9.05	1.1	0.625		9.77793	3.23	3.1	3.36	9.05	0.93	0.5		9.77793	2.55	2.46	2.64	9.05	0.4	0.169492
9.79648	4.18	4.02	4.36	9.03	0.65	0.422078		9.79648	4.33	4.13	4.56	9.03	1.1	0.625		9.79648	3.23	3.1	3.36	9.03	0.93	0.5		9.79648	2.55	2.47	2.64	9.03	0.4	0.169492
9.81502	4.18	4.01	4.36	9.01	0.65	0.422078		9.81502	4.33	4.14	4.54	9.01	1.1	0.625		9.81502	3.22	3.1	3.36	9.01	0.92	0.494624		9.81502	2.55	2.46	2.63	9.01	0.4	0.169492
9.83356	4.18	4.01	4.38	8.99	0.65	0.422078		9.83356	4.32	4.13	4.54	8.99	1.09	0.619318		9.83356	3.23	3.12	3.36	8.99	0.93	0.5		9.83356	2.54	2.45	2.63	8.99	0.39	0.165254
9.8521	4.18	4.02	4.38	8.98	0.65	0.422078		9.8521	4.3	4.12	4.52	8.98	1.07	0.607955		9.8521	3.23	3.11	3.34	8.98	0.93	0.5		9.8521	2.53	2.45	2.64	8.98	0.38	0.161017
9.87064	4.17	4	4.36	8.96	0.64	0.415584		9.87064	4.29	4.1	4.53	8.96	1.06	0.602273		9.87064	3.22	3.1	3.33	8.96	0.92	0.494624		9.87064	2.54	2.45	2.63	8.96	0.39	0.165254
9.88918	4.16	4	4.36	8.94	0.63	0.409091		9.88918	4.29	4.09	4.52	8.94	1.06	0.602273		9.88918	3.21	3.08	3.33	8.94	0.91	0.489247		9.88918	2.54	2.46	2.63	8.94	0.39	0.165254
9.90771	4.16	4	4.35	8.93	0.63	0.409091		9.90771	4.27	4.07	4.52	8.93	1.04	0.590909		9.90771	3.2	3.08	3.33	8.93	0.9	0.483871		9.90771	2.54	2.46	2.63	8.93	0.39	0.165254
9.92624	4.16	4	4.33	8.91	0.63	0.409091		9.92624	4.26	4.07	4.49	8.91	1.03	0.585227		9.92624	3.19	3.06	3.32	8.91	0.89	0.478495		9.92624	2.53	2.45	2.62	8.91	0.38	0.161017
9.94478	4.14	3.98	4.33	8.89	0.61	0.396104		9.94478	4.26	4.08	4.48	8.89	1.03	0.585227		9.94478	3.19	3.07	3.33	8.89	0.89	0.478495		9.94478	2.53	2.45	2.62	8.89	0.38	0.161017
9.9633	4.14	3.98	4.32	8.88	0.61	0.396104		9.9633	4.26	4.07	4.48	8.88	1.03	0.585227		9.9633	3.19	3.06	3.33	8.88	0.89	0.478495		9.9633	2.54	2.46	2.62	8.88	0.39	0.165254
9.98183	4.13	3.97	4.32	8.86	0.6	0.38961		9.98183	4.24	4.06	4.45	8.86	1.01	0.573864		9.98183	3.18	3.06	3.32	8.86	0.88	0.473118		9.98183	2.54	2.46	2.62	8.86	0.39	0.165254
10.0003	4.12	3.94	4.32	8.84	0.59	0.383117		10.0003	4.24	4.06	4.45	8.84	1.01	0.573864		10.0003	3.18	3.05	3.32	8.84	0.88	0.473118		10.0003	2.52	2.45	2.6	8.84	0.37	0.15678
10.0189	4.12	3.95	4.31	8.83	0.59	0.383117		10.0189	4.24	4.05	4.46	8.83	1.01	0.573864		10.0189	3.19	3.06	3.32	8.83	0.89	0.478495		10.0189	2.52	2.44	2.59	8.83	0.37	0.15678
10.0374	4.12	3.95	4.3	8.81	0.59	0.383117		10.0374	4.23	4.04	4.45	8.81	1	0.568182		10.0374	3.19	3.06	3.32	8.81	0.89	0.478495		10.0374	2.52	2.44	2.59	8.81	0.37	0.15678
10.0559	4.12	3.95	4.29	8.8	0.59	0.383117		10.0559	4.22	4.04	4.44	8.8	0.99	0.5625		10.0559	3.18	3.07	3.31	8.8	0.88	0.473118		10.0559	2.51	2.44	2.6	8.8	0.36	0.152542
10.0744	4.1	3.92	4.29	8.78	0.57	0.37013		10.0744	4.22	4.04	4.44	8.78	0.99	0.5625		10.0744	3.17	3.05	3.29	8.78	0.87	0.467742		10.0744	2.51	2.42	2.6	8.78	0.36	0.152542
10.0929	4.09	3.93	4.27	8.76	0.56	0.363636		10.0929	4.2	4	4.43	8.76	0.97	0.551136		10.0929	3.16	3.03	3.28	8.76	0.86	0.462366		10.0929	2.51	2.44	2.6	8.76	0.36	0.152542
10.1114	4.09	3.93	4.26	8.75	0.56	0.363636		10.1114	4.2	4.01	4.42	8.75	0.97	0.551136		10.1114	3.15	3.03	3.27	8.75	0.85	0.456989		10.1114	2.51	2.42	2.61	8.75	0.36	0.152542
10.13	4.08	3.92	4.26	8.73	0.55	0.357143		10.13	4.19	3.99	4.42	8.73	0.96	0.545455		10.13	3.14	3.02	3.27	8.73	0.84	0.451613		10.13	2.51	2.43	2.61	8.73	0.36	0.152542
10.1485	4.08	3.9	4.28	8.72	0.55	0.357143		10.1485	4.19	3.99	4.42	8.72	0.96	0.545455		10.1485	3.14	3.02	3.27	8.72	0.84	0.451613		10.1485	2.51	2.43	2.61	8.72	0.36	0.152542
10.167	4.07	3.89	4.27	8.7	0.54	0.350649		10.167	4.18	4	4.4	8.7	0.95	0.539773		10.167	3.14	3.02	3.26	8.7	0.84	0.451613		10.167	2.5	2.42	2.6	8.7	0.35	0.148305
10.1855	4.06	3.9	4.26	8.68	0.53	0.344156		10.1855	4.17	3.99	4.37	8.68	0.94	0.534091		10.1855	3.14	3.03	3.25	8.68	0.84	0.451613		10.1855	2.5	2.43	2.58	8.68	0.35	0.148305
10.204	4.07	3.9	4.25	8.67	0.54	0.350649		10.204	4.15	3.98	4.35	8.67	0.92	0.522727		10.204	3.13	3.01	3.25	8.67	0.83	0.446237		10.204	2.5	2.41	2.59	8.67	0.35	0.148305
10.2225	4.06	3.89	4.25	8.65	0.53	0.344156		10.2225	4.13	3.96	4.34	8.65	0.9	0.511364		10.2225	3.12	3.01	3.24	8.65	0.82	0.44086		10.2225	2.5	2.41	2.59	8.65	0.35	0.148305
10.241	4.05	3.89	4.23	8.64	0.52	0.337662		10.241	4.14	3.96	4.35	8.64	0.91	0.517045		10.241	3.12	3	3.24	8.64	0.82	0.44086		10.241	2.5	2.42	2.59	8.64	0.35	0.148305
10.2595	4.05	3.89	4.22	8.62	0.52	0.337662		10.2595	4.13	3.95	4.34	8.62	0.9	0.511364		10.2595	3.12	3.01	3.24	8.62	0.82	0.44086		10.2595	2.5	2.42	2.58	8.62	0.35	0.148305
10.278	4.04	3.88	4.22	8.61	0.51	0.331169		10.278	4.13	3.94	4.34	8.61	0.9	0.511364		10.278	3.12	3.01	3.24	8.61	0.82	0.44086		10.278	2.5	2.42	2.59	8.61	0.35	0.148305
10.2964	4.03	3.87	4.21	8.59	0.5	0.324675		10.2964	4.11	3.91	4.34	8.59	0.88	0.5		10.2964	3.12	3.01	3.24	8.59	0.82	0.44086		10.2964	2.49	2.41	2.57	8.59	0.34	0.144068
10.3149	4.03	3.86	4.21	8.58	0.5	0.324675		10.3149	4.11	3.91	4.35	8.58	0.88	0.5		10.3149	3.11	2.99	3.24	8.58	0.81	0.435484		10.3149	2.49	2.4	2.58	8.58	0.34	0.144068
10.3334	4.03	3.86	4.22	8.56	0.5	0.324675		10.3334	4.09	3.9	4.32	8.56	0.86	0.488636		10.3334	3.12	3	3.25	8.56	0.82	0.44086		10.3334	2.48	2.4	2.57	8.56	0.33	0.139831
10.3519	4.01	3.84	4.21	8.55	0.48	0.311688		10.3519	4.1	3.92	4.31	8.55	0.87	0.494318		10.3519	3.11	2.99	3.23	8.55	0.81	0.435484		10.3519	2.49	2.41	2.57	8.55	0.34	0.144068
10.3704	4.01	3.84	4.2	8.53	0.48	0.311688		10.3704	4.1	3.92	4.31	8.53	0.87	0.494318		10.3704	3.11	3	3.23	8.53	0.81	0.435484		10.3704	2.48	2.4	2.56	8.53	0.33	0.139831
10.3889	4.01	3.85	4.2	8.51	0.48	0.311688		10.3889	4.09	3.91	4.3	8.51	0.86	0.488636		10.3889	3.11	3	3.22	8.51	0.81	0.435484		10.3889	2.48	2.38	2.57	8.51	0.33	0.139831
10.4073	4.01	3.84	4.2	8.5	0.48	0.311688		10.4073	4.09	3.91	4.3	8.5	0.86	0.488636		10.4073	3.09	2.97	3.21	8.5	0.79	0.424731		10.4073	2.48	2.39	2.57	8.5	0.33	0.139831
10.4258	4.01	3.85	4.19	8.48	0.48	0.311688		10.4258	4.07	3.89	4.29	8.48	0.84	0.477273		10.4258	3.09	2.97	3.21	8.48	0.79	0.424731		10.4258	2.48	2.39	2.57	8.48	0.33	0.139831
10.4443	4	3.83	4.2	8.47	0.47	0.305195		10.4443	4.05	3.87	4.27	8.47	0.82	0.465909		10.4443	3.1	2.98	3.21	8.47	0.8	0.430108		10.4443	2.47	2.39	2.56	8.47	0.32	0.135593
10.4627	3.99	3.82	4.2	8.45	0.46	0.298701		10.4627	4.05	3.87	4.28	8.45	0.82	0.465909		10.4627	3.09	2.97	3.2	8.45	0.79	0.424731		10.4627	2.46	2.38	2.55	8.45	0.31	0.131356
10.4812	3.99	3.83	4.18	8.44	0.46	0.298701		10.4812	4.06	3.88	4.28	8.44	0.83	0.471591		10.4812	3.07	2.95	3.19	8.44	0.77	0.413978		10.4812	2.48	2.4	2.56	8.44	0.33	0.139831
10.4997	3.97	3.79	4.17	8.43	0.44	0.285714		10.4997	4.06	3.89	4.26	8.43	0.83	0.471591		10.4997	3.07	2.96	3.19	8.43	0.77	0.413978		10.4997	2.47	2.39	2.55	8.43	0.32	0.135593
10.5182	3.97	3.82	4.15	8.41	0.44	0.285714		10.5182	4.05	3.88	4.25	8.41	0.82	0.465909		10.5182	3.07	2.96	3.19	8.41	0.77	0.413978		10.5182	2.46	2.38	2.56	8.41	0.31	0.131356
10.5366	3.96	3.81	4.15	8.4	0.43	0.279221		10.5366	4.05	3.88	4.26	8.4	0.82	0.465909		10.5366	3.07	2.96	3.2	8.4	0.77	0.413978		10.5366	2.47	2.38	2.56	8.4	0.32	0.135593
10.5551	3.96	3.81	4.15	8.38	0.43	0.279221		10.5551	4.03	3.86	4.24	8.38	0.8	0.454545		10.5551	3.07	2.96	3.18	8.38	0.77	0.413978		10.5551	2.47	2.38	2.56	8.38	0.32	0.135593
10.5735	3.97	3.82	4.15	8.37	0.44	0.285714		10.5735	4.02	3.85	4.23	8.37	0.79	0.448864		10.5735	3.07	2.98	3.18	8.37	0.77	0.413978		10.5735	2.46	2.37	2.55	8.37	0.31	0.131356
10.592	3.96	3.8	4.15	8.35	0.43	0.279221		10.592	4.01	3.84	4.23	8.35	0.78	0.443182		10.592	3.07	2.95	3.19	8.35	0.77	0.413978		10.592	2.45	2.37	2.55	8.35	0.3	0.127119
10.6104	3.96	3.8	4.14	8.34	0.43	0.279221		10.6104	4.01	3.83	4.23	8.34	0.78	0.443182		10.6104	3.06	2.94	3.17	8.34	0.76	0.408602		10.6104	2.45	2.37	2.53	8.34	0.3	0.127119
10.6289	3.95	3.79	4.12	8.32	0.42	0.272727		10.6289	4.01	3.83	4.23	8.32	0.78	0.443182		10.6289	3.06	2.95	3.17	8.32	0.76	0.408602		10.6289	2.45	2.38	2.52	8.32	0.3	0.127119
10.6473	3.94	3.79	4.11	8.31	0.41	0.266234		10.6473	3.99	3.81	4.21	8.31	0.76	0.431818		10.6473	3.04	2.94	3.16	8.31	0.74	0.397849		10.6473	2.45	2.38	2.52	8.31	0.3	0.127119
10.6658	3.93	3.78	4.11	8.29	0.4	0.25974		10.6658	3.99	3.82	4.2	8.29	0.76	0.431818		10.6658	3.04	2.94	3.16	8.29	0.74	0.397849		10.6658	2.45	2.37	2.53	8.29	0.3	0.127119
10.6842	3.92	3.76	4.11	8.28	0.39	0.253247		10.6842	3.99	3.82	4.2	8.28	0.76	0.431818		10.6842	3.04	2.95	3.15	8.28	0.74	0.397849		10.6842	2.45	2.36	2.52	8.28	0.3	0.127119
10.7027	3.93	3.77	4.11	8.27	0.4	0.25974		10.7027	3.98	3.81	4.18	8.27	0.75	0.426136		10.7027	3.04	2.93	3.15	8.27	0.74	0.397849		10.7027	2.44	2.36	2.52	8.27	0.29	0.122881
10.7211	3.91	3.75	4.1	8.25	0.38	0.246753		10.7211	3.96	3.79	4.18	8.25	0.73	0.414773		10.7211	3.04	2.93	3.16	8.25	0.74	0.397849		10.7211	2.43	2.35	2.52	8.25	0.28	0.118644
10.7395	3.91	3.76	4.09	8.24	0.38	0.246753		10.7395	3.96	3.79	4.18	8.24	0.73	0.414773		10.7395	3.03	2.93	3.14	8.24	0.73	0.392473		10.7395	2.44	2.36	2.53	8.24	0.29	0.122881
10.758	3.9	3.74	4.07	8.22	0.37	0.24026		10.758	3.96	3.78	4.18	8.22	0.73	0.414773		10.758	3.02	2.92	3.13	8.22	0.72	0.387097		10.758	2.45	2.37	2.53	8.22	0.3	0.127119
10.7764	3.89	3.74	4.06	8.21	0.36	0.233766		10.7764	3.96	3.78	4.18	8.21	0.73	0.414773		10.7764	3.02	2.91	3.13	8.21	0.72	0.387097		10.7764	2.45	2.37	2.53	8.21	0.3	0.127119
10.7948	3.89	3.73	4.07	8.2	0.36	0.233766		10.7948	3.97	3.79	4.18	8.2	0.74	0.420455		10.7948	3.02	2.91	3.13	8.2	0.72	0.387097		10.7948	2.45	2.37	2.53	8.2	0.3	0.127119
10.8133	3.89	3.73	4.07	8.18	0.36	0.233766		10.8133	3.95	3.77	4.18	8.18	0.72	0.409091		10.8133	3.01	2.89	3.14	8.18	0.71	0.38172		10.8133	2.44	2.36	2.53	8.18	0.29	0.122881
10.8317	3.87	3.7	4.06	8.17	0.34	0.220779		10.8317	3.95	3.78	4.17	8.17	0.72	0.409091		10.8317	3.02	2.9	3.14	8.17	0.72	0.387097		10.8317	2.44	2.36	2.52	8.17	0.29	0.122881
10.8501	3.88	3.72	4.06	8.15	0.35	0.227273		10.8501	3.94	3.77	4.15	8.15	0.71	0.403409		10.8501	3.02	2.9	3.14	8.15	0.72	0.387097		10.8501	2.45	2.37	2.53	8.15	0.3	0.127119
10.8685	3.87	3.71	4.05	8.14	0.34	0.220779		10.8685	3.93	3.76	4.14	8.14	0.7	0.397727		10.8685	3.02	2.91	3.12	8.14	0.72	0.387097		10.8685	2.45	2.38	2.53	8.14	0.3	0.127119
10.8869	3.87	3.72	4.04	8.13	0.34	0.220779		10.8869	3.92	3.75	4.13	8.13	0.69	0.392045		10.8869	3.01	2.91	3.12	8.13	0.71	0.38172		10.8869	2.44	2.36	2.53	8.13	0.29	0.122881
10.9054	3.87	3.73	4.03	8.11	0.34	0.220779		10.9054	3.91	3.75	4.12	8.11	0.68	0.386364		10.9054	3	2.9	3.11	8.11	0.7	0.376344		10.9054	2.45	2.36	2.53	8.11	0.3	0.127119
10.9238	3.87	3.73	4.03	8.1	0.34	0.220779		10.9238	3.91	3.74	4.12	8.1	0.68	0.386364		10.9238	3	2.91	3.1	8.1	0.7	0.376344		10.9238	2.44	2.36	2.53	8.1	0.29	0.122881
10.9422	3.86	3.71	4.03	8.09	0.33	0.214286		10.9422	3.9	3.73	4.1	8.09	0.67	0.380682		10.9422	2.99	2.89	3.09	8.09	0.69	0.370968		10.9422	2.44	2.36	2.52	8.09	0.29	0.122881
10.9606	3.86	3.7	4.04	8.07	0.33	0.214286		10.9606	3.9	3.73	4.1	8.07	0.67	0.380682		10.9606	2.99	2.89	3.09	8.07	0.69	0.370968		10.9606	2.44	2.37	2.51	8.07	0.29	0.122881
10.979	3.86	3.7	4.03	8.06	0.33	0.214286		10.979	3.88	3.72	4.09	8.06	0.65	0.369318		10.979	2.99	2.88	3.09	8.06	0.69	0.370968		10.979	2.43	2.36	2.51	8.06	0.28	0.118644
10.9974	3.85	3.69	4.02	8.05	0.32	0.207792		10.9974	3.88	3.71	4.09	8.05	0.65	0.369318		10.9974	2.98	2.88	3.09	8.05	0.68	0.365591		10.9974	2.43	2.35	2.51	8.05	0.28	0.118644
11.0158	3.85	3.69	4.02	8.03	0.32	0.207792		11.0158	3.88	3.7	4.09	8.03	0.65	0.369318		11.0158	2.98	2.88	3.07	8.03	0.68	0.365591		11.0158	2.43	2.35	2.5	8.03	0.28	0.118644
11.0342	3.84	3.67	4.01	8.02	0.31	0.201299		11.0342	3.88	3.71	4.1	8.02	0.65	0.369318		11.0342	2.97	2.87	3.07	8.02	0.67	0.360215		11.0342	2.43	2.35	2.5	8.02	0.28	0.118644
11.0526	3.84	3.69	4.01	8	0.31	0.201299		11.0526	3.87	3.7	4.1	8	0.64	0.363636		11.0526	2.98	2.87	3.09	8	0.68	0.365591		11.0526	2.43	2.35	2.5	8	0.28	0.118644
11.071	3.84	3.68	4.03	7.99	0.31	0.201299		11.071	3.87	3.7	4.09	7.99	0.64	0.363636		11.071	2.97	2.86	3.09	7.99	0.67	0.360215		11.071	2.43	2.35	2.51	7.99	0.28	0.118644
11.0894	3.83	3.67	4.01	7.98	0.3	0.194805		11.0894	3.88	3.71	4.08	7.98	0.65	0.369318		11.0894	2.97	2.87	3.08	7.98	0.67	0.360215		11.0894	2.43	2.34	2.51	7.98	0.28	0.118644
11.1078	3.82	3.67	4	7.97	0.29	0.188312		11.1078	3.88	3.71	4.09	7.97	0.65	0.369318		11.1078	2.98	2.87	3.09	7.97	0.68	0.365591		11.1078	2.42	2.34	2.51	7.97	0.27	0.114407
11.1262	3.83	3.68	4	7.95	0.3	0.194805		11.1262	3.87	3.69	4.08	7.95	0.64	0.363636		11.1262	2.97	2.86	3.1	7.95	0.67	0.360215		11.1262	2.42	2.35	2.5	7.95	0.27	0.114407
11.1446	3.83	3.68	4.01	7.94	0.3	0.194805		11.1446	3.87	3.71	4.05	7.94	0.64	0.363636		11.1446	2.97	2.86	3.1	7.94	0.67	0.360215		11.1446	2.43	2.35	2.5	7.94	0.28	0.118644
11.1629	3.82	3.65	4	7.93	0.29	0.188312		11.1629	3.86	3.69	4.06	7.93	0.63	0.357955		11.1629	2.97	2.87	3.08	7.93	0.67	0.360215		11.1629	2.42	2.34	2.5	7.93	0.27	0.114407
11.1813	3.82	3.66	4	7.91	0.29	0.188312		11.1813	3.86	3.69	4.06	7.91	0.63	0.357955		11.1813	2.95	2.85	3.07	7.91	0.65	0.349462		11.1813	2.42	2.33	2.51	7.91	0.27	0.114407
11.1997	3.81	3.64	4.01	7.9	0.28	0.181818		11.1997	3.85	3.67	4.06	7.9	0.62	0.352273		11.1997	2.96	2.85	3.07	7.9	0.66	0.354839		11.1997	2.42	2.34	2.51	7.9	0.27	0.114407
11.2181	3.83	3.67	4.02	7.89	0.3	0.194805		11.2181	3.85	3.68	4.06	7.89	0.62	0.352273		11.2181	2.97	2.86	3.07	7.89	0.67	0.360215		11.2181	2.42	2.34	2.5	7.89	0.27	0.114407
11.2365	3.82	3.67	4.01	7.87	0.29	0.188312		11.2365	3.84	3.68	4.03	7.87	0.61	0.346591		11.2365	2.95	2.84	3.05	7.87	0.65	0.349462		11.2365	2.42	2.34	2.5	7.87	0.27	0.114407
11.2548	3.82	3.66	4	7.86	0.29	0.188312		11.2548	3.84	3.7	4.02	7.86	0.61	0.346591		11.2548	2.95	2.86	3.04	7.86	0.65	0.349462		11.2548	2.42	2.35	2.5	7.86	0.27	0.114407
11.2732	3.82	3.66	4	7.85	0.29	0.188312		11.2732	3.84	3.7	4.02	7.85	0.61	0.346591		11.2732	2.94	2.84	3.04	7.85	0.64	0.344086		11.2732	2.42	2.34	2.5	7.85	0.27	0.114407
11.2916	3.81	3.64	3.99	7.84	0.28	0.181818		11.2916	3.83	3.68	4.02	7.84	0.6	0.340909		11.2916	2.94	2.84	3.05	7.84	0.64	0.344086		11.2916	2.42	2.34	2.5	7.84	0.27	0.114407
11.3099	3.81	3.64	3.99	7.82	0.28	0.181818		11.3099	3.83	3.67	4.03	7.82	0.6	0.340909		11.3099	2.96	2.86	3.05	7.82	0.66	0.354839		11.3099	2.42	2.34	2.5	7.82	0.27	0.114407
11.3283	3.8	3.66	3.97	7.81	0.27	0.175325		11.3283	3.82	3.66	4.03	7.81	0.59	0.335227		11.3283	2.95	2.85	3.05	7.81	0.65	0.349462		11.3283	2.41	2.32	2.5	7.81	0.26	0.110169
11.3467	3.79	3.64	3.96	7.8	0.26	0.168831		11.3467	3.81	3.64	4.03	7.8	0.58	0.329545		11.3467	2.95	2.85	3.05	7.8	0.65	0.349462		11.3467	2.41	2.33	2.5	7.8	0.26	0.110169
11.365	3.8	3.65	3.98	7.79	0.27	0.175325		11.365	3.83	3.67	4.03	7.79	0.6	0.340909		11.365	2.95	2.85	3.04	7.79	0.65	0.349462		11.365	2.42	2.34	2.49	7.79	0.27	0.114407
11.3834	3.8	3.65	3.97	7.77	0.27	0.175325		11.3834	3.82	3.65	4.02	7.77	0.59	0.335227		11.3834	2.94	2.84	3.04	7.77	0.64	0.344086		11.3834	2.41	2.34	2.49	7.77	0.26	0.110169
11.4017	3.79	3.64	3.96	7.76	0.26	0.168831		11.4017	3.82	3.65	4.02	7.76	0.59	0.335227		11.4017	2.93	2.83	3.03	7.76	0.63	0.33871		11.4017	2.41	2.33	2.5	7.76	0.26	0.110169
11.4201	3.79	3.63	3.97	7.75	0.26	0.168831		11.4201	3.82	3.66	4.01	7.75	0.59	0.335227		11.4201	2.94	2.84	3.03	7.75	0.64	0.344086		11.4201	2.41	2.33	2.49	7.75	0.26	0.110169
11.4384	3.78	3.62	3.97	7.74	0.25	0.162338		11.4384	3.81	3.64	4	7.74	0.58	0.329545		11.4384	2.93	2.82	3.04	7.74	0.63	0.33871		11.4384	2.42	2.34	2.5	7.74	0.27	0.114407
11.4568	3.79	3.63	3.97	7.72	0.26	0.168831		11.4568	3.8	3.64	4	7.72	0.57	0.323864		11.4568	2.93	2.84	3.03	7.72	0.63	0.33871		11.4568	2.42	2.34	2.5	7.72	0.27	0.114407
11.4751	3.79	3.63	3.98	7.71	0.26	0.168831		11.4751	3.8	3.63	4.01	7.71	0.57	0.323864		11.4751	2.94	2.85	3.03	7.71	0.64	0.344086		11.4751	2.41	2.33	2.5	7.71	0.26	0.110169
11.4934	3.79	3.64	3.96	7.7	0.26	0.168831		11.4934	3.8	3.64	4.01	7.7	0.57	0.323864		11.4934	2.93	2.83	3.05	7.7	0.63	0.33871		11.4934	2.41	2.34	2.49	7.7	0.26	0.110169
11.5118	3.79	3.64	3.96	7.69	0.26	0.168831		11.5118	3.8	3.63	4	7.69	0.57	0.323864		11.5118	2.92	2.82	3.04	7.69	0.62	0.333333		11.5118	2.42	2.34	2.5	7.69	0.27	0.114407
11.5301	3.79	3.63	3.96	7.67	0.26	0.168831		11.5301	3.8	3.63	3.99	7.67	0.57	0.323864		11.5301	2.92	2.83	3.03	7.67	0.62	0.333333		11.5301	2.42	2.35	2.49	7.67	0.27	0.114407
11.5485	3.78	3.63	3.96	7.66	0.25	0.162338		11.5485	3.79	3.62	4	7.66	0.56	0.318182		11.5485	2.93	2.82	3.03	7.66	0.63	0.33871		11.5485	2.42	2.34	2.49	7.66	0.27	0.114407
11.5668	3.77	3.62	3.94	7.65	0.24	0.155844		11.5668	3.79	3.62	4.01	7.65	0.56	0.318182		11.5668	2.92	2.82	3.02	7.65	0.62	0.333333		11.5668	2.41	2.34	2.5	7.65	0.26	0.110169
11.5851	3.77	3.61	3.95	7.64	0.24	0.155844		11.5851	3.79	3.63	4	7.64	0.56	0.318182		11.5851	2.92	2.81	3.03	7.64	0.62	0.333333		11.5851	2.41	2.33	2.5	7.64	0.26	0.110169
11.6035	3.77	3.62	3.95	7.63	0.24	0.155844		11.6035	3.78	3.62	3.99	7.63	0.55	0.3125		11.6035	2.94	2.84	3.04	7.63	0.64	0.344086		11.6035	2.41	2.32	2.5	7.63	0.26	0.110169
11.6218	3.77	3.61	3.95	7.61	0.24	0.155844		11.6218	3.78	3.63	3.98	7.61	0.55	0.3125		11.6218	2.93	2.84	3.04	7.61	0.63	0.33871		11.6218	2.4	2.32	2.49	7.61	0.25	0.105932
11.6401	3.76	3.61	3.95	7.6	0.23	0.149351		11.6401	3.79	3.62	3.99	7.6	0.56	0.318182		11.6401	2.92	2.82	3.01	7.6	0.62	0.333333		11.6401	2.41	2.35	2.48	7.6	0.26	0.110169
11.6584	3.76	3.6	3.95	7.59	0.23	0.149351		11.6584	3.79	3.62	4	7.59	0.56	0.318182		11.6584	2.92	2.83	3.03	7.59	0.62	0.333333		11.6584	2.41	2.33	2.49	7.59	0.26	0.110169
11.6767	3.76	3.59	3.95	7.58	0.23	0.149351		11.6767	3.79	3.62	4	7.58	0.56	0.318182		11.6767	2.92	2.82	3.04	7.58	0.62	0.333333		11.6767	2.41	2.34	2.5	7.58	0.26	0.110169
11.6951	3.76	3.61	3.95	7.57	0.23	0.149351		11.6951	3.77	3.61	3.98	7.57	0.54	0.306818		11.6951	2.92	2.83	3.02	7.57	0.62	0.333333		11.6951	2.41	2.33	2.5	7.57	0.26	0.110169
11.7134	3.77	3.62	3.95	7.55	0.24	0.155844		11.7134	3.77	3.61	3.97	7.55	0.54	0.306818		11.7134	2.92	2.82	3.02	7.55	0.62	0.333333		11.7134	2.41	2.34	2.5	7.55	0.26	0.110169
11.7317	3.77	3.63	3.94	7.54	0.24	0.155844		11.7317	3.76	3.59	3.97	7.54	0.53	0.301136		11.7317	2.92	2.82	3.02	7.54	0.62	0.333333		11.7317	2.4	2.32	2.49	7.54	0.25	0.105932
11.75	3.77	3.62	3.94	7.53	0.24	0.155844		11.75	3.77	3.6	3.96	7.53	0.54	0.306818		11.75	2.9	2.81	3.01	7.53	0.6	0.322581		11.75	2.41	2.33	2.49	7.53	0.26	0.110169
11.7683	3.76	3.61	3.93	7.52	0.23	0.149351		11.7683	3.76	3.59	3.97	7.52	0.53	0.301136		11.7683	2.92	2.84	3.01	7.52	0.62	0.333333		11.7683	2.42	2.34	2.5	7.52	0.27	0.114407
11.7866	3.75	3.6	3.91	7.51	0.22	0.142857		11.7866	3.76	3.59	3.96	7.51	0.53	0.301136		11.7866	2.92	2.82	3.02	7.51	0.62	0.333333		11.7866	2.41	2.34	2.49	7.51	0.26	0.110169
11.8049	3.75	3.6	3.93	7.5	0.22	0.142857		11.8049	3.77	3.61	3.96	7.5	0.54	0.306818		11.8049	2.91	2.81	3.01	7.5	0.61	0.327957		11.8049	2.41	2.34	2.49	7.5	0.26	0.110169
11.8232	3.76	3.61	3.94	7.48	0.23	0.149351		11.8232	3.76	3.6	3.95	7.48	0.53	0.301136		11.8232	2.91	2.81	3.01	7.48	0.61	0.327957		11.8232	2.42	2.35	2.48	7.48	0.27	0.114407
11.8415	3.75	3.6	3.92	7.47	0.22	0.142857		11.8415	3.75	3.59	3.95	7.47	0.52	0.295455		11.8415	2.9	2.8	3.02	7.47	0.6	0.322581		11.8415	2.41	2.33	2.48	7.47	0.26	0.110169
11.8598	3.74	3.59	3.92	7.46	0.21	0.136364		11.8598	3.75	3.59	3.96	7.46	0.52	0.295455		11.8598	2.91	2.8	3.03	7.46	0.61	0.327957		11.8598	2.4	2.33	2.48	7.46	0.25	0.105932
11.8781	3.74	3.59	3.91	7.45	0.21	0.136364		11.8781	3.75	3.58	3.95	7.45	0.52	0.295455		11.8781	2.91	2.81	3.02	7.45	0.61	0.327957		11.8781	2.41	2.33	2.49	7.45	0.26	0.110169
11.8964	3.74	3.58	3.91	7.44	0.21	0.136364		11.8964	3.74	3.57	3.95	7.44	0.51	0.289773		11.8964	2.91	2.81	3.02	7.44	0.61	0.327957		11.8964	2.41	2.33	2.49	7.44	0.26	0.110169
11.9146	3.74	3.57	3.92	7.43	0.21	0.136364		11.9146	3.73	3.57	3.95	7.43	0.5	0.284091		11.9146	2.91	2.81	3.01	7.43	0.61	0.327957		11.9146	2.4	2.32	2.49	7.43	0.25	0.105932
11.9329	3.73	3.58	3.92	7.42	0.2	0.12987		11.9329	3.74	3.58	3.95	7.42	0.51	0.289773		11.9329	2.9	2.81	3.02	7.42	0.6	0.322581		11.9329	2.41	2.34	2.49	7.42	0.26	0.110169
11.9512	3.74	3.59	3.92	7.41	0.21	0.136364		11.9512	3.72	3.56	3.93	7.41	0.49	0.278409		11.9512	2.9	2.8	3.02	7.41	0.6	0.322581		11.9512	2.41	2.33	2.49	7.41	0.26	0.110169
11.9695	3.74	3.58	3.92	7.39	0.21	0.136364		11.9695	3.72	3.55	3.93	7.39	0.49	0.278409		11.9695	2.91	2.82	3.01	7.39	0.61	0.327957		11.9695	2.41	2.33	2.49	7.39	0.26	0.110169
11.9878	3.73	3.57	3.91	7.38	0.2	0.12987		11.9878	3.73	3.57	3.93	7.38	0.5	0.284091		11.9878	2.89	2.8	2.99	7.38	0.59	0.317204		11.9878	2.41	2.35	2.49	7.38	0.26	0.110169
12.006	3.73	3.56	3.91	7.37	0.2	0.12987		12.006	3.74	3.58	3.93	7.37	0.51	0.289773		12.006	2.9	2.82	2.99	7.37	0.6	0.322581		12.006	2.4	2.32	2.48	7.37	0.25	0.105932
12.0243	3.73	3.57	3.91	7.36	0.2	0.12987		12.0243	3.73	3.57	3.94	7.36	0.5	0.284091		12.0243	2.9	2.8	3	7.36	0.6	0.322581		12.0243	2.41	2.33	2.49	7.36	0.26	0.110169
12.0426	3.73	3.58	3.92	7.35	0.2	0.12987		12.0426	3.72	3.55	3.95	7.35	0.49	0.278409		12.0426	2.9	2.81	3.01	7.35	0.6	0.322581		12.0426	2.41	2.33	2.49	7.35	0.26	0.110169
12.0608	3.71	3.56	3.9	7.34	0.18	0.116883		12.0608	3.72	3.55	3.93	7.34	0.49	0.278409		12.0608	2.9	2.81	3.01	7.34	0.6	0.322581		12.0608	2.41	2.33	2.49	7.34	0.26	0.110169
12.0791	3.72	3.57	3.89	7.33	0.19	0.123377		12.0791	3.72	3.56	3.93	7.33	0.49	0.278409		12.0791	2.9	2.81	3	7.33	0.6	0.322581		12.0791	2.41	2.33	2.5	7.33	0.26	0.110169
12.0974	3.71	3.56	3.89	7.32	0.18	0.116883		12.0974	3.72	3.56	3.93	7.32	0.49	0.278409		12.0974	2.9	2.81	3	7.32	0.6	0.322581		12.0974	2.42	2.33	2.52	7.32	0.27	0.114407
12.1156	3.71	3.56	3.89	7.3	0.18	0.116883		12.1156	3.73	3.58	3.92	7.3	0.5	0.284091		12.1156	2.9	2.8	3.01	7.3	0.6	0.322581		12.1156	2.41	2.33	2.51	7.3	0.26	0.110169
12.1339	3.71	3.55	3.9	7.29	0.18	0.116883		12.1339	3.72	3.56	3.93	7.29	0.49	0.278409		12.1339	2.9	2.8	3	7.29	0.6	0.322581		12.1339	2.4	2.32	2.5	7.29	0.25	0.105932
12.1521	3.71	3.55	3.89	7.28	0.18	0.116883		12.1521	3.72	3.56	3.92	7.28	0.49	0.278409		12.1521	2.89	2.8	2.99	7.28	0.59	0.317204		12.1521	2.41	2.33	2.49	7.28	0.26	0.110169
12.1704	3.7	3.55	3.88	7.27	0.17	0.11039		12.1704	3.72	3.55	3.93	7.27	0.49	0.278409		12.1704	2.91	2.81	3.01	7.27	0.61	0.327957		12.1704	2.41	2.33	2.49	7.27	0.26	0.110169
12.1886	3.7	3.54	3.88	7.26	0.17	0.11039		12.1886	3.71	3.54	3.91	7.26	0.48	0.272727		12.1886	2.9	2.81	3	7.26	0.6	0.322581		12.1886	2.4	2.32	2.48	7.26	0.25	0.105932
12.2069	3.7	3.55	3.89	7.25	0.17	0.11039		12.2069	3.7	3.54	3.91	7.25	0.47	0.267045		12.2069	2.89	2.79	3	7.25	0.59	0.317204		12.2069	2.41	2.34	2.48	7.25	0.26	0.110169
12.2251	3.7	3.55	3.9	7.24	0.17	0.11039		12.2251	3.7	3.53	3.91	7.24	0.47	0.267045		12.2251	2.89	2.79	3	7.24	0.59	0.317204		12.2251	2.41	2.34	2.49	7.24	0.26	0.110169
12.2434	3.7	3.54	3.89	7.23	0.17	0.11039		12.2434	3.7	3.54	3.89	7.23	0.47	0.267045		12.2434	2.91	2.82	3	7.23	0.61	0.327957		12.2434	2.42	2.34	2.49	7.23	0.27	0.114407
12.2616	3.69	3.53	3.89	7.22	0.16	0.103896		12.2616	3.7	3.54	3.9	7.22	0.47	0.267045		12.2616	2.9	2.81	2.99	7.22	0.6	0.322581		12.2616	2.41	2.33	2.49	7.22	0.26	0.110169
12.2798	3.69	3.53	3.89	7.21	0.16	0.103896		12.2798	3.69	3.53	3.9	7.21	0.46	0.261364		12.2798	2.9	2.81	2.99	7.21	0.6	0.322581		12.2798	2.41	2.33	2.5	7.21	0.26	0.110169
12.2981	3.69	3.53	3.88	7.2	0.16	0.103896		12.2981	3.68	3.53	3.89	7.2	0.45	0.255682		12.2981	2.89	2.81	2.97	7.2	0.59	0.317204		12.2981	2.41	2.34	2.5	7.2	0.26	0.110169
12.3163	3.69	3.54	3.87	7.19	0.16	0.103896		12.3163	3.69	3.53	3.9	7.19	0.46	0.261364		12.3163	2.88	2.8	2.97	7.19	0.58	0.311828		12.3163	2.41	2.33	2.5	7.19	0.26	0.110169
12.3345	3.7	3.55	3.88	7.18	0.17	0.11039		12.3345	3.69	3.52	3.89	7.18	0.46	0.261364		12.3345	2.89	2.8	2.99	7.18	0.59	0.317204		12.3345	2.41	2.33	2.51	7.18	0.26	0.110169
12.3528	3.7	3.54	3.87	7.17	0.17	0.11039		12.3528	3.68	3.52	3.89	7.17	0.45	0.255682		12.3528	2.88	2.79	2.99	7.17	0.58	0.311828		12.3528	2.42	2.33	2.5	7.17	0.27	0.114407
12.371	3.7	3.55	3.86	7.15	0.17	0.11039		12.371	3.68	3.52	3.88	7.15	0.45	0.255682		12.371	2.89	2.8	2.99	7.15	0.59	0.317204		12.371	2.41	2.34	2.49	7.15	0.26	0.110169
12.3892	3.69	3.53	3.86	7.14	0.16	0.103896		12.3892	3.68	3.52	3.88	7.14	0.45	0.255682		12.3892	2.89	2.79	3	7.14	0.59	0.317204		12.3892	2.41	2.33	2.5	7.14	0.26	0.110169
12.4074	3.69	3.52	3.88	7.13	0.16	0.103896		12.4074	3.68	3.53	3.88	7.13	0.45	0.255682		12.4074	2.89	2.79	3	7.13	0.59	0.317204		12.4074	2.41	2.33	2.5	7.13	0.26	0.110169
12.4256	3.69	3.54	3.88	7.12	0.16	0.103896		12.4256	3.67	3.51	3.87	7.12	0.44	0.25		12.4256	2.89	2.79	3	7.12	0.59	0.317204		12.4256	2.41	2.33	2.51	7.12	0.26	0.110169
12.4438	3.68	3.53	3.87	7.11	0.15	0.0974026		12.4438	3.66	3.5	3.86	7.11	0.43	0.244318		12.4438	2.88	2.79	2.98	7.11	0.58	0.311828		12.4438	2.42	2.35	2.51	7.11	0.27	0.114407
12.4621	3.68	3.53	3.86	7.1	0.15	0.0974026		12.4621	3.66	3.51	3.86	7.1	0.43	0.244318		12.4621	2.88	2.8	2.97	7.1	0.58	0.311828		12.4621	2.42	2.35	2.5	7.1	0.27	0.114407
12.4803	3.67	3.52	3.85	7.09	0.14	0.0909091		12.4803	3.66	3.51	3.84	7.09	0.43	0.244318		12.4803	2.89	2.81	2.98	7.09	0.59	0.317204		12.4803	2.41	2.33	2.5	7.09	0.26	0.110169
12.4985	3.67	3.53	3.84	7.08	0.14	0.0909091		12.4985	3.66	3.51	3.86	7.08	0.43	0.244318		12.4985	2.9	2.82	2.99	7.08	0.6	0.322581		12.4985	2.41	2.32	2.49	7.08	0.26	0.110169
12.5167	3.68	3.53	3.85	7.07	0.15	0.0974026		12.5167	3.65	3.49	3.86	7.07	0.42	0.238636		12.5167	2.88	2.79	2.98	7.07	0.58	0.311828		12.5167	2.4	2.33	2.49	7.07	0.25	0.105932
12.5349	3.67	3.53	3.85	7.06	0.14	0.0909091		12.5349	3.66	3.5	3.86	7.06	0.43	0.244318		12.5349	2.88	2.78	2.98	7.06	0.58	0.311828		12.5349	2.41	2.33	2.49	7.06	0.26	0.110169
12.5531	3.67	3.52	3.85	7.05	0.14	0.0909091		12.5531	3.66	3.5	3.86	7.05	0.43	0.244318		12.5531	2.88	2.8	2.97	7.05	0.58	0.311828		12.5531	2.42	2.34	2.49	7.05	0.27	0.114407
12.5713	3.68	3.53	3.85	7.04	0.15	0.0974026		12.5713	3.65	3.49	3.85	7.04	0.42	0.238636		12.5713	2.87	2.79	2.97	7.04	0.57	0.306452		12.5713	2.41	2.33	2.49	7.04	0.26	0.110169
12.5895	3.67	3.52	3.85	7.03	0.14	0.0909091		12.5895	3.65	3.49	3.85	7.03	0.42	0.238636		12.5895	2.88	2.79	2.98	7.03	0.58	0.311828		12.5895	2.41	2.33	2.49	7.03	0.26	0.110169
12.6076	3.67	3.5	3.85	7.02	0.14	0.0909091		12.6076	3.66	3.5	3.85	7.02	0.43	0.244318		12.6076	2.88	2.78	2.98	7.02	0.58	0.311828		12.6076	2.4	2.33	2.5	7.02	0.25	0.105932
12.6258	3.66	3.51	3.84	7.01	0.13	0.0844156		12.6258	3.66	3.5	3.84	7.01	0.43	0.244318		12.6258	2.89	2.8	2.98	7.01	0.59	0.317204		12.6258	2.41	2.34	2.49	7.01	0.26	0.110169
12.644	3.65	3.5	3.83	7	0.12	0.0779221		12.644	3.66	3.5	3.85	7	0.43	0.244318		12.644	2.88	2.79	2.97	7	0.58	0.311828		12.644	2.41	2.33	2.5	7	0.26	0.110169
12.6622	3.65	3.5	3.82	6.99	0.12	0.0779221		12.6622	3.65	3.49	3.84	6.99	0.42	0.238636		12.6622	2.88	2.8	2.97	6.99	0.58	0.311828		12.6622	2.41	2.33	2.5	6.99	0.26	0.110169
12.6804	3.66	3.51	3.82	6.98	0.13	0.0844156		12.6804	3.65	3.51	3.83	6.98	0.42	0.238636		12.6804	2.87	2.78	2.96	6.98	0.57	0.306452		12.6804	2.41	2.33	2.49	6.98	0.26	0.110169
12.6986	3.66	3.51	3.83	6.97	0.13	0.0844156		12.6986	3.63	3.49	3.81	6.97	0.4	0.227273		12.6986	2.87	2.78	2.96	6.97	0.57	0.306452		12.6986	2.41	2.32	2.5	6.97	0.26	0.110169
12.7167	3.66	3.51	3.84	6.96	0.13	0.0844156		12.7167	3.64	3.49	3.81	6.96	0.41	0.232955		12.7167	2.87	2.77	2.97	6.96	0.57	0.306452		12.7167	2.42	2.34	2.5	6.96	0.27	0.114407
12.7349	3.66	3.51	3.83	6.95	0.13	0.0844156		12.7349	3.64	3.48	3.83	6.95	0.41	0.232955		12.7349	2.88	2.78	2.97	6.95	0.58	0.311828		12.7349	2.41	2.34	2.49	6.95	0.26	0.110169
12.7531	3.66	3.51	3.82	6.94	0.13	0.0844156		12.7531	3.64	3.48	3.83	6.94	0.41	0.232955		12.7531	2.88	2.78	2.98	6.94	0.58	0.311828		12.7531	2.4	2.32	2.49	6.94	0.25	0.105932
12.7712	3.66	3.51	3.83	6.93	0.13	0.0844156		12.7712	3.64	3.48	3.84	6.93	0.41	0.232955		12.7712	2.87	2.78	2.97	6.93	0.57	0.306452		12.7712	2.41	2.33	2.5	6.93	0.26	0.110169
12.7894	3.65	3.49	3.84	6.92	0.12	0.0779221		12.7894	3.64	3.48	3.84	6.92	0.41	0.232955		12.7894	2.86	2.76	2.97	6.92	0.56	0.301075		12.7894	2.42	2.34	2.5	6.92	0.27	0.114407
12.8076	3.66	3.51	3.85	6.91	0.13	0.0844156		12.8076	3.64	3.48	3.84	6.91	0.41	0.232955		12.8076	2.87	2.78	2.96	6.91	0.57	0.306452		12.8076	2.42	2.35	2.5	6.91	0.27	0.114407
12.8257	3.66	3.51	3.85	6.9	0.13	0.0844156		12.8257	3.64	3.49	3.82	6.9	0.41	0.232955		12.8257	2.87	2.77	2.96	6.9	0.57	0.306452		12.8257	2.42	2.35	2.51	6.9	0.27	0.114407
12.8439	3.65	3.5	3.84	6.89	0.12	0.0779221		12.8439	3.63	3.47	3.83	6.89	0.4	0.227273		12.8439	2.87	2.78	2.97	6.89	0.57	0.306452		12.8439	2.42	2.35	2.5	6.89	0.27	0.114407
12.862	3.65	3.5	3.84	6.88	0.12	0.0779221		12.862	3.64	3.48	3.83	6.88	0.41	0.232955		12.862	2.88	2.79	2.98	6.88	0.58	0.311828		12.862	2.43	2.36	2.51	6.88	0.28	0.118644
12.8802	3.65	3.49	3.84	6.87	0.12	0.0779221		12.8802	3.64	3.47	3.83	6.87	0.41	0.232955		12.8802	2.88	2.8	2.97	6.87	0.58	0.311828		12.8802	2.42	2.35	2.51	6.87	0.27	0.114407
12.8983	3.64	3.48	3.83	6.86	0.11	0.0714286		12.8983	3.64	3.48	3.83	6.86	0.41	0.232955		12.8983	2.88	2.8	2.98	6.86	0.58	0.311828		12.8983	2.42	2.35	2.51	6.86	0.27	0.114407
12.9165	3.65	3.49	3.83	6.85	0.12	0.0779221		12.9165	3.63	3.47	3.83	6.85	0.4	0.227273		12.9165	2.88	2.78	2.98	6.85	0.58	0.311828		12.9165	2.42	2.35	2.5	6.85	0.27	0.114407
12.9346	3.65	3.5	3.83	6.84	0.12	0.0779221		12.9346	3.64	3.48	3.82	6.84	0.41	0.232955		12.9346	2.87	2.79	2.96	6.84	0.57	0.306452		12.9346	2.42	2.35	2.5	6.84	0.27	0.114407
12.9528	3.64	3.48	3.82	6.83	0.11	0.0714286		12.9528	3.62	3.46	3.82	6.83	0.39	0.221591		12.9528	2.87	2.78	2.95	6.83	0.57	0.306452		12.9528	2.43	2.36	2.5	6.83	0.28	0.118644
12.9709	3.64	3.49	3.82	6.83	0.11	0.0714286		12.9709	3.63	3.46	3.83	6.83	0.4	0.227273		12.9709	2.88	2.8	2.95	6.83	0.58	0.311828		12.9709	2.42	2.35	2.51	6.83	0.27	0.114407
12.989	3.65	3.5	3.82	6.82	0.12	0.0779221		12.989	3.62	3.47	3.83	6.82	0.39	0.221591		12.989	2.87	2.79	2.95	6.82	0.57	0.306452		12.989	2.42	2.35	2.5	6.82	0.27	0.114407
13.0072	3.65	3.5	3.82	6.81	0.12	0.0779221		13.0072	3.63	3.48	3.82	6.81	0.4	0.227273		13.0072	2.87	2.79	2.96	6.81	0.57	0.306452		13.0072	2.43	2.36	2.5	6.81	0.28	0.118644
13.0253	3.65	3.5	3.8	6.8	0.12	0.0779221		13.0253	3.64	3.48	3.82	6.8	0.41	0.232955		13.0253	2.86	2.77	2.95	6.8	0.56	0.301075		13.0253	2.43	2.36	2.51	6.8	0.28	0.118644
13.0434	3.64	3.49	3.81	6.79	0.11	0.0714286		13.0434	3.62	3.47	3.82	6.79	0.39	0.221591		13.0434	2.87	2.78	2.96	6.79	0.57	0.306452		13.0434	2.42	2.34	2.51	6.79	0.27	0.114407
13.0616	3.65	3.49	3.82	6.78	0.12	0.0779221		13.0616	3.63	3.48	3.83	6.78	0.4	0.227273		13.0616	2.87	2.78	2.96	6.78	0.57	0.306452		13.0616	2.42	2.34	2.51	6.78	0.27	0.114407
13.0797	3.65	3.5	3.81	6.77	0.12	0.0779221		13.0797	3.62	3.46	3.83	6.77	0.39	0.221591		13.0797	2.86	2.78	2.96	6.77	0.56	0.301075		13.0797	2.42	2.34	2.51	6.77	0.27	0.114407
13.0978	3.65	3.5	3.81	6.76	0.12	0.0779221		13.0978	3.62	3.46	3.83	6.76	0.39	0.221591		13.0978	2.86	2.78	2.96	6.76	0.56	0.301075		13.0978	2.42	2.35	2.5	6.76	0.27	0.114407
13.1159	3.64	3.48	3.81	6.75	0.11	0.0714286		13.1159	3.63	3.48	3.82	6.75	0.4	0.227273		13.1159	2.87	2.78	2.96	6.75	0.57	0.306452		13.1159	2.42	2.34	2.5	6.75	0.27	0.114407
13.134	3.64	3.49	3.81	6.74	0.11	0.0714286		13.134	3.62	3.47	3.82	6.74	0.39	0.221591		13.134	2.86	2.76	2.94	6.74	0.56	0.301075		13.134	2.42	2.35	2.5	6.74	0.27	0.114407
13.1521	3.63	3.47	3.8	6.73	0.1	0.0649351		13.1521	3.61	3.46	3.81	6.73	0.38	0.215909		13.1521	2.85	2.76	2.94	6.73	0.55	0.295699		13.1521	2.41	2.33	2.49	6.73	0.26	0.110169
13.1702	3.63	3.49	3.8	6.72	0.1	0.0649351		13.1702	3.63	3.47	3.82	6.72	0.4	0.227273		13.1702	2.87	2.79	2.95	6.72	0.57	0.306452		13.1702	2.42	2.34	2.5	6.72	0.27	0.114407
13.1883	3.64	3.49	3.82	6.71	0.11	0.0714286		13.1883	3.63	3.48	3.83	6.71	0.4	0.227273		13.1883	2.86	2.77	2.98	6.71	0.56	0.301075		13.1883	2.42	2.34	2.51	6.71	0.27	0.114407
13.2065	3.64	3.49	3.82	6.7	0.11	0.0714286		13.2065	3.62	3.46	3.82	6.7	0.39	0.221591		13.2065	2.87	2.77	2.97	6.7	0.57	0.306452		13.2065	2.42	2.34	2.5	6.7	0.27	0.114407
13.2246	3.65	3.5	3.82	6.69	0.12	0.0779221		13.2246	3.61	3.45	3.82	6.69	0.38	0.215909		13.2246	2.87	2.77	2.97	6.69	0.57	0.306452		13.2246	2.42	2.35	2.5	6.69	0.27	0.114407
13.2426	3.64	3.49	3.81	6.69	0.11	0.0714286		13.2426	3.63	3.48	3.8	6.69	0.4	0.227273		13.2426	2.87	2.79	2.96	6.69	0.57	0.306452		13.2426	2.43	2.36	2.5	6.69	0.28	0.118644
13.2607	3.64	3.5	3.81	6.68	0.11	0.0714286		13.2607	3.61	3.46	3.79	6.68	0.38	0.215909		13.2607	2.87	2.78	2.96	6.68	0.57	0.306452		13.2607	2.42	2.35	2.5	6.68	0.27	0.114407
13.2788	3.64	3.49	3.81	6.67	0.11	0.0714286		13.2788	3.61	3.47	3.8	6.67	0.38	0.215909		13.2788	2.86	2.77	2.96	6.67	0.56	0.301075		13.2788	2.43	2.36	2.5	6.67	0.28	0.118644
13.2969	3.63	3.5	3.79	6.66	0.1	0.0649351		13.2969	3.61	3.46	3.79	6.66	0.38	0.215909		13.2969	2.86	2.77	2.95	6.66	0.56	0.301075		13.2969	2.44	2.36	2.5	6.66	0.29	0.122881
13.315	3.63	3.5	3.8	6.65	0.1	0.0649351		13.315	3.62	3.46	3.81	6.65	0.39	0.221591		13.315	2.86	2.78	2.95	6.65	0.56	0.301075		13.315	2.43	2.36	2.5	6.65	0.28	0.118644
13.3331	3.63	3.49	3.81	6.64	0.1	0.0649351		13.3331	3.62	3.46	3.81	6.64	0.39	0.221591		13.3331	2.86	2.78	2.95	6.64	0.56	0.301075		13.3331	2.43	2.36	2.51	6.64	0.28	0.118644
13.3512	3.63	3.49	3.8	6.63	0.1	0.0649351		13.3512	3.62	3.46	3.82	6.63	0.39	0.221591		13.3512	2.86	2.78	2.95	6.63	0.56	0.301075		13.3512	2.44	2.37	2.51	6.63	0.29	0.122881
13.3693	3.63	3.48	3.8	6.62	0.1	0.0649351		13.3693	3.62	3.46	3.81	6.62	0.39	0.221591		13.3693	2.86	2.78	2.95	6.62	0.56	0.301075		13.3693	2.44	2.38	2.52	6.62	0.29	0.122881
13.3873	3.63	3.48	3.81	6.61	0.1	0.0649351		13.3873	3.62	3.46	3.81	6.61	0.39	0.221591		13.3873	2.87	2.79	2.95	6.61	0.57	0.306452		13.3873	2.44	2.37	2.52	6.61	0.29	0.122881
13.4054	3.64	3.49	3.81	6.6	0.11	0.0714286		13.4054	3.61	3.44	3.8	6.6	0.38	0.215909		13.4054	2.87	2.79	2.96	6.6	0.57	0.306452		13.4054	2.43	2.36	2.53	6.6	0.28	0.118644
13.4235	3.63	3.48	3.81	6.6	0.1	0.0649351		13.4235	3.61	3.46	3.79	6.6	0.38	0.215909		13.4235	2.86	2.78	2.95	6.6	0.56	0.301075		13.4235	2.44	2.36	2.53	6.6	0.29	0.122881
13.4415	3.63	3.48	3.8	6.59	0.1	0.0649351		13.4415	3.61	3.46	3.79	6.59	0.38	0.215909		13.4415	2.87	2.78	2.95	6.59	0.57	0.306452		13.4415	2.43	2.35	2.52	6.59	0.28	0.118644
13.4596	3.63	3.48	3.8	6.58	0.1	0.0649351		13.4596	3.62	3.47	3.81	6.58	0.39	0.221591		13.4596	2.88	2.79	2.96	6.58	0.58	0.311828		13.4596	2.44	2.36	2.53	6.58	0.29	0.122881
13.4777	3.64	3.5	3.8	6.57	0.11	0.0714286		13.4777	3.62	3.47	3.8	6.57	0.39	0.221591		13.4777	2.87	2.76	2.96	6.57	0.57	0.306452		13.4777	2.44	2.36	2.53	6.57	0.29	0.122881
13.4957	3.64	3.5	3.8	6.56	0.11	0.0714286		13.4957	3.63	3.48	3.81	6.56	0.4	0.227273		13.4957	2.86	2.77	2.95	6.56	0.56	0.301075		13.4957	2.44	2.36	2.53	6.56	0.29	0.122881
13.5138	3.64	3.49	3.8	6.55	0.11	0.0714286		13.5138	3.62	3.47	3.81	6.55	0.39	0.221591		13.5138	2.86	2.77	2.96	6.55	0.56	0.301075		13.5138	2.43	2.35	2.52	6.55	0.28	0.118644
13.5319	3.63	3.49	3.8	6.54	0.1	0.0649351		13.5319	3.62	3.46	3.81	6.54	0.39	0.221591		13.5319	2.87	2.78	2.96	6.54	0.57	0.306452		13.5319	2.43	2.35	2.52	6.54	0.28	0.118644
13.5499	3.63	3.5	3.79	6.53	0.1	0.0649351		13.5499	3.62	3.46	3.82	6.53	0.39	0.221591		13.5499	2.88	2.8	2.96	6.53	0.58	0.311828		13.5499	2.44	2.37	2.52	6.53	0.29	0.122881
13.5679	3.63	3.48	3.79	6.53	0.1	0.0649351		13.5679	3.61	3.45	3.81	6.53	0.38	0.215909		13.5679	2.87	2.78	2.96	6.53	0.57	0.306452		13.5679	2.44	2.36	2.53	6.53	0.29	0.122881
13.586	3.63	3.48	3.8	6.52	0.1	0.0649351		13.586	3.62	3.47	3.79	6.52	0.39	0.221591		13.586	2.87	2.78	2.97	6.52	0.57	0.306452		13.586	2.44	2.36	2.52	6.52	0.29	0.122881
13.604	3.62	3.48	3.8	6.51	0.09	0.0584416		13.604	3.61	3.47	3.79	6.51	0.38	0.215909		13.604	2.87	2.79	2.95	6.51	0.57	0.306452		13.604	2.45	2.37	2.52	6.51	0.3	0.127119
13.6221	3.62	3.47	3.8	6.5	0.09	0.0584416		13.6221	3.6	3.45	3.79	6.5	0.37	0.210227		13.6221	2.86	2.79	2.95	6.5	0.56	0.301075		13.6221	2.44	2.37	2.53	6.5	0.29	0.122881
13.6401	3.62	3.48	3.8	6.49	0.09	0.0584416		13.6401	3.61	3.45	3.81	6.49	0.38	0.215909		13.6401	2.86	2.78	2.94	6.49	0.56	0.301075		13.6401	2.45	2.37	2.54	6.49	0.3	0.127119
13.6581	3.62	3.48	3.79	6.48	0.09	0.0584416		13.6581	3.62	3.46	3.81	6.48	0.39	0.221591		13.6581	2.86	2.77	2.94	6.48	0.56	0.301075		13.6581	2.44	2.37	2.52	6.48	0.29	0.122881
13.6762	3.63	3.5	3.78	6.47	0.1	0.0649351		13.6762	3.61	3.46	3.81	6.47	0.38	0.215909		13.6762	2.86	2.78	2.94	6.47	0.56	0.301075		13.6762	2.44	2.37	2.52	6.47	0.29	0.122881
13.6942	3.63	3.49	3.78	6.47	0.1	0.0649351		13.6942	3.61	3.45	3.8	6.47	0.38	0.215909		13.6942	2.86	2.77	2.95	6.47	0.56	0.301075		13.6942	2.45	2.38	2.52	6.47	0.3	0.127119
13.7122	3.62	3.49	3.79	6.46	0.09	0.0584416		13.7122	3.61	3.45	3.8	6.46	0.38	0.215909		13.7122	2.86	2.78	2.96	6.46	0.56	0.301075		13.7122	2.45	2.38	2.52	6.46	0.3	0.127119
13.7303	3.62	3.48	3.79	6.45	0.09	0.0584416		13.7303	3.61	3.45	3.8	6.45	0.38	0.215909		13.7303	2.87	2.79	2.95	6.45	0.57	0.306452		13.7303	2.45	2.38	2.52	6.45	0.3	0.127119
13.7483	3.63	3.49	3.79	6.44	0.1	0.0649351		13.7483	3.61	3.45	3.8	6.44	0.38	0.215909		13.7483	2.86	2.78	2.95	6.44	0.56	0.301075		13.7483	2.46	2.39	2.53	6.44	0.31	0.131356
13.7663	3.63	3.49	3.79	6.43	0.1	0.0649351		13.7663	3.61	3.46	3.8	6.43	0.38	0.215909		13.7663	2.86	2.77	2.95	6.43	0.56	0.301075		13.7663	2.45	2.36	2.54	6.43	0.3	0.127119
13.7843	3.63	3.49	3.79	6.42	0.1	0.0649351		13.7843	3.61	3.46	3.8	6.42	0.38	0.215909		13.7843	2.86	2.78	2.94	6.42	0.56	0.301075		13.7843	2.45	2.37	2.54	6.42	0.3	0.127119
13.8023	3.63	3.5	3.79	6.42	0.1	0.0649351		13.8023	3.61	3.46	3.8	6.42	0.38	0.215909		13.8023	2.86	2.78	2.95	6.42	0.56	0.301075		13.8023	2.45	2.37	2.54	6.42	0.3	0.127119
13.8203	3.62	3.49	3.79	6.41	0.09	0.0584416		13.8203	3.61	3.46	3.79	6.41	0.38	0.215909		13.8203	2.86	2.77	2.96	6.41	0.56	0.301075		13.8203	2.45	2.37	2.54	6.41	0.3	0.127119
13.8384	3.61	3.48	3.78	6.4	0.08	0.0519481		13.8384	3.62	3.47	3.8	6.4	0.39	0.221591		13.8384	2.86	2.77	2.96	6.4	0.56	0.301075		13.8384	2.45	2.37	2.54	6.4	0.3	0.127119
13.8564	3.62	3.48	3.79	6.39	0.09	0.0584416		13.8564	3.62	3.47	3.79	6.39	0.39	0.221591		13.8564	2.85	2.76	2.95	6.39	0.55	0.295699		13.8564	2.45	2.38	2.53	6.39	0.3	0.127119
13.8743	3.63	3.49	3.78	6.38	0.1	0.0649351		13.8743	3.61	3.46	3.79	6.38	0.38	0.215909		13.8743	2.86	2.78	2.94	6.38	0.56	0.301075		13.8743	2.45	2.38	2.53	6.38	0.3	0.127119
13.8924	3.63	3.49	3.79	6.37	0.1	0.0649351		13.8924	3.61	3.47	3.79	6.37	0.38	0.215909		13.8924	2.88	2.81	2.95	6.37	0.58	0.311828		13.8924	2.46	2.39	2.54	6.37	0.31	0.131356
13.9103	3.62	3.49	3.79	6.37	0.09	0.0584416		13.9103	3.61	3.46	3.79	6.37	0.38	0.215909		13.9103	2.87	2.79	2.95	6.37	0.57	0.306452		13.9103	2.45	2.38	2.53	6.37	0.3	0.127119
13.9283	3.62	3.49	3.78	6.36	0.09	0.0584416		13.9283	3.61	3.46	3.79	6.36	0.38	0.215909		13.9283	2.86	2.78	2.94	6.36	0.56	0.301075		13.9283	2.46	2.38	2.53	6.36	0.31	0.131356
13.9463	3.62	3.49	3.79	6.35	0.09	0.0584416		13.9463	3.6	3.45	3.78	6.35	0.37	0.210227		13.9463	2.86	2.77	2.94	6.35	0.56	0.301075		13.9463	2.46	2.39	2.53	6.35	0.31	0.131356
13.9643	3.63	3.49	3.79	6.34	0.1	0.0649351		13.9643	3.61	3.46	3.79	6.34	0.38	0.215909		13.9643	2.86	2.77	2.95	6.34	0.56	0.301075		13.9643	2.46	2.38	2.53	6.34	0.31	0.131356
13.9823	3.62	3.49	3.78	6.33	0.09	0.0584416		13.9823	3.61	3.47	3.79	6.33	0.38	0.215909		13.9823	2.85	2.77	2.94	6.33	0.55	0.295699		13.9823	2.45	2.39	2.52	6.33	0.3	0.127119
14.0003	3.61	3.48	3.77	6.33	0.08	0.0519481		14.0003	3.62	3.47	3.8	6.33	0.39	0.221591		14.0003	2.85	2.77	2.94	6.33	0.55	0.295699		14.0003	2.46	2.39	2.54	6.33	0.31	0.131356
14.0183	3.62	3.48	3.78	6.32	0.09	0.0584416		14.0183	3.61	3.46	3.8	6.32	0.38	0.215909		14.0183	2.85	2.76	2.93	6.32	0.55	0.295699		14.0183	2.46	2.38	2.54	6.32	0.31	0.131356
14.0362	3.62	3.49	3.78	6.31	0.09	0.0584416		14.0362	3.61	3.45	3.8	6.31	0.38	0.215909		14.0362	2.85	2.78	2.93	6.31	0.55	0.295699		14.0362	2.46	2.38	2.54	6.31	0.31	0.131356
14.0542	3.64	3.5	3.8	6.3	0.11	0.0714286		14.0542	3.62	3.46	3.81	6.3	0.39	0.221591		14.0542	2.86	2.78	2.95	6.3	0.56	0.301075		14.0542	2.46	2.38	2.55	6.3	0.31	0.131356
14.0722	3.64	3.5	3.8	6.29	0.11	0.0714286		14.0722	3.61	3.46	3.8	6.29	0.38	0.215909		14.0722	2.87	2.78	2.95	6.29	0.57	0.306452		14.0722	2.46	2.38	2.54	6.29	0.31	0.131356
14.0902	3.63	3.48	3.8	6.29	0.1	0.0649351		14.0902	3.61	3.46	3.8	6.29	0.38	0.215909		14.0902	2.87	2.79	2.95	6.29	0.57	0.306452		14.0902	2.46	2.38	2.54	6.29	0.31	0.131356
14.1081	3.63	3.49	3.79	6.28	0.1	0.0649351		14.1081	3.61	3.46	3.8	6.28	0.38	0.215909		14.1081	2.87	2.78	2.95	6.28	0.57	0.306452		14.1081	2.47	2.39	2.55	6.28	0.32	0.135593
14.1261	3.63	3.49	3.79	6.27	0.1	0.0649351		14.1261	3.61	3.46	3.8	6.27	0.38	0.215909		14.1261	2.87	2.79	2.96	6.27	0.57	0.306452		14.1261	2.47	2.39	2.55	6.27	0.32	0.135593
14.144	3.64	3.5	3.8	6.26	0.11	0.0714286		14.144	3.62	3.48	3.8	6.26	0.39	0.221591		14.144	2.88	2.8	2.96	6.26	0.58	0.311828		14.144	2.47	2.39	2.55	6.26	0.32	0.135593
14.162	3.63	3.49	3.79	6.25	0.1	0.0649351		14.162	3.62	3.47	3.8	6.25	0.39	0.221591		14.162	2.87	2.79	2.95	6.25	0.57	0.306452		14.162	2.47	2.4	2.55	6.25	0.32	0.135593
14.1799	3.64	3.5	3.79	6.25	0.11	0.0714286		14.1799	3.63	3.49	3.81	6.25	0.4	0.227273		14.1799	2.86	2.77	2.95	6.25	0.56	0.301075		14.1799	2.47	2.4	2.56	6.25	0.32	0.135593
14.1979	3.64	3.5	3.8	6.24	0.11	0.0714286		14.1979	3.63	3.48	3.81	6.24	0.4	0.227273		14.1979	2.87	2.78	2.96	6.24	0.57	0.306452		14.1979	2.47	2.4	2.56	6.24	0.32	0.135593
14.2158	3.63	3.49	3.81	6.23	0.1	0.0649351		14.2158	3.63	3.49	3.81	6.23	0.4	0.227273		14.2158	2.87	2.79	2.95	6.23	0.57	0.306452		14.2158	2.47	2.4	2.56	6.23	0.32	0.135593
14.2338	3.64	3.5	3.81	6.22	0.11	0.0714286		14.2338	3.63	3.48	3.82	6.22	0.4	0.227273		14.2338	2.87	2.78	2.96	6.22	0.57	0.306452		14.2338	2.48	2.41	2.56	6.22	0.33	0.139831
14.2517	3.64	3.49	3.8	6.21	0.11	0.0714286		14.2517	3.63	3.48	3.82	6.21	0.4	0.227273		14.2517	2.87	2.78	2.96	6.21	0.57	0.306452		14.2517	2.48	2.4	2.57	6.21	0.33	0.139831
14.2697	3.64	3.49	3.82	6.21	0.11	0.0714286		14.2697	3.63	3.48	3.81	6.21	0.4	0.227273		14.2697	2.87	2.79	2.97	6.21	0.57	0.306452		14.2697	2.49	2.41	2.57	6.21	0.34	0.144068
14.2876	3.64	3.49	3.83	6.2	0.11	0.0714286		14.2876	3.63	3.49	3.81	6.2	0.4	0.227273		14.2876	2.88	2.79	2.97	6.2	0.58	0.311828		14.2876	2.49	2.41	2.57	6.2	0.34	0.144068
14.3056	3.66	3.51	3.83	6.19	0.13	0.0844156		14.3056	3.63	3.49	3.81	6.19	0.4	0.227273		14.3056	2.88	2.8	2.97	6.19	0.58	0.311828		14.3056	2.48	2.4	2.56	6.19	0.33	0.139831
14.3235	3.66	3.5	3.83	6.18	0.13	0.0844156		14.3235	3.63	3.47	3.81	6.18	0.4	0.227273		14.3235	2.87	2.8	2.96	6.18	0.57	0.306452		14.3235	2.48	2.41	2.56	6.18	0.33	0.139831
14.3414	3.66	3.51	3.82	6.18	0.13	0.0844156		14.3414	3.63	3.5	3.81	6.18	0.4	0.227273		14.3414	2.87	2.78	2.96	6.18	0.57	0.306452		14.3414	2.49	2.42	2.57	6.18	0.34	0.144068
14.3593	3.66	3.51	3.82	6.17	0.13	0.0844156		14.3593	3.63	3.48	3.82	6.17	0.4	0.227273		14.3593	2.88	2.79	2.96	6.17	0.58	0.311828		14.3593	2.49	2.41	2.58	6.17	0.34	0.144068
14.3773	3.66	3.52	3.83	6.16	0.13	0.0844156		14.3773	3.63	3.48	3.81	6.16	0.4	0.227273		14.3773	2.89	2.81	2.97	6.16	0.59	0.317204		14.3773	2.49	2.41	2.57	6.16	0.34	0.144068
14.3952	3.66	3.51	3.83	6.15	0.13	0.0844156		14.3952	3.63	3.49	3.82	6.15	0.4	0.227273		14.3952	2.88	2.81	2.97	6.15	0.58	0.311828		14.3952	2.49	2.42	2.57	6.15	0.34	0.144068
14.4131	3.66	3.52	3.82	6.15	0.13	0.0844156		14.4131	3.64	3.49	3.83	6.15	0.41	0.232955		14.4131	2.88	2.8	2.96	6.15	0.58	0.311828		14.4131	2.49	2.41	2.57	6.15	0.34	0.144068
14.431	3.66	3.52	3.83	6.14	0.13	0.0844156		14.431	3.64	3.49	3.81	6.14	0.41	0.232955		14.431	2.87	2.79	2.96	6.14	0.57	0.306452		14.431	2.49	2.42	2.57	6.14	0.34	0.144068
14.4489	3.66	3.52	3.83	6.13	0.13	0.0844156		14.4489	3.64	3.5	3.81	6.13	0.41	0.232955		14.4489	2.87	2.79	2.95	6.13	0.57	0.306452		14.4489	2.49	2.42	2.58	6.13	0.34	0.144068
14.4668	3.66	3.51	3.83	6.12	0.13	0.0844156		14.4668	3.64	3.5	3.82	6.12	0.41	0.232955		14.4668	2.86	2.78	2.96	6.12	0.56	0.301075		14.4668	2.49	2.42	2.58	6.12	0.34	0.144068
14.4847	3.65	3.51	3.82	6.12	0.12	0.0779221		14.4847	3.64	3.49	3.82	6.12	0.41	0.232955		14.4847	2.88	2.79	2.96	6.12	0.58	0.311828		14.4847	2.49	2.42	2.58	6.12	0.34	0.144068
14.5026	3.65	3.5	3.82	6.11	0.12	0.0779221		14.5026	3.65	3.5	3.82	6.11	0.42	0.238636		14.5026	2.88	2.8	2.96	6.11	0.58	0.311828		14.5026	2.5	2.42	2.58	6.11	0.35	0.148305
14.5205	3.66	3.53	3.82	6.1	0.13	0.0844156		14.5205	3.65	3.51	3.82	6.1	0.42	0.238636		14.5205	2.87	2.78	2.95	6.1	0.57	0.306452		14.5205	2.5	2.42	2.58	6.1	0.35	0.148305
14.5384	3.67	3.53	3.82	6.09	0.14	0.0909091		14.5384	3.64	3.49	3.83	6.09	0.41	0.232955		14.5384	2.88	2.81	2.96	6.09	0.58	0.311828		14.5384	2.5	2.42	2.58	6.09	0.35	0.148305
14.5563	3.67	3.54	3.82	6.09	0.14	0.0909091		14.5563	3.65	3.5	3.83	6.09	0.42	0.238636		14.5563	2.88	2.81	2.97	6.09	0.58	0.311828		14.5563	2.5	2.42	2.58	6.09	0.35	0.148305
14.5742	3.68	3.54	3.84	6.08	0.15	0.0974026		14.5742	3.65	3.51	3.82	6.08	0.42	0.238636		14.5742	2.88	2.79	2.98	6.08	0.58	0.311828		14.5742	2.51	2.43	2.58	6.08	0.36	0.152542
14.5921	3.66	3.52	3.84	6.07	0.13	0.0844156		14.5921	3.65	3.51	3.82	6.07	0.42	0.238636		14.5921	2.87	2.78	2.97	6.07	0.57	0.306452		14.5921	2.51	2.43	2.59	6.07	0.36	0.152542
14.61	3.67	3.53	3.84	6.06	0.14	0.0909091		14.61	3.65	3.51	3.83	6.06	0.42	0.238636		14.61	2.88	2.79	2.98	6.06	0.58	0.311828		14.61	2.51	2.43	2.6	6.06	0.36	0.152542
14.6279	3.68	3.54	3.84	6.06	0.15	0.0974026		14.6279	3.65	3.52	3.83	6.06	0.42	0.238636		14.6279	2.89	2.8	2.98	6.06	0.59	0.317204		14.6279	2.51	2.42	2.6	6.06	0.36	0.152542
14.6457	3.68	3.54	3.84	6.05	0.15	0.0974026		14.6457	3.66	3.52	3.83	6.05	0.43	0.244318		14.6457	2.89	2.8	2.98	6.05	0.59	0.317204		14.6457	2.51	2.43	2.6	6.05	0.36	0.152542
14.6636	3.68	3.54	3.85	6.04	0.15	0.0974026		14.6636	3.66	3.52	3.83	6.04	0.43	0.244318		14.6636	2.89	2.79	2.98	6.04	0.59	0.317204		14.6636	2.52	2.44	2.61	6.04	0.37	0.15678
14.6815	3.68	3.55	3.84	6.03	0.15	0.0974026		14.6815	3.67	3.52	3.84	6.03	0.44	0.25		14.6815	2.89	2.81	2.97	6.03	0.59	0.317204		14.6815	2.52	2.45	2.61	6.03	0.37	0.15678
14.6994	3.67	3.53	3.85	6.03	0.14	0.0909091		14.6994	3.67	3.52	3.85	6.03	0.44	0.25		14.6994	2.88	2.8	2.97	6.03	0.58	0.311828		14.6994	2.52	2.45	2.6	6.03	0.37	0.15678
14.7172	3.68	3.54	3.85	6.02	0.15	0.0974026		14.7172	3.68	3.53	3.85	6.02	0.45	0.255682		14.7172	2.88	2.8	2.96	6.02	0.58	0.311828		14.7172	2.51	2.44	2.59	6.02	0.36	0.152542
14.7351	3.68	3.54	3.85	6.01	0.15	0.0974026		14.7351	3.68	3.54	3.85	6.01	0.45	0.255682		14.7351	2.89	2.81	2.97	6.01	0.59	0.317204		14.7351	2.52	2.45	2.59	6.01	0.37	0.15678
14.753	3.69	3.56	3.85	6	0.16	0.103896		14.753	3.67	3.51	3.86	6	0.44	0.25		14.753	2.9	2.82	2.98	6	0.6	0.322581		14.753	2.52	2.45	2.6	6	0.37	0.15678
14.7708	3.68	3.54	3.86	6	0.15	0.0974026		14.7708	3.67	3.52	3.86	6	0.44	0.25		14.7708	2.89	2.81	2.97	6	0.59	0.317204		14.7708	2.52	2.45	2.6	6	0.37	0.15678
14.7887	3.69	3.55	3.85	5.99	0.16	0.103896		14.7887	3.66	3.52	3.85	5.99	0.43	0.244318		14.7887	2.88	2.8	2.97	5.99	0.58	0.311828		14.7887	2.52	2.45	2.59	5.99	0.37	0.15678
14.8065	3.69	3.55	3.85	5.98	0.16	0.103896		14.8065	3.66	3.51	3.84	5.98	0.43	0.244318		14.8065	2.89	2.81	2.96	5.98	0.59	0.317204		14.8065	2.52	2.44	2.6	5.98	0.37	0.15678
14.8244	3.7	3.56	3.86	5.98	0.17	0.11039		14.8244	3.67	3.52	3.84	5.98	0.44	0.25		14.8244	2.89	2.81	2.96	5.98	0.59	0.317204		14.8244	2.53	2.46	2.61	5.98	0.38	0.161017
14.8422	3.69	3.56	3.86	5.97	0.16	0.103896		14.8422	3.66	3.52	3.84	5.97	0.43	0.244318		14.8422	2.9	2.82	2.99	5.97	0.6	0.322581		14.8422	2.53	2.45	2.62	5.97	0.38	0.161017
14.8601	3.69	3.56	3.86	5.96	0.16	0.103896		14.8601	3.68	3.53	3.86	5.96	0.45	0.255682		14.8601	2.91	2.82	2.99	5.96	0.61	0.327957		14.8601	2.54	2.46	2.62	5.96	0.39	0.165254
14.8779	3.7	3.57	3.86	5.95	0.17	0.11039		14.8779	3.69	3.55	3.87	5.95	0.46	0.261364		14.8779	2.9	2.82	3	5.95	0.6	0.322581		14.8779	2.54	2.46	2.62	5.95	0.39	0.165254
14.8957	3.7	3.57	3.86	5.95	0.17	0.11039		14.8957	3.68	3.52	3.87	5.95	0.45	0.255682		14.8957	2.9	2.82	2.98	5.95	0.6	0.322581		14.8957	2.54	2.46	2.61	5.95	0.39	0.165254
14.9136	3.69	3.55	3.87	5.94	0.16	0.103896		14.9136	3.69	3.55	3.87	5.94	0.46	0.261364		14.9136	2.9	2.82	2.98	5.94	0.6	0.322581		14.9136	2.54	2.46	2.61	5.94	0.39	0.165254
14.9314	3.71	3.57	3.87	5.93	0.18	0.116883		14.9314	3.7	3.56	3.87	5.93	0.47	0.267045		14.9314	2.9	2.81	2.98	5.93	0.6	0.322581		14.9314	2.54	2.47	2.61	5.93	0.39	0.165254
14.9492	3.7	3.56	3.86	5.93	0.17	0.11039		14.9492	3.69	3.55	3.89	5.93	0.46	0.261364		14.9492	2.9	2.81	2.98	5.93	0.6	0.322581		14.9492	2.54	2.47	2.61	5.93	0.39	0.165254
14.9671	3.71	3.57	3.86	5.92	0.18	0.116883		14.9671	3.69	3.53	3.89	5.92	0.46	0.261364		14.9671	2.89	2.81	2.98	5.92	0.59	0.317204		14.9671	2.54	2.47	2.62	5.92	0.39	0.165254
14.9849	3.71	3.57	3.86	5.91	0.18	0.116883		14.9849	3.7	3.56	3.89	5.91	0.47	0.267045		14.9849	2.9	2.81	3	5.91	0.6	0.322581		14.9849	2.54	2.47	2.62	5.91	0.39	0.165254
15.0027	3.71	3.57	3.87	5.91	0.18	0.116883		15.0027	3.69	3.55	3.88	5.91	0.46	0.261364		15.0027	2.9	2.8	3.01	5.91	0.6	0.322581		15.0027	2.55	2.48	2.62	5.91	0.4	0.169492
15.0205	3.7	3.57	3.86	5.9	0.17	0.11039		15.0205	3.69	3.54	3.88	5.9	0.46	0.261364		15.0205	2.9	2.81	3.01	5.9	0.6	0.322581		15.0205	2.54	2.47	2.63	5.9	0.39	0.165254
15.0383	3.7	3.57	3.86	5.89	0.17	0.11039		15.0383	3.7	3.55	3.88	5.89	0.47	0.267045		15.0383	2.9	2.81	3.01	5.89	0.6	0.322581		15.0383	2.54	2.46	2.63	5.89	0.39	0.165254
15.0562	3.71	3.58	3.87	5.88	0.18	0.116883		15.0562	3.7	3.56	3.87	5.88	0.47	0.267045		15.0562	2.92	2.83	3	5.88	0.62	0.333333		15.0562	2.55	2.48	2.63	5.88	0.4	0.169492
15.074	3.71	3.58	3.88	5.88	0.18	0.116883		15.074	3.7	3.56	3.86	5.88	0.47	0.267045		15.074	2.92	2.83	3.01	5.88	0.62	0.333333		15.074	2.56	2.49	2.63	5.88	0.41	0.173729
15.0918	3.72	3.59	3.87	5.87	0.19	0.123377		15.0918	3.7	3.56	3.87	5.87	0.47	0.267045		15.0918	2.91	2.82	3	5.87	0.61	0.327957		15.0918	2.55	2.48	2.63	5.87	0.4	0.169492
15.1096	3.72	3.59	3.86	5.86	0.19	0.123377		15.1096	3.71	3.57	3.88	5.86	0.48	0.272727		15.1096	2.91	2.83	2.99	5.86	0.61	0.327957		15.1096	2.55	2.47	2.64	5.86	0.4	0.169492
15.1274	3.73	3.6	3.87	5.86	0.2	0.12987		15.1274	3.7	3.55	3.89	5.86	0.47	0.267045		15.1274	2.91	2.82	3	5.86	0.61	0.327957		15.1274	2.56	2.48	2.65	5.86	0.41	0.173729
15.1452	3.72	3.6	3.87	5.85	0.19	0.123377		15.1452	3.71	3.56	3.89	5.85	0.48	0.272727		15.1452	2.92	2.84	3.01	5.85	0.62	0.333333		15.1452	2.56	2.48	2.64	5.85	0.41	0.173729
15.163	3.72	3.58	3.88	5.84	0.19	0.123377		15.163	3.71	3.57	3.88	5.84	0.48	0.272727		15.163	2.93	2.84	3.01	5.84	0.63	0.33871		15.163	2.57	2.5	2.65	5.84	0.42	0.177966
15.1807	3.72	3.59	3.88	5.84	0.19	0.123377		15.1807	3.71	3.57	3.88	5.84	0.48	0.272727		15.1807	2.93	2.85	3.01	5.84	0.63	0.33871		15.1807	2.57	2.5	2.65	5.84	0.42	0.177966
15.1985	3.73	3.6	3.89	5.83	0.2	0.12987		15.1985	3.71	3.58	3.88	5.83	0.48	0.272727		15.1985	2.92	2.84	3.02	5.83	0.62	0.333333		15.1985	2.57	2.49	2.66	5.83	0.42	0.177966
15.2163	3.73	3.6	3.89	5.82	0.2	0.12987		15.2163	3.72	3.58	3.89	5.82	0.49	0.278409		15.2163	2.92	2.83	3.03	5.82	0.62	0.333333		15.2163	2.58	2.5	2.67	5.82	0.43	0.182203
15.2341	3.73	3.6	3.89	5.82	0.2	0.12987		15.2341	3.73	3.58	3.9	5.82	0.5	0.284091		15.2341	2.93	2.85	3.03	5.82	0.63	0.33871		15.2341	2.58	2.5	2.67	5.82	0.43	0.182203
15.2519	3.73	3.6	3.89	5.81	0.2	0.12987		15.2519	3.72	3.58	3.89	5.81	0.49	0.278409		15.2519	2.94	2.85	3.02	5.81	0.64	0.344086		15.2519	2.58	2.5	2.67	5.81	0.43	0.182203
15.2697	3.74	3.6	3.89	5.8	0.21	0.136364		15.2697	3.72	3.58	3.89	5.8	0.49	0.278409		15.2697	2.93	2.85	3.02	5.8	0.63	0.33871		15.2697	2.59	2.51	2.68	5.8	0.44	0.186441
15.2874	3.74	3.61	3.89	5.8	0.21	0.136364		15.2874	3.73	3.6	3.9	5.8	0.5	0.284091		15.2874	2.93	2.85	3.01	5.8	0.63	0.33871		15.2874	2.59	2.52	2.68	5.8	0.44	0.186441
15.3052	3.74	3.6	3.9	5.79	0.21	0.136364		15.3052	3.73	3.6	3.89	5.79	0.5	0.284091		15.3052	2.93	2.86	3.01	5.79	0.63	0.33871		15.3052	2.59	2.51	2.68	5.79	0.44	0.186441
15.323	3.73	3.59	3.9	5.78	0.2	0.12987		15.323	3.74	3.6	3.91	5.78	0.51	0.289773		15.323	2.94	2.86	3.02	5.78	0.64	0.344086		15.323	2.59	2.52	2.68	5.78	0.44	0.186441
15.3407	3.75	3.61	3.9	5.78	0.22	0.142857		15.3407	3.74	3.59	3.92	5.78	0.51	0.289773		15.3407	2.93	2.84	3.02	5.78	0.63	0.33871		15.3407	2.59	2.52	2.67	5.78	0.44	0.186441
15.3585	3.74	3.61	3.89	5.77	0.21	0.136364		15.3585	3.74	3.59	3.92	5.77	0.51	0.289773		15.3585	2.93	2.85	3.01	5.77	0.63	0.33871		15.3585	2.6	2.52	2.67	5.77	0.45	0.190678
15.3763	3.75	3.62	3.9	5.76	0.22	0.142857		15.3763	3.73	3.59	3.91	5.76	0.5	0.284091		15.3763	2.94	2.87	3.02	5.76	0.64	0.344086		15.3763	2.6	2.53	2.67	5.76	0.45	0.190678
15.394	3.75	3.62	3.9	5.76	0.22	0.142857		15.394	3.73	3.59	3.91	5.76	0.5	0.284091		15.394	2.95	2.86	3.02	5.76	0.65	0.349462		15.394	2.6	2.52	2.68	5.76	0.45	0.190678
15.4118	3.75	3.63	3.91	5.75	0.22	0.142857		15.4118	3.74	3.6	3.92	5.75	0.51	0.289773		15.4118	2.94	2.85	3.02	5.75	0.64	0.344086		15.4118	2.59	2.51	2.67	5.75	0.44	0.186441
15.4295	3.76	3.63	3.91	5.74	0.23	0.149351		15.4295	3.74	3.6	3.9	5.74	0.51	0.289773		15.4295	2.94	2.86	3.02	5.74	0.64	0.344086		15.4295	2.6	2.52	2.68	5.74	0.45	0.190678
15.4473	3.76	3.63	3.91	5.74	0.23	0.149351		15.4473	3.74	3.6	3.91	5.74	0.51	0.289773		15.4473	2.94	2.86	3.03	5.74	0.64	0.344086		15.4473	2.6	2.53	2.68	5.74	0.45	0.190678
15.465	3.77	3.63	3.92	5.73	0.24	0.155844		15.465	3.74	3.6	3.91	5.73	0.51	0.289773		15.465	2.94	2.85	3.04	5.73	0.64	0.344086		15.465	2.6	2.53	2.68	5.73	0.45	0.190678
15.4827	3.76	3.63	3.91	5.72	0.23	0.149351		15.4827	3.74	3.6	3.91	5.72	0.51	0.289773		15.4827	2.94	2.86	3.05	5.72	0.64	0.344086		15.4827	2.6	2.53	2.68	5.72	0.45	0.190678
15.5005	3.77	3.64	3.91	5.72	0.24	0.155844		15.5005	3.74	3.6	3.92	5.72	0.51	0.289773		15.5005	2.94	2.86	3.05	5.72	0.64	0.344086		15.5005	2.61	2.54	2.68	5.72	0.46	0.194915
15.5182	3.77	3.63	3.92	5.71	0.24	0.155844		15.5182	3.75	3.61	3.93	5.71	0.52	0.295455		15.5182	2.95	2.86	3.04	5.71	0.65	0.349462		15.5182	2.62	2.54	2.7	5.71	0.47	0.199153
15.5359	3.77	3.63	3.93	5.7	0.24	0.155844		15.5359	3.75	3.61	3.93	5.7	0.52	0.295455		15.5359	2.95	2.86	3.05	5.7	0.65	0.349462		15.5359	2.62	2.54	2.7	5.7	0.47	0.199153
15.5537	3.77	3.64	3.92	5.7	0.24	0.155844		15.5537	3.76	3.63	3.93	5.7	0.53	0.301136		15.5537	2.95	2.86	3.05	5.7	0.65	0.349462		15.5537	2.62	2.54	2.7	5.7	0.47	0.199153
15.5714	3.78	3.65	3.92	5.69	0.25	0.162338		15.5714	3.77	3.62	3.94	5.69	0.54	0.306818		15.5714	2.96	2.86	3.06	5.69	0.66	0.354839		15.5714	2.62	2.54	2.7	5.69	0.47	0.199153
15.5891	3.78	3.65	3.93	5.68	0.25	0.162338		15.5891	3.76	3.61	3.94	5.68	0.53	0.301136		15.5891	2.95	2.86	3.05	5.68	0.65	0.349462		15.5891	2.61	2.52	2.7	5.68	0.46	0.194915
15.6068	3.78	3.64	3.94	5.68	0.25	0.162338		15.6068	3.77	3.62	3.96	5.68	0.54	0.306818		15.6068	2.96	2.87	3.05	5.68	0.66	0.354839		15.6068	2.62	2.54	2.72	5.68	0.47	0.199153
15.6245	3.79	3.65	3.95	5.67	0.26	0.168831		15.6245	3.77	3.61	3.96	5.67	0.54	0.306818		15.6245	2.97	2.88	3.05	5.67	0.67	0.360215		15.6245	2.63	2.55	2.71	5.67	0.48	0.20339
15.6423	3.8	3.66	3.96	5.67	0.27	0.175325		15.6423	3.77	3.62	3.97	5.67	0.54	0.306818		15.6423	2.97	2.88	3.05	5.67	0.67	0.360215		15.6423	2.63	2.55	2.72	5.67	0.48	0.20339
15.66	3.79	3.66	3.94	5.66	0.26	0.168831		15.66	3.78	3.62	3.97	5.66	0.55	0.3125		15.66	2.97	2.88	3.06	5.66	0.67	0.360215		15.66	2.64	2.56	2.72	5.66	0.49	0.207627
15.6777	3.79	3.67	3.94	5.65	0.26	0.168831		15.6777	3.78	3.62	3.96	5.65	0.55	0.3125		15.6777	2.97	2.89	3.06	5.65	0.67	0.360215		15.6777	2.64	2.56	2.73	5.65	0.49	0.207627
15.6954	3.79	3.67	3.94	5.65	0.26	0.168831		15.6954	3.78	3.63	3.97	5.65	0.55	0.3125		15.6954	2.98	2.91	3.06	5.65	0.68	0.365591		15.6954	2.64	2.56	2.73	5.65	0.49	0.207627
15.7131	3.79	3.67	3.94	5.64	0.26	0.168831		15.7131	3.79	3.64	3.97	5.64	0.56	0.318182		15.7131	2.98	2.89	3.06	5.64	0.68	0.365591		15.7131	2.64	2.56	2.73	5.64	0.49	0.207627
15.7308	3.8	3.68	3.94	5.63	0.27	0.175325		15.7308	3.79	3.65	3.97	5.63	0.56	0.318182		15.7308	2.97	2.89	3.06	5.63	0.67	0.360215		15.7308	2.65	2.56	2.73	5.63	0.5	0.211864
15.7485	3.79	3.66	3.95	5.63	0.26	0.168831		15.7485	3.8	3.67	3.97	5.63	0.57	0.323864		15.7485	2.98	2.9	3.06	5.63	0.68	0.365591		15.7485	2.65	2.57	2.73	5.63	0.5	0.211864
15.7661	3.8	3.67	3.96	5.62	0.27	0.175325		15.7661	3.79	3.65	3.97	5.62	0.56	0.318182		15.7661	2.99	2.91	3.07	5.62	0.69	0.370968		15.7661	2.66	2.58	2.73	5.62	0.51	0.216102
15.7838	3.8	3.67	3.97	5.61	0.27	0.175325		15.7838	3.8	3.67	3.98	5.61	0.57	0.323864		15.7838	2.98	2.89	3.08	5.61	0.68	0.365591		15.7838	2.66	2.59	2.75	5.61	0.51	0.216102
15.8015	3.82	3.69	3.96	5.61	0.29	0.188312		15.8015	3.81	3.67	3.98	5.61	0.58	0.329545		15.8015	2.98	2.9	3.08	5.61	0.68	0.365591		15.8015	2.66	2.59	2.74	5.61	0.51	0.216102
15.8192	3.82	3.69	3.96	5.6	0.29	0.188312		15.8192	3.81	3.68	3.98	5.6	0.58	0.329545		15.8192	2.98	2.89	3.07	5.6	0.68	0.365591		15.8192	2.66	2.58	2.74	5.6	0.51	0.216102
15.8369	3.82	3.68	3.97	5.6	0.29	0.188312		15.8369	3.81	3.68	3.98	5.6	0.58	0.329545		15.8369	2.99	2.9	3.09	5.6	0.69	0.370968		15.8369	2.67	2.59	2.75	5.6	0.52	0.220339
15.8545	3.81	3.68	3.96	5.59	0.28	0.181818		15.8545	3.82	3.67	3.98	5.59	0.59	0.335227		15.8545	2.99	2.89	3.1	5.59	0.69	0.370968		15.8545	2.68	2.61	2.75	5.59	0.53	0.224576
15.8722	3.82	3.68	3.96	5.58	0.29	0.188312		15.8722	3.82	3.67	3.98	5.58	0.59	0.335227		15.8722	3	2.91	3.09	5.58	0.7	0.376344		15.8722	2.67	2.6	2.75	5.58	0.52	0.220339
15.8899	3.82	3.68	3.98	5.58	0.29	0.188312		15.8899	3.82	3.68	3.99	5.58	0.59	0.335227		15.8899	3	2.91	3.1	5.58	0.7	0.376344		15.8899	2.67	2.6	2.74	5.58	0.52	0.220339
15.9076	3.82	3.68	3.98	5.57	0.29	0.188312		15.9076	3.83	3.69	4	5.57	0.6	0.340909		15.9076	3	2.92	3.09	5.57	0.7	0.376344		15.9076	2.67	2.59	2.75	5.57	0.52	0.220339
15.9252	3.83	3.7	3.99	5.56	0.3	0.194805		15.9252	3.83	3.69	4	5.56	0.6	0.340909		15.9252	3	2.91	3.1	5.56	0.7	0.376344		15.9252	2.68	2.6	2.76	5.56	0.53	0.224576
15.9429	3.83	3.69	3.98	5.56	0.3	0.194805		15.9429	3.83	3.68	4.01	5.56	0.6	0.340909		15.9429	3	2.91	3.09	5.56	0.7	0.376344		15.9429	2.69	2.61	2.76	5.56	0.54	0.228814
15.9605	3.83	3.7	3.98	5.55	0.3	0.194805		15.9605	3.84	3.69	4.01	5.55	0.61	0.346591		15.9605	3.01	2.92	3.1	5.55	0.71	0.38172		15.9605	2.68	2.61	2.77	5.55	0.53	0.224576
15.9782	3.84	3.71	3.99	5.55	0.31	0.201299		15.9782	3.84	3.69	4.03	5.55	0.61	0.346591		15.9782	3.01	2.92	3.1	5.55	0.71	0.38172		15.9782	2.69	2.62	2.76	5.55	0.54	0.228814
15.9958	3.85	3.72	3.99	5.54	0.32	0.207792		15.9958	3.85	3.7	4.03	5.54	0.62	0.352273		15.9958	3.01	2.92	3.11	5.54	0.71	0.38172		15.9958	2.69	2.61	2.78	5.54	0.54	0.228814
16.0135	3.85	3.72	3.99	5.53	0.32	0.207792		16.0135	3.85	3.71	4.03	5.53	0.62	0.352273		16.0135	3.01	2.93	3.11	5.53	0.71	0.38172		16.0135	2.7	2.62	2.78	5.53	0.55	0.233051
16.0311	3.85	3.72	4	5.53	0.32	0.207792		16.0311	3.85	3.71	4.03	5.53	0.62	0.352273		16.0311	3.01	2.92	3.11	5.53	0.71	0.38172		16.0311	2.7	2.62	2.78	5.53	0.55	0.233051
16.0488	3.85	3.71	4	5.52	0.32	0.207792		16.0488	3.86	3.72	4.04	5.52	0.63	0.357955		16.0488	3.02	2.93	3.11	5.52	0.72	0.387097		16.0488	2.71	2.63	2.78	5.52	0.56	0.237288
16.0664	3.85	3.72	4.01	5.52	0.32	0.207792		16.0664	3.86	3.72	4.04	5.52	0.63	0.357955		16.0664	3.02	2.93	3.11	5.52	0.72	0.387097		16.0664	2.71	2.64	2.79	5.52	0.56	0.237288
16.084	3.85	3.72	4	5.51	0.32	0.207792		16.084	3.86	3.71	4.04	5.51	0.63	0.357955		16.084	3.03	2.93	3.12	5.51	0.73	0.392473		16.084	2.71	2.63	2.79	5.51	0.56	0.237288
16.1017	3.86	3.73	4.01	5.5	0.33	0.214286		16.1017	3.86	3.72	4.04	5.5	0.63	0.357955		16.1017	3.03	2.94	3.12	5.5	0.73	0.392473		16.1017	2.71	2.63	2.79	5.5	0.56	0.237288
16.1193	3.87	3.73	4.02	5.5	0.34	0.220779		16.1193	3.87	3.74	4.05	5.5	0.64	0.363636		16.1193	3.03	2.95	3.13	5.5	0.73	0.392473		16.1193	2.72	2.65	2.8	5.5	0.57	0.241525
16.1369	3.87	3.74	4.01	5.49	0.34	0.220779		16.1369	3.88	3.74	4.05	5.49	0.65	0.369318		16.1369	3.03	2.95	3.13	5.49	0.73	0.392473		16.1369	2.73	2.65	2.81	5.49	0.58	0.245763
16.1545	3.88	3.74	4.02	5.49	0.35	0.227273		16.1545	3.88	3.75	4.05	5.49	0.65	0.369318		16.1545	3.04	2.95	3.13	5.49	0.74	0.397849		16.1545	2.73	2.66	2.81	5.49	0.58	0.245763
16.1722	3.88	3.75	4.04	5.48	0.35	0.227273		16.1722	3.88	3.74	4.05	5.48	0.65	0.369318		16.1722	3.04	2.95	3.13	5.48	0.74	0.397849		16.1722	2.73	2.65	2.82	5.48	0.58	0.245763
16.1898	3.88	3.74	4.04	5.47	0.35	0.227273		16.1898	3.89	3.74	4.07	5.47	0.66	0.375		16.1898	3.04	2.95	3.13	5.47	0.74	0.397849		16.1898	2.74	2.67	2.82	5.47	0.59	0.25
16.2074	3.88	3.74	4.04	5.47	0.35	0.227273		16.2074	3.9	3.74	4.09	5.47	0.67	0.380682		16.2074	3.05	2.96	3.13	5.47	0.75	0.403226		16.2074	2.74	2.67	2.81	5.47	0.59	0.25
16.225	3.89	3.76	4.03	5.46	0.36	0.233766		16.225	3.9	3.75	4.09	5.46	0.67	0.380682		16.225	3.05	2.97	3.14	5.46	0.75	0.403226		16.225	2.74	2.66	2.82	5.46	0.59	0.25
16.2426	3.89	3.76	4.05	5.46	0.36	0.233766		16.2426	3.91	3.77	4.1	5.46	0.68	0.386364		16.2426	3.05	2.97	3.14	5.46	0.75	0.403226		16.2426	2.74	2.67	2.82	5.46	0.59	0.25
16.2602	3.91	3.78	4.06	5.45	0.38	0.246753		16.2602	3.91	3.76	4.1	5.45	0.68	0.386364		16.2602	3.05	2.96	3.15	5.45	0.75	0.403226		16.2602	2.75	2.67	2.82	5.45	0.6	0.254237
16.2778	3.92	3.79	4.06	5.45	0.39	0.253247		16.2778	3.91	3.77	4.1	5.45	0.68	0.386364		16.2778	3.07	2.98	3.16	5.45	0.77	0.413978		16.2778	2.75	2.67	2.83	5.45	0.6	0.254237
16.2954	3.92	3.79	4.06	5.44	0.39	0.253247		16.2954	3.92	3.77	4.09	5.44	0.69	0.392045		16.2954	3.07	2.98	3.17	5.44	0.77	0.413978		16.2954	2.75	2.66	2.83	5.44	0.6	0.254237
16.313	3.93	3.79	4.08	5.43	0.4	0.25974		16.313	3.93	3.78	4.1	5.43	0.7	0.397727		16.313	3.07	2.98	3.17	5.43	0.77	0.413978		16.313	2.76	2.67	2.85	5.43	0.61	0.258475
16.3306	3.93	3.79	4.08	5.43	0.4	0.25974		16.3306	3.94	3.79	4.1	5.43	0.71	0.403409		16.3306	3.07	2.98	3.17	5.43	0.77	0.413978		16.3306	2.76	2.68	2.84	5.43	0.61	0.258475
16.3482	3.92	3.78	4.07	5.42	0.39	0.253247		16.3482	3.93	3.79	4.1	5.42	0.7	0.397727		16.3482	3.08	2.99	3.18	5.42	0.78	0.419355		16.3482	2.77	2.68	2.84	5.42	0.62	0.262712
16.3658	3.93	3.8	4.07	5.42	0.4	0.25974		16.3658	3.94	3.81	4.11	5.42	0.71	0.403409		16.3658	3.08	2.99	3.19	5.42	0.78	0.419355		16.3658	2.77	2.69	2.85	5.42	0.62	0.262712
16.3833	3.93	3.8	4.08	5.41	0.4	0.25974		16.3833	3.95	3.8	4.12	5.41	0.72	0.409091		16.3833	3.08	2.98	3.19	5.41	0.78	0.419355		16.3833	2.77	2.68	2.87	5.41	0.62	0.262712
16.4009	3.94	3.8	4.09	5.4	0.41	0.266234		16.4009	3.94	3.8	4.12	5.4	0.71	0.403409		16.4009	3.08	2.99	3.19	5.4	0.78	0.419355		16.4009	2.78	2.7	2.88	5.4	0.63	0.266949
16.4185	3.95	3.82	4.1	5.4	0.42	0.272727		16.4185	3.95	3.81	4.13	5.4	0.72	0.409091		16.4185	3.09	3	3.18	5.4	0.79	0.424731		16.4185	2.78	2.71	2.87	5.4	0.63	0.266949
16.4361	3.96	3.82	4.11	5.39	0.43	0.279221		16.4361	3.96	3.82	4.14	5.39	0.73	0.414773		16.4361	3.09	3	3.19	5.39	0.79	0.424731		16.4361	2.79	2.71	2.88	5.39	0.64	0.271186
16.4536	3.96	3.82	4.13	5.39	0.43	0.279221		16.4536	3.97	3.82	4.14	5.39	0.74	0.420455		16.4536	3.08	2.99	3.19	5.39	0.78	0.419355		16.4536	2.8	2.71	2.9	5.39	0.65	0.275424
16.4712	3.97	3.83	4.12	5.38	0.44	0.285714		16.4712	3.97	3.81	4.14	5.38	0.74	0.420455		16.4712	3.09	3	3.18	5.38	0.79	0.424731		16.4712	2.81	2.73	2.89	5.38	0.66	0.279661
16.4887	3.97	3.84	4.11	5.38	0.44	0.285714		16.4887	3.97	3.83	4.15	5.38	0.74	0.420455		16.4887	3.11	3.03	3.19	5.38	0.81	0.435484		16.4887	2.81	2.73	2.9	5.38	0.66	0.279661
16.5063	3.97	3.84	4.12	5.37	0.44	0.285714		16.5063	3.98	3.83	4.16	5.37	0.75	0.426136		16.5063	3.11	3.02	3.2	5.37	0.81	0.435484		16.5063	2.81	2.72	2.89	5.37	0.66	0.279661
16.5239	3.98	3.84	4.12	5.36	0.45	0.292208		16.5239	3.98	3.82	4.16	5.36	0.75	0.426136		16.5239	3.12	3.03	3.21	5.36	0.82	0.44086		16.5239	2.81	2.73	2.89	5.36	0.66	0.279661
16.5414	3.99	3.85	4.13	5.36	0.46	0.298701		16.5414	3.98	3.83	4.17	5.36	0.75	0.426136		16.5414	3.12	3.03	3.21	5.36	0.82	0.44086		16.5414	2.81	2.74	2.89	5.36	0.66	0.279661
16.559	3.99	3.86	4.15	5.35	0.46	0.298701		16.559	3.99	3.84	4.17	5.35	0.76	0.431818		16.559	3.12	3.02	3.22	5.35	0.82	0.44086		16.559	2.82	2.73	2.9	5.35	0.67	0.283898
16.5765	3.99	3.85	4.15	5.35	0.46	0.298701		16.5765	4	3.85	4.17	5.35	0.77	0.4375		16.5765	3.12	3.03	3.22	5.35	0.82	0.44086		16.5765	2.83	2.74	2.92	5.35	0.68	0.288136
16.5941	4	3.85	4.16	5.34	0.47	0.305195		16.5941	4.01	3.87	4.17	5.34	0.78	0.443182		16.5941	3.12	3.03	3.21	5.34	0.82	0.44086		16.5941	2.83	2.74	2.92	5.34	0.68	0.288136
16.6116	4	3.86	4.15	5.34	0.47	0.305195		16.6116	4.01	3.87	4.18	5.34	0.78	0.443182		16.6116	3.13	3.04	3.21	5.34	0.83	0.446237		16.6116	2.83	2.74	2.92	5.34	0.68	0.288136
16.6291	4.01	3.87	4.16	5.33	0.48	0.311688		16.6291	4.02	3.88	4.18	5.33	0.79	0.448864		16.6291	3.13	3.04	3.22	5.33	0.83	0.446237		16.6291	2.85	2.77	2.93	5.33	0.7	0.29661
16.6467	4.02	3.88	4.17	5.33	0.49	0.318182		16.6467	4.03	3.88	4.19	5.33	0.8	0.454545		16.6467	3.14	3.05	3.24	5.33	0.84	0.451613		16.6467	2.85	2.77	2.92	5.33	0.7	0.29661
16.6642	4.02	3.88	4.18	5.32	0.49	0.318182		16.6642	4.03	3.89	4.21	5.32	0.8	0.454545		16.6642	3.14	3.05	3.24	5.32	0.84	0.451613		16.6642	2.85	2.78	2.93	5.32	0.7	0.29661
16.6817	4.03	3.89	4.19	5.31	0.5	0.324675		16.6817	4.03	3.88	4.2	5.31	0.8	0.454545		16.6817	3.15	3.06	3.25	5.31	0.85	0.456989		16.6817	2.86	2.77	2.95	5.31	0.71	0.300847
16.6992	4.03	3.89	4.2	5.31	0.5	0.324675		16.6992	4.04	3.88	4.2	5.31	0.81	0.460227		16.6992	3.15	3.07	3.25	5.31	0.85	0.456989		16.6992	2.86	2.78	2.94	5.31	0.71	0.300847
16.7168	4.04	3.9	4.19	5.3	0.51	0.331169		16.7168	4.05	3.91	4.22	5.3	0.82	0.465909		16.7168	3.14	3.04	3.24	5.3	0.84	0.451613		16.7168	2.86	2.79	2.94	5.3	0.71	0.300847
16.7343	4.04	3.9	4.2	5.3	0.51	0.331169		16.7343	4.05	3.91	4.23	5.3	0.82	0.465909		16.7343	3.15	3.05	3.25	5.3	0.85	0.456989		16.7343	2.87	2.79	2.95	5.3	0.72	0.305085
16.7518	4.05	3.91	4.2	5.29	0.52	0.337662		16.7518	4.06	3.91	4.24	5.29	0.83	0.471591		16.7518	3.16	3.07	3.25	5.29	0.86	0.462366		16.7518	2.88	2.79	2.96	5.29	0.73	0.309322
16.7693	4.05	3.92	4.2	5.29	0.52	0.337662		16.7693	4.07	3.92	4.24	5.29	0.84	0.477273		16.7693	3.16	3.08	3.26	5.29	0.86	0.462366		16.7693	2.88	2.8	2.97	5.29	0.73	0.309322
16.7868	4.06	3.93	4.2	5.28	0.53	0.344156		16.7868	4.07	3.92	4.24	5.28	0.84	0.477273		16.7868	3.16	3.08	3.25	5.28	0.86	0.462366		16.7868	2.89	2.8	2.97	5.28	0.74	0.313559
16.8043	4.07	3.94	4.2	5.28	0.54	0.350649		16.8043	4.08	3.93	4.24	5.28	0.85	0.482955		16.8043	3.16	3.07	3.27	5.28	0.86	0.462366		16.8043	2.89	2.81	2.97	5.28	0.74	0.313559
16.8218	4.08	3.96	4.21	5.27	0.55	0.357143		16.8218	4.09	3.94	4.26	5.27	0.86	0.488636		16.8218	3.17	3.07	3.26	5.27	0.87	0.467742		16.8218	2.89	2.81	2.97	5.27	0.74	0.313559
16.8393	4.09	3.97	4.22	5.26	0.56	0.363636		16.8393	4.1	3.95	4.26	5.26	0.87	0.494318		16.8393	3.18	3.08	3.27	5.26	0.88	0.473118		16.8393	2.9	2.82	2.98	5.26	0.75	0.317797
16.8568	4.1	3.98	4.23	5.26	0.57	0.37013		16.8568	4.1	3.97	4.24	5.26	0.87	0.494318		16.8568	3.19	3.09	3.27	5.26	0.89	0.478495		16.8568	2.91	2.82	2.99	5.26	0.76	0.322034
16.8743	4.09	3.97	4.24	5.25	0.56	0.363636		16.8743	4.11	3.97	4.27	5.25	0.88	0.5		16.8743	3.19	3.11	3.27	5.25	0.89	0.478495		16.8743	2.91	2.82	3	5.25	0.76	0.322034
16.8918	4.1	3.97	4.25	5.25	0.57	0.37013		16.8918	4.11	3.95	4.29	5.25	0.88	0.5		16.8918	3.2	3.12	3.27	5.25	0.9	0.483871		16.8918	2.92	2.84	3.01	5.25	0.77	0.326271
16.9093	4.11	3.98	4.26	5.24	0.58	0.376623		16.9093	4.12	3.97	4.3	5.24	0.89	0.505682		16.9093	3.2	3.12	3.28	5.24	0.9	0.483871		16.9093	2.92	2.84	3	5.24	0.77	0.326271
16.9267	4.13	4	4.28	5.24	0.6	0.38961		16.9267	4.13	3.98	4.3	5.24	0.9	0.511364		16.9267	3.21	3.13	3.29	5.24	0.91	0.489247		16.9267	2.93	2.85	3	5.24	0.78	0.330508
16.9442	4.13	3.99	4.28	5.23	0.6	0.38961		16.9442	4.14	3.99	4.3	5.23	0.91	0.517045		16.9442	3.21	3.12	3.31	5.23	0.91	0.489247		16.9442	2.93	2.85	3.01	5.23	0.78	0.330508
16.9617	4.13	4	4.27	5.23	0.6	0.38961		16.9617	4.14	3.99	4.3	5.23	0.91	0.517045		16.9617	3.22	3.13	3.31	5.23	0.92	0.494624		16.9617	2.94	2.87	3.02	5.23	0.79	0.334746
16.9792	4.14	4.01	4.29	5.22	0.61	0.396104		16.9792	4.14	3.99	4.3	5.22	0.91	0.517045		16.9792	3.21	3.12	3.31	5.22	0.91	0.489247		16.9792	2.94	2.86	3.03	5.22	0.79	0.334746
16.9966	4.14	4.01	4.29	5.22	0.61	0.396104		16.9966	4.15	4.01	4.31	5.22	0.92	0.522727		16.9966	3.21	3.12	3.3	5.22	0.91	0.489247		16.9966	2.95	2.87	3.04	5.22	0.8	0.338983
17.0141	4.15	4.03	4.29	5.21	0.62	0.402597		17.0141	4.15	4.01	4.32	5.21	0.92	0.522727		17.0141	3.22	3.13	3.29	5.21	0.92	0.494624		17.0141	2.95	2.87	3.04	5.21	0.8	0.338983
17.0316	4.16	4.04	4.29	5.21	0.63	0.409091		17.0316	4.16	4.01	4.33	5.21	0.93	0.528409		17.0316	3.23	3.15	3.3	5.21	0.93	0.5		17.0316	2.95	2.87	3.04	5.21	0.8	0.338983
17.049	4.17	4.04	4.31	5.2	0.64	0.415584		17.049	4.17	4.04	4.33	5.2	0.94	0.534091		17.049	3.23	3.15	3.31	5.2	0.93	0.5		17.049	2.97	2.89	3.05	5.2	0.82	0.347458
17.0665	4.17	4.04	4.32	5.2	0.64	0.415584		17.0665	4.17	4.03	4.34	5.2	0.94	0.534091		17.0665	3.25	3.17	3.32	5.2	0.95	0.510753		17.0665	2.97	2.89	3.05	5.2	0.82	0.347458
17.0839	4.18	4.05	4.32	5.19	0.65	0.422078		17.0839	4.17	4.03	4.34	5.19	0.94	0.534091		17.0839	3.25	3.16	3.34	5.19	0.95	0.510753		17.0839	2.98	2.89	3.06	5.19	0.83	0.351695
17.1014	4.18	4.06	4.32	5.18	0.65	0.422078		17.1014	4.18	4.04	4.35	5.18	0.95	0.539773		17.1014	3.26	3.17	3.35	5.18	0.96	0.516129		17.1014	2.98	2.9	3.07	5.18	0.83	0.351695
17.1188	4.19	4.07	4.33	5.18	0.66	0.428571		17.1188	4.18	4.04	4.35	5.18	0.95	0.539773		17.1188	3.25	3.15	3.34	5.18	0.95	0.510753		17.1188	2.99	2.91	3.06	5.18	0.84	0.355932
17.1363	4.19	4.07	4.34	5.17	0.66	0.428571		17.1363	4.19	4.04	4.35	5.17	0.96	0.545455		17.1363	3.25	3.14	3.35	5.17	0.95	0.510753		17.1363	2.99	2.9	3.08	5.17	0.84	0.355932
17.1537	4.19	4.06	4.35	5.17	0.66	0.428571		17.1537	4.2	4.06	4.37	5.17	0.97	0.551136		17.1537	3.25	3.16	3.36	5.17	0.95	0.510753		17.1537	3	2.91	3.09	5.17	0.85	0.360169
17.1712	4.21	4.07	4.36	5.16	0.68	0.441558		17.1712	4.2	4.05	4.39	5.16	0.97	0.551136		17.1712	3.26	3.16	3.36	5.16	0.96	0.516129		17.1712	3.01	2.92	3.1	5.16	0.86	0.364407
17.1886	4.23	4.1	4.38	5.16	0.7	0.454545		17.1886	4.21	4.06	4.39	5.16	0.98	0.556818		17.1886	3.27	3.17	3.38	5.16	0.97	0.521505		17.1886	3.02	2.94	3.1	5.16	0.87	0.368644
17.206	4.23	4.08	4.39	5.15	0.7	0.454545		17.206	4.22	4.07	4.4	5.15	0.99	0.5625		17.206	3.26	3.16	3.38	5.15	0.96	0.516129		17.206	3.01	2.93	3.1	5.15	0.86	0.364407
17.2234	4.23	4.09	4.38	5.15	0.7	0.454545		17.2234	4.23	4.07	4.42	5.15	1	0.568182		17.2234	3.27	3.18	3.37	5.15	0.97	0.521505		17.2234	3.02	2.94	3.11	5.15	0.87	0.368644
17.2409	4.24	4.1	4.39	5.14	0.71	0.461039		17.2409	4.23	4.08	4.42	5.14	1	0.568182		17.2409	3.28	3.19	3.38	5.14	0.98	0.526882		17.2409	3.03	2.94	3.12	5.14	0.88	0.372881
17.2583	4.25	4.11	4.39	5.14	0.72	0.467532		17.2583	4.25	4.1	4.43	5.14	1.02	0.579545		17.2583	3.29	3.2	3.4	5.14	0.99	0.532258		17.2583	3.04	2.95	3.13	5.14	0.89	0.377119
17.2757	4.25	4.12	4.4	5.13	0.72	0.467532		17.2757	4.26	4.12	4.44	5.13	1.03	0.585227		17.2757	3.3	3.21	3.4	5.13	1	0.537634		17.2757	3.05	2.96	3.15	5.13	0.9	0.381356
17.2931	4.27	4.13	4.42	5.13	0.74	0.480519		17.2931	4.26	4.1	4.44	5.13	1.03	0.585227		17.2931	3.31	3.21	3.41	5.13	1.01	0.543011		17.2931	3.05	2.96	3.15	5.13	0.9	0.381356
17.3105	4.27	4.15	4.41	5.12	0.74	0.480519		17.3105	4.26	4.11	4.44	5.12	1.03	0.585227		17.3105	3.31	3.21	3.4	5.12	1.01	0.543011		17.3105	3.05	2.96	3.15	5.12	0.9	0.381356
17.3279	4.28	4.15	4.41	5.12	0.75	0.487013		17.3279	4.27	4.12	4.45	5.12	1.04	0.590909		17.3279	3.31	3.22	3.39	5.12	1.01	0.543011		17.3279	3.06	2.98	3.16	5.12	0.91	0.385593
17.3453	4.29	4.17	4.43	5.11	0.76	0.493506		17.3453	4.28	4.14	4.46	5.11	1.05	0.596591		17.3453	3.31	3.22	3.4	5.11	1.01	0.543011		17.3453	3.07	2.99	3.16	5.11	0.92	0.389831
17.3627	4.29	4.16	4.44	5.11	0.76	0.493506		17.3627	4.28	4.14	4.46	5.11	1.05	0.596591		17.3627	3.31	3.22	3.41	5.11	1.01	0.543011		17.3627	3.07	2.98	3.16	5.11	0.92	0.389831
17.3801	4.29	4.15	4.45	5.1	0.76	0.493506		17.3801	4.29	4.14	4.46	5.1	1.06	0.602273		17.3801	3.32	3.23	3.42	5.1	1.02	0.548387		17.3801	3.08	3	3.18	5.1	0.93	0.394068
17.3975	4.31	4.17	4.45	5.1	0.78	0.506494		17.3975	4.29	4.14	4.46	5.1	1.06	0.602273		17.3975	3.32	3.22	3.42	5.1	1.02	0.548387		17.3975	3.09	3	3.18	5.1	0.94	0.398305
17.4149	4.31	4.18	4.46	5.09	0.78	0.506494		17.4149	4.29	4.15	4.47	5.09	1.06	0.602273		17.4149	3.33	3.24	3.43	5.09	1.03	0.553763		17.4149	3.09	3.01	3.18	5.09	0.94	0.398305
17.4323	4.32	4.19	4.47	5.09	0.79	0.512987		17.4323	4.3	4.16	4.47	5.09	1.07	0.607955		17.4323	3.34	3.26	3.44	5.09	1.04	0.55914		17.4323	3.1	3.02	3.19	5.09	0.95	0.402542
17.4497	4.32	4.19	4.47	5.08	0.79	0.512987		17.4497	4.32	4.18	4.48	5.08	1.09	0.619318		17.4497	3.35	3.25	3.45	5.08	1.05	0.564516		17.4497	3.1	3.03	3.19	5.08	0.95	0.402542
17.4671	4.32	4.19	4.47	5.08	0.79	0.512987		17.4671	4.32	4.18	4.49	5.08	1.09	0.619318		17.4671	3.35	3.27	3.45	5.08	1.05	0.564516		17.4671	3.11	3.03	3.19	5.08	0.96	0.40678
17.4844	4.33	4.2	4.47	5.07	0.8	0.519481		17.4844	4.32	4.18	4.5	5.07	1.09	0.619318		17.4844	3.35	3.26	3.45	5.07	1.05	0.564516		17.4844	3.11	3.03	3.2	5.07	0.96	0.40678
17.5018	4.34	4.21	4.47	5.07	0.81	0.525974		17.5018	4.32	4.18	4.5	5.07	1.09	0.619318		17.5018	3.35	3.26	3.45	5.07	1.05	0.564516		17.5018	3.12	3.04	3.21	5.07	0.97	0.411017
17.5192	4.36	4.24	4.49	5.06	0.83	0.538961		17.5192	4.34	4.2	4.51	5.06	1.11	0.630682		17.5192	3.36	3.27	3.45	5.06	1.06	0.569892		17.5192	3.13	3.05	3.22	5.06	0.98	0.415254
17.5365	4.36	4.24	4.5	5.06	0.83	0.538961		17.5365	4.34	4.2	4.51	5.06	1.11	0.630682		17.5365	3.37	3.28	3.47	5.06	1.07	0.575269		17.5365	3.14	3.05	3.24	5.06	0.99	0.419492
17.5539	4.37	4.24	4.51	5.05	0.84	0.545455		17.5539	4.34	4.18	4.53	5.05	1.11	0.630682		17.5539	3.37	3.29	3.47	5.05	1.07	0.575269		17.5539	3.15	3.06	3.24	5.05	1	0.423729
17.5713	4.36	4.23	4.51	5.05	0.83	0.538961		17.5713	4.35	4.2	4.52	5.05	1.12	0.636364		17.5713	3.37	3.29	3.47	5.05	1.07	0.575269		17.5713	3.16	3.07	3.25	5.05	1.01	0.427966
17.5886	4.36	4.23	4.51	5.04	0.83	0.538961		17.5886	4.37	4.23	4.52	5.04	1.14	0.647727		17.5886	3.38	3.29	3.48	5.04	1.08	0.580645		17.5886	3.17	3.08	3.25	5.04	1.02	0.432203
17.606	4.38	4.26	4.52	5.04	0.85	0.551948		17.606	4.37	4.23	4.51	5.04	1.14	0.647727		17.606	3.39	3.31	3.49	5.04	1.09	0.586022		17.606	3.17	3.09	3.25	5.04	1.02	0.432203
17.6233	4.38	4.25	4.53	5.03	0.85	0.551948		17.6233	4.38	4.25	4.53	5.03	1.15	0.653409		17.6233	3.39	3.3	3.5	5.03	1.09	0.586022		17.6233	3.17	3.08	3.26	5.03	1.02	0.432203
17.6407	4.39	4.26	4.53	5.03	0.86	0.558442		17.6407	4.39	4.25	4.54	5.03	1.16	0.659091		17.6407	3.4	3.31	3.48	5.03	1.1	0.591398		17.6407	3.19	3.1	3.28	5.03	1.04	0.440678
17.658	4.39	4.27	4.54	5.02	0.86	0.558442		17.658	4.38	4.24	4.55	5.02	1.15	0.653409		17.658	3.4	3.31	3.48	5.02	1.1	0.591398		17.658	3.19	3.1	3.29	5.02	1.04	0.440678
17.6753	4.4	4.26	4.55	5.02	0.87	0.564935		17.6753	4.38	4.24	4.56	5.02	1.15	0.653409		17.6753	3.39	3.3	3.49	5.02	1.09	0.586022		17.6753	3.2	3.12	3.3	5.02	1.05	0.444915
17.6927	4.41	4.29	4.56	5.01	0.88	0.571429		17.6927	4.39	4.25	4.57	5.01	1.16	0.659091		17.6927	3.41	3.32	3.51	5.01	1.11	0.596774		17.6927	3.2	3.1	3.31	5.01	1.05	0.444915
17.71	4.41	4.29	4.57	5.01	0.88	0.571429		17.71	4.4	4.25	4.58	5.01	1.17	0.664773		17.71	3.41	3.32	3.5	5.01	1.11	0.596774		17.71	3.21	3.11	3.31	5.01	1.06	0.449153
17.7274	4.42	4.3	4.56	5	0.89	0.577922		17.7274	4.41	4.27	4.58	5	1.18	0.670455		17.7274	3.43	3.34	3.52	5	1.13	0.607527		17.7274	3.22	3.13	3.32	5	1.07	0.45339
17.7447	4.43	4.31	4.56	5	0.9	0.584416		17.7447	4.41	4.27	4.59	5	1.18	0.670455		17.7447	3.43	3.34	3.53	5	1.13	0.607527		17.7447	3.23	3.15	3.32	5	1.08	0.457627
17.762	4.43	4.3	4.56	4.99	0.9	0.584416		17.762	4.42	4.29	4.59	4.99	1.19	0.676136		17.762	3.43	3.33	3.54	4.99	1.13	0.607527		17.762	3.23	3.14	3.32	4.99	1.08	0.457627
17.7793	4.43	4.31	4.56	4.99	0.9	0.584416		17.7793	4.43	4.3	4.6	4.99	1.2	0.681818		17.7793	3.43	3.33	3.54	4.99	1.13	0.607527		17.7793	3.24	3.16	3.32	4.99	1.09	0.461864
17.7966	4.44	4.33	4.57	4.98	0.91	0.590909		17.7966	4.44	4.29	4.61	4.98	1.21	0.6875		17.7966	3.44	3.35	3.56	4.98	1.14	0.612903		17.7966	3.24	3.16	3.32	4.98	1.09	0.461864
17.8139	4.45	4.33	4.58	4.98	0.92	0.597403		17.8139	4.44	4.3	4.61	4.98	1.21	0.6875		17.8139	3.44	3.33	3.56	4.98	1.14	0.612903		17.8139	3.25	3.16	3.33	4.98	1.1	0.466102
17.8313	4.45	4.33	4.59	4.97	0.92	0.597403		17.8313	4.44	4.3	4.61	4.97	1.21	0.6875		17.8313	3.44	3.34	3.56	4.97	1.14	0.612903		17.8313	3.27	3.18	3.36	4.97	1.12	0.474576
17.8486	4.46	4.34	4.61	4.97	0.93	0.603896		17.8486	4.45	4.29	4.62	4.97	1.22	0.693182		17.8486	3.46	3.37	3.56	4.97	1.16	0.623656		17.8486	3.27	3.19	3.37	4.97	1.12	0.474576
17.8659	4.46	4.33	4.61	4.96	0.93	0.603896		17.8659	4.45	4.29	4.63	4.96	1.22	0.693182		17.8659	3.46	3.36	3.57	4.96	1.16	0.623656		17.8659	3.28	3.19	3.38	4.96	1.13	0.478814
17.8832	4.47	4.35	4.62	4.96	0.94	0.61039		17.8832	4.46	4.31	4.64	4.96	1.23	0.698864		17.8832	3.48	3.38	3.58	4.96	1.18	0.634409		17.8832	3.3	3.21	3.39	4.96	1.15	0.487288
17.9005	4.47	4.35	4.63	4.96	0.94	0.61039		17.9005	4.46	4.31	4.64	4.96	1.23	0.698864		17.9005	3.47	3.38	3.57	4.96	1.17	0.629032		17.9005	3.3	3.21	3.4	4.96	1.15	0.487288
17.9178	4.49	4.36	4.63	4.95	0.96	0.623377		17.9178	4.47	4.33	4.64	4.95	1.24	0.704545		17.9178	3.48	3.39	3.57	4.95	1.18	0.634409		17.9178	3.3	3.21	3.4	4.95	1.15	0.487288
17.935	4.5	4.36	4.65	4.95	0.97	0.62987		17.935	4.48	4.34	4.64	4.95	1.25	0.710227		17.935	3.49	3.39	3.59	4.95	1.19	0.639785		17.935	3.31	3.22	3.4	4.95	1.16	0.491525
17.9523	4.5	4.37	4.65	4.94	0.97	0.62987		17.9523	4.49	4.34	4.65	4.94	1.26	0.715909		17.9523	3.49	3.4	3.59	4.94	1.19	0.639785		17.9523	3.32	3.24	3.41	4.94	1.17	0.495763
17.9696	4.51	4.39	4.65	4.94	0.98	0.636364		17.9696	4.49	4.34	4.66	4.94	1.26	0.715909		17.9696	3.49	3.4	3.58	4.94	1.19	0.639785		17.9696	3.33	3.25	3.42	4.94	1.18	0.5
17.9869	4.52	4.4	4.66	4.93	0.99	0.642857		17.9869	4.5	4.35	4.67	4.93	1.27	0.721591		17.9869	3.5	3.4	3.59	4.93	1.2	0.645161		17.9869	3.34	3.25	3.43	4.93	1.19	0.504237
18.0042	4.52	4.38	4.66	4.93	0.99	0.642857		18.0042	4.51	4.38	4.67	4.93	1.28	0.727273		18.0042	3.51	3.43	3.6	4.93	1.21	0.650538		18.0042	3.34	3.26	3.43	4.93	1.19	0.504237
18.0214	4.52	4.39	4.66	4.92	0.99	0.642857		18.0214	4.51	4.37	4.67	4.92	1.28	0.727273		18.0214	3.51	3.42	3.61	4.92	1.21	0.650538		18.0214	3.35	3.26	3.44	4.92	1.2	0.508475
18.0387	4.53	4.4	4.67	4.92	1	0.649351		18.0387	4.51	4.37	4.68	4.92	1.28	0.727273		18.0387	3.52	3.43	3.61	4.92	1.22	0.655914		18.0387	3.36	3.28	3.45	4.92	1.21	0.512712
18.056	4.53	4.4	4.67	4.91	1	0.649351		18.056	4.51	4.37	4.68	4.91	1.28	0.727273		18.056	3.52	3.43	3.63	4.91	1.22	0.655914		18.056	3.37	3.28	3.45	4.91	1.22	0.516949
18.0732	4.54	4.42	4.68	4.91	1.01	0.655844		18.0732	4.52	4.37	4.69	4.91	1.29	0.732955		18.0732	3.53	3.44	3.63	4.91	1.23	0.66129		18.0732	3.38	3.3	3.47	4.91	1.23	0.521186
18.0905	4.55	4.43	4.68	4.9	1.02	0.662338		18.0905	4.52	4.39	4.69	4.9	1.29	0.732955		18.0905	3.53	3.43	3.63	4.9	1.23	0.66129		18.0905	3.38	3.3	3.48	4.9	1.23	0.521186
18.1077	4.55	4.43	4.69	4.9	1.02	0.662338		18.1077	4.53	4.4	4.69	4.9	1.3	0.738636		18.1077	3.54	3.44	3.63	4.9	1.24	0.666667		18.1077	3.39	3.3	3.47	4.9	1.24	0.525424
18.125	4.55	4.43	4.7	4.89	1.02	0.662338		18.125	4.54	4.41	4.69	4.89	1.31	0.744318		18.125	3.56	3.46	3.66	4.89	1.26	0.677419		18.125	3.4	3.32	3.49	4.89	1.25	0.529661
18.1423	4.57	4.44	4.72	4.89	1.04	0.675325		18.1423	4.55	4.42	4.7	4.89	1.32	0.75		18.1423	3.56	3.46	3.67	4.89	1.26	0.677419		18.1423	3.41	3.32	3.51	4.89	1.26	0.533898
18.1595	4.58	4.45	4.72	4.89	1.05	0.681818		18.1595	4.56	4.42	4.72	4.89	1.33	0.755682		18.1595	3.56	3.47	3.67	4.89	1.26	0.677419		18.1595	3.41	3.32	3.51	4.89	1.26	0.533898
18.1767	4.59	4.46	4.73	4.88	1.06	0.688312		18.1767	4.56	4.41	4.73	4.88	1.33	0.755682		18.1767	3.57	3.46	3.68	4.88	1.27	0.682796		18.1767	3.43	3.33	3.53	4.88	1.28	0.542373
18.194	4.59	4.46	4.75	4.88	1.06	0.688312		18.194	4.57	4.42	4.73	4.88	1.34	0.761364		18.194	3.58	3.48	3.68	4.88	1.28	0.688172		18.194	3.43	3.33	3.54	4.88	1.28	0.542373
18.2112	4.6	4.47	4.74	4.87	1.07	0.694805		18.2112	4.58	4.44	4.74	4.87	1.35	0.767045		18.2112	3.58	3.47	3.68	4.87	1.28	0.688172		18.2112	3.45	3.35	3.55	4.87	1.3	0.550847
18.2284	4.6	4.47	4.74	4.87	1.07	0.694805		18.2284	4.58	4.44	4.74	4.87	1.35	0.767045		18.2284	3.58	3.48	3.7	4.87	1.28	0.688172		18.2284	3.46	3.37	3.55	4.87	1.31	0.555085
18.2457	4.6	4.48	4.73	4.86	1.07	0.694805		18.2457	4.59	4.44	4.75	4.86	1.36	0.772727		18.2457	3.59	3.49	3.7	4.86	1.29	0.693548		18.2457	3.47	3.37	3.57	4.86	1.32	0.559322
18.2629	4.61	4.49	4.74	4.86	1.08	0.701299		18.2629	4.59	4.45	4.75	4.86	1.36	0.772727		18.2629	3.6	3.5	3.7	4.86	1.3	0.698925		18.2629	3.47	3.38	3.57	4.86	1.32	0.559322
18.2801	4.61	4.5	4.74	4.85	1.08	0.701299		18.2801	4.61	4.47	4.76	4.85	1.38	0.784091		18.2801	3.59	3.49	3.7	4.85	1.29	0.693548		18.2801	3.48	3.4	3.58	4.85	1.33	0.563559
18.2973	4.62	4.5	4.76	4.85	1.09	0.707792		18.2973	4.61	4.47	4.77	4.85	1.38	0.784091		18.2973	3.61	3.52	3.71	4.85	1.31	0.704301		18.2973	3.49	3.4	3.59	4.85	1.34	0.567797
18.3145	4.63	4.51	4.77	4.84	1.1	0.714286		18.3145	4.62	4.48	4.78	4.84	1.39	0.789773		18.3145	3.62	3.53	3.72	4.84	1.32	0.709677		18.3145	3.49	3.41	3.58	4.84	1.34	0.567797
18.3317	4.64	4.52	4.78	4.84	1.11	0.720779		18.3317	4.62	4.49	4.78	4.84	1.39	0.789773		18.3317	3.62	3.53	3.73	4.84	1.32	0.709677		18.3317	3.49	3.4	3.59	4.84	1.34	0.567797
18.349	4.65	4.52	4.79	4.84	1.12	0.727273		18.349	4.63	4.5	4.79	4.84	1.4	0.795455		18.349	3.62	3.53	3.73	4.84	1.32	0.709677		18.349	3.5	3.41	3.59	4.84	1.35	0.572034
18.3662	4.65	4.52	4.79	4.83	1.12	0.727273		18.3662	4.64	4.49	4.81	4.83	1.41	0.801136		18.3662	3.62	3.53	3.73	4.83	1.32	0.709677		18.3662	3.52	3.44	3.6	4.83	1.37	0.580508
18.3834	4.65	4.53	4.79	4.83	1.12	0.727273		18.3834	4.65	4.5	4.83	4.83	1.42	0.806818		18.3834	3.63	3.53	3.73	4.83	1.33	0.715054		18.3834	3.54	3.45	3.62	4.83	1.39	0.588983
18.4006	4.66	4.54	4.8	4.82	1.13	0.733766		18.4006	4.66	4.51	4.83	4.82	1.43	0.8125		18.4006	3.64	3.54	3.74	4.82	1.34	0.72043		18.4006	3.54	3.45	3.64	4.82	1.39	0.588983
18.4178	4.67	4.54	4.81	4.82	1.14	0.74026		18.4178	4.66	4.5	4.83	4.82	1.43	0.8125		18.4178	3.65	3.55	3.76	4.82	1.35	0.725806		18.4178	3.55	3.46	3.66	4.82	1.4	0.59322
18.435	4.67	4.55	4.81	4.81	1.14	0.74026		18.435	4.66	4.5	4.84	4.81	1.43	0.8125		18.435	3.65	3.54	3.78	4.81	1.35	0.725806		18.435	3.56	3.46	3.67	4.81	1.41	0.597458
18.4521	4.68	4.56	4.82	4.81	1.15	0.746753		18.4521	4.68	4.54	4.83	4.81	1.45	0.823864		18.4521	3.66	3.55	3.78	4.81	1.36	0.731183		18.4521	3.57	3.47	3.67	4.81	1.42	0.601695
18.4693	4.69	4.57	4.84	4.8	1.16	0.753247		18.4693	4.67	4.54	4.83	4.8	1.44	0.818182		18.4693	3.67	3.57	3.78	4.8	1.37	0.736559		18.4693	3.58	3.49	3.67	4.8	1.43	0.605932
18.4865	4.71	4.59	4.84	4.8	1.18	0.766234		18.4865	4.68	4.54	4.84	4.8	1.45	0.823864		18.4865	3.67	3.57	3.78	4.8	1.37	0.736559		18.4865	3.59	3.5	3.68	4.8	1.44	0.610169
18.5037	4.71	4.59	4.84	4.79	1.18	0.766234		18.5037	4.69	4.56	4.85	4.79	1.46	0.829545		18.5037	3.67	3.58	3.78	4.79	1.37	0.736559		18.5037	3.6	3.51	3.69	4.79	1.45	0.614407
18.5208	4.72	4.6	4.86	4.79	1.19	0.772727		18.5208	4.69	4.56	4.86	4.79	1.46	0.829545		18.5208	3.68	3.6	3.78	4.79	1.38	0.741935		18.5208	3.61	3.52	3.72	4.79	1.46	0.618644
18.538	4.73	4.6	4.87	4.79	1.2	0.779221		18.538	4.7	4.55	4.87	4.79	1.47	0.835227		18.538	3.69	3.6	3.79	4.79	1.39	0.747312		18.538	3.62	3.53	3.72	4.79	1.47	0.622881
18.5552	4.73	4.6	4.87	4.78	1.2	0.779221		18.5552	4.71	4.57	4.88	4.78	1.48	0.840909		18.5552	3.7	3.62	3.79	4.78	1.4	0.752688		18.5552	3.63	3.53	3.73	4.78	1.48	0.627119
18.5724	4.72	4.59	4.86	4.78	1.19	0.772727		18.5724	4.71	4.57	4.88	4.78	1.48	0.840909		18.5724	3.71	3.61	3.81	4.78	1.41	0.758065		18.5724	3.64	3.55	3.74	4.78	1.49	0.631356
18.5895	4.73	4.61	4.86	4.77	1.2	0.779221		18.5895	4.72	4.58	4.89	4.77	1.49	0.846591		18.5895	3.72	3.62	3.83	4.77	1.42	0.763441		18.5895	3.66	3.57	3.75	4.77	1.51	0.639831
18.6067	4.74	4.61	4.88	4.77	1.21	0.785714		18.6067	4.72	4.58	4.89	4.77	1.49	0.846591		18.6067	3.72	3.63	3.82	4.77	1.42	0.763441		18.6067	3.66	3.56	3.77	4.77	1.51	0.639831
18.6238	4.75	4.63	4.89	4.76	1.22	0.792208		18.6238	4.73	4.58	4.89	4.76	1.5	0.852273		18.6238	3.72	3.62	3.84	4.76	1.42	0.763441		18.6238	3.67	3.57	3.78	4.76	1.52	0.644068
18.641	4.75	4.61	4.89	4.76	1.22	0.792208		18.641	4.75	4.61	4.91	4.76	1.52	0.863636		18.641	3.73	3.63	3.84	4.76	1.43	0.768817		18.641	3.69	3.59	3.78	4.76	1.54	0.652542
18.6581	4.76	4.63	4.91	4.76	1.23	0.798701		18.6581	4.76	4.62	4.92	4.76	1.53	0.869318		18.6581	3.74	3.63	3.85	4.76	1.44	0.774194		18.6581	3.68	3.58	3.78	4.76	1.53	0.648305
18.6752	4.77	4.64	4.92	4.75	1.24	0.805195		18.6752	4.76	4.61	4.94	4.75	1.53	0.869318		18.6752	3.75	3.64	3.87	4.75	1.45	0.77957		18.6752	3.7	3.6	3.79	4.75	1.55	0.65678
18.6924	4.78	4.66	4.92	4.75	1.25	0.811688		18.6924	4.78	4.63	4.96	4.75	1.55	0.880682		18.6924	3.74	3.63	3.87	4.75	1.44	0.774194		18.6924	3.71	3.62	3.81	4.75	1.56	0.661017
18.7095	4.8	4.67	4.92	4.74	1.27	0.824675		18.7095	4.78	4.63	4.96	4.74	1.55	0.880682		18.7095	3.76	3.66	3.87	4.74	1.46	0.784946		18.7095	3.71	3.62	3.81	4.74	1.56	0.661017
18.7267	4.8	4.68	4.92	4.74	1.27	0.824675		18.7267	4.78	4.63	4.96	4.74	1.55	0.880682		18.7267	3.77	3.67	3.88	4.74	1.47	0.790323		18.7267	3.72	3.63	3.82	4.74	1.57	0.665254
18.7438	4.79	4.68	4.91	4.73	1.26	0.818182		18.7438	4.79	4.64	4.95	4.73	1.56	0.886364		18.7438	3.77	3.67	3.89	4.73	1.47	0.790323		18.7438	3.73	3.62	3.84	4.73	1.58	0.669492
18.7609	4.8	4.68	4.92	4.73	1.27	0.824675		18.7609	4.8	4.66	4.97	4.73	1.57	0.892045		18.7609	3.79	3.68	3.89	4.73	1.49	0.801075		18.7609	3.75	3.64	3.85	4.73	1.6	0.677966
18.778	4.81	4.69	4.93	4.73	1.28	0.831169		18.778	4.8	4.66	4.97	4.73	1.57	0.892045		18.778	3.79	3.68	3.92	4.73	1.49	0.801075		18.778	3.76	3.66	3.87	4.73	1.61	0.682203
18.7951	4.81	4.7	4.95	4.72	1.28	0.831169		18.7951	4.81	4.66	4.98	4.72	1.58	0.897727		18.7951	3.8	3.69	3.93	4.72	1.5	0.806452		18.7951	3.77	3.67	3.88	4.72	1.62	0.686441
18.8123	4.82	4.7	4.96	4.72	1.29	0.837662		18.8123	4.82	4.68	4.98	4.72	1.59	0.903409		18.8123	3.8	3.7	3.92	4.72	1.5	0.806452		18.8123	3.78	3.68	3.89	4.72	1.63	0.690678
18.8294	4.82	4.69	4.96	4.71	1.29	0.837662		18.8294	4.83	4.69	4.99	4.71	1.6	0.909091		18.8294	3.8	3.7	3.92	4.71	1.5	0.806452		18.8294	3.79	3.7	3.89	4.71	1.64	0.694915
18.8465	4.83	4.7	4.97	4.71	1.3	0.844156		18.8465	4.83	4.68	5	4.71	1.6	0.909091		18.8465	3.81	3.71	3.94	4.71	1.51	0.811828		18.8465	3.81	3.73	3.91	4.71	1.66	0.70339
18.8636	4.84	4.72	4.98	4.7	1.31	0.850649		18.8636	4.85	4.71	5	4.7	1.62	0.920455		18.8636	3.81	3.7	3.94	4.7	1.51	0.811828		18.8636	3.81	3.72	3.91	4.7	1.66	0.70339
18.8807	4.85	4.73	5	4.7	1.32	0.857143		18.8807	4.85	4.71	5	4.7	1.62	0.920455		18.8807	3.82	3.71	3.95	4.7	1.52	0.817204		18.8807	3.81	3.71	3.92	4.7	1.66	0.70339
18.8978	4.86	4.73	5.01	4.7	1.33	0.863636		18.8978	4.86	4.73	5.02	4.7	1.63	0.926136		18.8978	3.83	3.72	3.96	4.7	1.53	0.822581		18.8978	3.83	3.73	3.94	4.7	1.68	0.711864
18.9149	4.87	4.74	5.01	4.69	1.34	0.87013		18.9149	4.87	4.73	5.03	4.69	1.64	0.931818		18.9149	3.84	3.74	3.96	4.69	1.54	0.827957		18.9149	3.84	3.72	3.96	4.69	1.69	0.716102
18.932	4.87	4.73	5.02	4.69	1.34	0.87013		18.932	4.87	4.74	5.03	4.69	1.64	0.931818		18.932	3.84	3.72	3.97	4.69	1.54	0.827957		18.932	3.85	3.75	3.96	4.69	1.7	0.720339
18.949	4.88	4.75	5.02	4.68	1.35	0.876623		18.949	4.88	4.75	5.04	4.68	1.65	0.9375		18.949	3.85	3.74	3.98	4.68	1.55	0.833333		18.949	3.87	3.78	3.97	4.68	1.72	0.728814
18.9661	4.88	4.75	5.02	4.68	1.35	0.876623		18.9661	4.88	4.75	5.03	4.68	1.65	0.9375		18.9661	3.86	3.75	4	4.68	1.56	0.83871		18.9661	3.87	3.78	3.98	4.68	1.72	0.728814
18.9832	4.88	4.75	5.03	4.67	1.35	0.876623		18.9832	4.88	4.74	5.03	4.67	1.65	0.9375		18.9832	3.86	3.73	4.01	4.67	1.56	0.83871		18.9832	3.88	3.79	3.99	4.67	1.73	0.733051
19.0003	4.89	4.77	5.03	4.67	1.36	0.883117		19.0003	4.89	4.76	5.03	4.67	1.66	0.943182		19.0003	3.87	3.76	4.01	4.67	1.57	0.844086		19.0003	3.89	3.8	4	4.67	1.74	0.737288
19.0174	4.9	4.79	5.02	4.67	1.37	0.88961		19.0174	4.9	4.77	5.04	4.67	1.67	0.948864		19.0174	3.88	3.78	4.01	4.67	1.58	0.849462		19.0174	3.9	3.8	4.02	4.67	1.75	0.741525
19.0344	4.9	4.78	5.02	4.66	1.37	0.88961		19.0344	4.91	4.79	5.06	4.66	1.68	0.954545		19.0344	3.88	3.77	4.01	4.66	1.58	0.849462		19.0344	3.92	3.82	4.04	4.66	1.77	0.75
19.0515	4.9	4.77	5.02	4.66	1.37	0.88961		19.0515	4.91	4.77	5.06	4.66	1.68	0.954545		19.0515	3.88	3.76	4.01	4.66	1.58	0.849462		19.0515	3.92	3.81	4.03	4.66	1.77	0.75
19.0686	4.9	4.78	5.04	4.65	1.37	0.88961		19.0686	4.92	4.78	5.08	4.65	1.69	0.960227		19.0686	3.9	3.79	4.03	4.65	1.6	0.860215		19.0686	3.93	3.82	4.04	4.65	1.78	0.754237
19.0856	4.92	4.79	5.06	4.65	1.39	0.902597		19.0856	4.92	4.78	5.08	4.65	1.69	0.960227		19.0856	3.9	3.78	4.04	4.65	1.6	0.860215		19.0856	3.95	3.85	4.06	4.65	1.8	0.762712
19.1027	4.92	4.78	5.08	4.65	1.39	0.902597		19.1027	4.93	4.79	5.08	4.65	1.7	0.965909		19.1027	3.92	3.8	4.05	4.65	1.62	0.870968		19.1027	3.95	3.85	4.07	4.65	1.8	0.762712
19.1197	4.93	4.8	5.07	4.64	1.4	0.909091		19.1197	4.93	4.8	5.08	4.64	1.7	0.965909		19.1197	3.92	3.81	4.05	4.64	1.62	0.870968		19.1197	3.96	3.85	4.08	4.64	1.81	0.766949
19.1368	4.94	4.81	5.06	4.64	1.41	0.915584		19.1368	4.94	4.8	5.08	4.64	1.71	0.971591		19.1368	3.92	3.81	4.05	4.64	1.62	0.870968		19.1368	3.98	3.88	4.09	4.64	1.83	0.775424
19.1538	4.94	4.82	5.07	4.63	1.41	0.915584		19.1538	4.94	4.8	5.09	4.63	1.71	0.971591		19.1538	3.92	3.82	4.05	4.63	1.62	0.870968		19.1538	3.99	3.89	4.11	4.63	1.84	0.779661
19.1709	4.94	4.83	5.08	4.63	1.41	0.915584		19.1709	4.95	4.82	5.1	4.63	1.72	0.977273		19.1709	3.93	3.82	4.06	4.63	1.63	0.876344		19.1709	4	3.9	4.11	4.63	1.85	0.783898
19.1879	4.95	4.83	5.08	4.63	1.42	0.922078		19.1879	4.96	4.84	5.09	4.63	1.73	0.982955		19.1879	3.93	3.82	4.07	4.63	1.63	0.876344		19.1879	4.01	3.92	4.12	4.63	1.86	0.788136
19.2049	4.96	4.84	5.09	4.62	1.43	0.928571		19.2049	4.97	4.85	5.1	4.62	1.74	0.988636		19.2049	3.93	3.83	4.06	4.62	1.63	0.876344		19.2049	4.02	3.92	4.13	4.62	1.87	0.792373
19.222	4.95	4.83	5.08	4.62	1.42	0.922078		19.222	4.96	4.83	5.11	4.62	1.73	0.982955		19.222	3.94	3.83	4.07	4.62	1.64	0.88172		19.222	4.04	3.94	4.15	4.62	1.89	0.800847
19.239	4.95	4.84	5.09	4.61	1.42	0.922078		19.239	4.97	4.83	5.11	4.61	1.74	0.988636		19.239	3.95	3.84	4.09	4.61	1.65	0.887097		19.239	4.05	3.95	4.16	4.61	1.9	0.805085
19.256	4.97	4.86	5.1	4.61	1.44	0.935065		19.256	4.97	4.84	5.12	4.61	1.74	0.988636		19.256	3.96	3.85	4.1	4.61	1.66	0.892473		19.256	4.05	3.95	4.15	4.61	1.9	0.805085
19.273	4.97	4.85	5.11	4.61	1.44	0.935065		19.273	4.97	4.84	5.13	4.61	1.74	0.988636		19.273	3.97	3.86	4.11	4.61	1.67	0.897849		19.273	4.06	3.96	4.16	4.61	1.91	0.809322
19.29	4.97	4.84	5.11	4.6	1.44	0.935065		19.29	4.97	4.85	5.11	4.6	1.74	0.988636		19.29	3.98	3.86	4.12	4.6	1.68	0.903226		19.29	4.08	3.98	4.18	4.6	1.93	0.817797
19.3071	4.97	4.84	5.11	4.6	1.44	0.935065		19.3071	4.98	4.85	5.12	4.6	1.75	0.994318		19.3071	3.98	3.88	4.13	4.6	1.68	0.903226		19.3071	4.08	3.97	4.19	4.6	1.93	0.817797
19.3241	4.98	4.85	5.11	4.59	1.45	0.941558		19.3241	4.98	4.85	5.13	4.59	1.75	0.994318		19.3241	3.99	3.89	4.14	4.59	1.69	0.908602		19.3241	4.09	3.98	4.2	4.59	1.94	0.822034
19.3411	4.98	4.86	5.11	4.59	1.45	0.941558		19.3411	4.98	4.86	5.14	4.59	1.75	0.994318		19.3411	4.01	3.89	4.15	4.59	1.71	0.919355		19.3411	4.1	3.98	4.22	4.59	1.95	0.826271
19.3581	4.98	4.86	5.11	4.59	1.45	0.941558		19.3581	4.99	4.86	5.13	4.59	1.76	1		19.3581	4.01	3.88	4.17	4.59	1.71	0.919355		19.3581	4.11	4.01	4.23	4.59	1.96	0.830508
19.3751	4.99	4.86	5.11	4.58	1.46	0.948052		19.3751	4.98	4.86	5.12	4.58	1.75	0.994318		19.3751	4	3.87	4.17	4.58	1.7	0.913978		19.3751	4.12	4.01	4.23	4.58	1.97	0.834746
19.3921	4.99	4.87	5.12	4.58	1.46	0.948052		19.3921	4.98	4.86	5.12	4.58	1.75	0.994318		19.3921	4.01	3.88	4.18	4.58	1.71	0.919355		19.3921	4.13	4.02	4.25	4.58	1.98	0.838983
19.4091	5	4.88	5.12	4.57	1.47	0.954545		19.4091	4.99	4.87	5.12	4.57	1.76	1		19.4091	4.02	3.89	4.18	4.57	1.72	0.924731		19.4091	4.15	4.05	4.26	4.57	2	0.847458
19.4261	5	4.88	5.13	4.57	1.47	0.954545		19.4261	4.98	4.86	5.13	4.57	1.75	0.994318		19.4261	4.03	3.9	4.19	4.57	1.73	0.930108		19.4261	4.15	4.05	4.27	4.57	2	0.847458
19.443	5.01	4.89	5.13	4.57	1.48	0.961039		19.443	4.98	4.85	5.13	4.57	1.75	0.994318		19.443	4.03	3.9	4.19	4.57	1.73	0.930108		19.443	4.17	4.06	4.28	4.57	2.02	0.855932
19.46	5	4.89	5.13	4.56	1.47	0.954545		19.46	4.98	4.86	5.13	4.56	1.75	0.994318		19.46	4.04	3.91	4.19	4.56	1.74	0.935484		19.46	4.16	4.06	4.27	4.56	2.01	0.851695
19.477	5	4.9	5.13	4.56	1.47	0.954545		19.477	4.98	4.86	5.12	4.56	1.75	0.994318		19.477	4.03	3.91	4.19	4.56	1.73	0.930108		19.477	4.17	4.06	4.29	4.56	2.02	0.855932
19.494	5.01	4.9	5.14	4.55	1.48	0.961039		19.494	4.98	4.87	5.12	4.55	1.75	0.994318		19.494	4.05	3.93	4.19	4.55	1.75	0.94086		19.494	4.19	4.09	4.31	4.55	2.04	0.864407
19.5109	5.01	4.89	5.15	4.55	1.48	0.961039		19.5109	4.98	4.87	5.12	4.55	1.75	0.994318		19.5109	4.06	3.94	4.21	4.55	1.76	0.946237		19.5109	4.19	4.08	4.31	4.55	2.04	0.864407
19.5279	5.02	4.91	5.16	4.55	1.49	0.967532		19.5279	4.98	4.86	5.11	4.55	1.75	0.994318		19.5279	4.06	3.93	4.23	4.55	1.76	0.946237		19.5279	4.2	4.1	4.31	4.55	2.05	0.868644
19.5449	5.03	4.9	5.17	4.54	1.5	0.974026		19.5449	4.97	4.85	5.11	4.54	1.74	0.988636		19.5449	4.07	3.93	4.23	4.54	1.77	0.951613		19.5449	4.21	4.11	4.31	4.54	2.06	0.872881
19.5618	5.02	4.89	5.16	4.54	1.49	0.967532		19.5618	4.97	4.85	5.11	4.54	1.74	0.988636		19.5618	4.07	3.94	4.23	4.54	1.77	0.951613		19.5618	4.21	4.1	4.33	4.54	2.06	0.872881
19.5788	5.02	4.9	5.14	4.53	1.49	0.967532		19.5788	4.97	4.85	5.11	4.53	1.74	0.988636		19.5788	4.07	3.93	4.24	4.53	1.77	0.951613		19.5788	4.22	4.12	4.33	4.53	2.07	0.877119
19.5957	5.02	4.91	5.14	4.53	1.49	0.967532		19.5957	4.97	4.85	5.11	4.53	1.74	0.988636		19.5957	4.08	3.94	4.25	4.53	1.78	0.956989		19.5957	4.23	4.14	4.33	4.53	2.08	0.881356
19.6127	5.02	4.9	5.15	4.53	1.49	0.967532		19.6127	4.98	4.86	5.11	4.53	1.75	0.994318		19.6127	4.09	3.95	4.25	4.53	1.79	0.962366		19.6127	4.24	4.13	4.35	4.53	2.09	0.885593
19.6296	5.02	4.91	5.15	4.52	1.49	0.967532		19.6296	4.97	4.85	5.1	4.52	1.74	0.988636		19.6296	4.08	3.94	4.27	4.52	1.78	0.956989		19.6296	4.25	4.15	4.36	4.52	2.1	0.889831
19.6466	5.03	4.91	5.16	4.52	1.5	0.974026		19.6466	4.96	4.85	5.1	4.52	1.73	0.982955		19.6466	4.09	3.96	4.27	4.52	1.79	0.962366		19.6466	4.26	4.16	4.37	4.52	2.11	0.894068
19.6635	5.03	4.91	5.16	4.51	1.5	0.974026		19.6635	4.95	4.83	5.1	4.51	1.72	0.977273		19.6635	4.1	3.96	4.28	4.51	1.8	0.967742		19.6635	4.27	4.16	4.39	4.51	2.12	0.898305
19.6804	5.03	4.91	5.16	4.51	1.5	0.974026		19.6804	4.95	4.82	5.1	4.51	1.72	0.977273		19.6804	4.1	3.96	4.29	4.51	1.8	0.967742		19.6804	4.29	4.19	4.4	4.51	2.14	0.90678
19.6974	5.03	4.91	5.16	4.51	1.5	0.974026		19.6974	4.95	4.82	5.09	4.51	1.72	0.977273		19.6974	4.11	3.97	4.3	4.51	1.81	0.973118		19.6974	4.29	4.19	4.4	4.51	2.14	0.90678
19.7143	5.03	4.91	5.15	4.5	1.5	0.974026		19.7143	4.95	4.82	5.09	4.5	1.72	0.977273		19.7143	4.11	3.96	4.3	4.5	1.81	0.973118		19.7143	4.3	4.2	4.4	4.5	2.15	0.911017
19.7312	5.04	4.93	5.15	4.5	1.51	0.980519		19.7312	4.94	4.81	5.08	4.5	1.71	0.971591		19.7312	4.12	3.97	4.31	4.5	1.82	0.978495		19.7312	4.3	4.19	4.39	4.5	2.15	0.911017
19.7481	5.03	4.91	5.15	4.5	1.5	0.974026		19.7481	4.94	4.81	5.09	4.5	1.71	0.971591		19.7481	4.12	3.96	4.32	4.5	1.82	0.978495		19.7481	4.31	4.21	4.39	4.5	2.16	0.915254
19.765	5.03	4.91	5.16	4.49	1.5	0.974026		19.765	4.95	4.82	5.09	4.49	1.72	0.977273		19.765	4.13	3.98	4.33	4.49	1.83	0.983871		19.765	4.31	4.21	4.41	4.49	2.16	0.915254
19.782	5.03	4.92	5.15	4.49	1.5	0.974026		19.782	4.95	4.82	5.09	4.49	1.72	0.977273		19.782	4.12	3.97	4.33	4.49	1.82	0.978495		19.782	4.33	4.24	4.41	4.49	2.18	0.923729
19.7989	5.03	4.92	5.16	4.48	1.5	0.974026		19.7989	4.94	4.82	5.08	4.48	1.71	0.971591		19.7989	4.13	3.98	4.34	4.48	1.83	0.983871		19.7989	4.34	4.26	4.43	4.48	2.19	0.927966
19.8158	5.04	4.93	5.17	4.48	1.51	0.980519		19.8158	4.93	4.8	5.08	4.48	1.7	0.965909		19.8158	4.14	3.99	4.34	4.48	1.84	0.989247		19.8158	4.34	4.24	4.44	4.48	2.19	0.927966
19.8327	5.05	4.94	5.18	4.48	1.52	0.987013		19.8327	4.92	4.79	5.08	4.48	1.69	0.960227		19.8327	4.13	3.99	4.34	4.48	1.83	0.983871		19.8327	4.35	4.24	4.46	4.48	2.2	0.932203
19.8496	5.05	4.93	5.16	4.47	1.52	0.987013		19.8496	4.92	4.79	5.07	4.47	1.69	0.960227		19.8496	4.12	3.98	4.33	4.47	1.82	0.978495		19.8496	4.35	4.24	4.46	4.47	2.2	0.932203
19.8665	5.05	4.94	5.16	4.47	1.52	0.987013		19.8665	4.93	4.81	5.06	4.47	1.7	0.965909		19.8665	4.14	3.99	4.34	4.47	1.84	0.989247		19.8665	4.35	4.26	4.46	4.47	2.2	0.932203
19.8834	5.04	4.93	5.15	4.47	1.51	0.980519		19.8834	4.92	4.79	5.07	4.47	1.69	0.960227		19.8834	4.14	4	4.35	4.47	1.84	0.989247		19.8834	4.36	4.27	4.46	4.47	2.21	0.936441
19.9002	5.04	4.93	5.16	4.46	1.51	0.980519		19.9002	4.93	4.8	5.07	4.46	1.7	0.965909		19.9002	4.15	4	4.36	4.46	1.85	0.994624		19.9002	4.37	4.27	4.48	4.46	2.22	0.940678
19.9171	5.04	4.93	5.15	4.46	1.51	0.980519		19.9171	4.92	4.81	5.06	4.46	1.69	0.960227		19.9171	4.15	4	4.36	4.46	1.85	0.994624		19.9171	4.38	4.28	4.49	4.46	2.23	0.944915
19.934	5.04	4.94	5.16	4.45	1.51	0.980519		19.934	4.91	4.79	5.06	4.45	1.68	0.954545		19.934	4.16	4.01	4.37	4.45	1.86	1		19.934	4.38	4.28	4.49	4.45	2.23	0.944915
19.9509	5.04	4.94	5.15	4.45	1.51	0.980519		19.9509	4.92	4.8	5.06	4.45	1.69	0.960227		19.9509	4.16	4	4.37	4.45	1.86	1		19.9509	4.4	4.29	4.51	4.45	2.25	0.95339
19.9678	5.05	4.94	5.16	4.45	1.52	0.987013		19.9678	4.91	4.79	5.05	4.45	1.68	0.954545		19.9678	4.17	4.01	4.38	4.45	1.87	1.00538		19.9678	4.4	4.3	4.51	4.45	2.25	0.95339
19.9846	5.05	4.95	5.17	4.44	1.52	0.987013		19.9846	4.91	4.79	5.05	4.44	1.68	0.954545		19.9846	4.16	3.99	4.38	4.44	1.86	1		19.9846	4.41	4.31	4.5	4.44	2.26	0.957627
20.0015	5.05	4.92	5.18	4.44	1.52	0.987013		20.0015	4.9	4.77	5.05	4.44	1.67	0.948864		20.0015	4.16	4	4.38	4.44	1.86	1		20.0015	4.4	4.31	4.49	4.44	2.25	0.95339
20.0184	5.05	4.94	5.18	4.44	1.52	0.987013		20.0184	4.9	4.77	5.04	4.44	1.67	0.948864		20.0184	4.16	3.99	4.4	4.44	1.86	1		20.0184	4.41	4.31	4.5	4.44	2.26	0.957627
20.0352	5.05	4.95	5.18	4.43	1.52	0.987013		20.0352	4.9	4.77	5.05	4.43	1.67	0.948864		20.0352	4.16	3.99	4.4	4.43	1.86	1		20.0352	4.41	4.31	4.51	4.43	2.26	0.957627
20.0521	5.04	4.93	5.17	4.43	1.51	0.980519		20.0521	4.89	4.76	5.05	4.43	1.66	0.943182		20.0521	4.17	4	4.41	4.43	1.87	1.00538		20.0521	4.42	4.33	4.51	4.43	2.27	0.961864
20.0689	5.05	4.95	5.17	4.42	1.52	0.987013		20.0689	4.89	4.76	5.05	4.42	1.66	0.943182		20.0689	4.17	3.99	4.41	4.42	1.87	1.00538		20.0689	4.43	4.33	4.53	4.42	2.28	0.966102
20.0858	5.05	4.93	5.18	4.42	1.52	0.987013		20.0858	4.88	4.75	5.04	4.42	1.65	0.9375		20.0858	4.17	4.01	4.42	4.42	1.87	1.00538		20.0858	4.43	4.32	4.55	4.42	2.28	0.966102
20.1026	5.06	4.94	5.19	4.42	1.53	0.993506		20.1026	4.89	4.77	5.03	4.42	1.66	0.943182		20.1026	4.17	3.98	4.43	4.42	1.87	1.00538		20.1026	4.43	4.32	4.54	4.42	2.28	0.966102
20.1195	5.05	4.95	5.17	4.41	1.52	0.987013		20.1195	4.89	4.78	5.02	4.41	1.66	0.943182		20.1195	4.17	3.99	4.42	4.41	1.87	1.00538		20.1195	4.43	4.33	4.53	4.41	2.28	0.966102
20.1363	5.06	4.95	5.17	4.41	1.53	0.993506		20.1363	4.88	4.76	5.02	4.41	1.65	0.9375		20.1363	4.17	4	4.41	4.41	1.87	1.00538		20.1363	4.44	4.34	4.55	4.41	2.29	0.970339
20.1531	5.05	4.93	5.16	4.41	1.52	0.987013		20.1531	4.88	4.74	5.03	4.41	1.65	0.9375		20.1531	4.18	4	4.43	4.41	1.88	1.01075		20.1531	4.45	4.34	4.56	4.41	2.3	0.974576
20.17	5.05	4.94	5.17	4.4	1.52	0.987013		20.17	4.88	4.74	5.04	4.4	1.65	0.9375		20.17	4.18	4	4.44	4.4	1.88	1.01075		20.17	4.45	4.35	4.56	4.4	2.3	0.974576
20.1868	5.06	4.96	5.17	4.4	1.53	0.993506		20.1868	4.87	4.73	5.03	4.4	1.64	0.931818		20.1868	4.18	4	4.45	4.4	1.88	1.01075		20.1868	4.46	4.36	4.56	4.4	2.31	0.978814
20.2036	5.06	4.96	5.19	4.4	1.53	0.993506		20.2036	4.87	4.73	5.02	4.4	1.64	0.931818		20.2036	4.19	4.02	4.45	4.4	1.89	1.01613		20.2036	4.45	4.33	4.57	4.4	2.3	0.974576
20.2204	5.06	4.95	5.18	4.39	1.53	0.993506		20.2204	4.86	4.73	5.01	4.39	1.63	0.926136		20.2204	4.19	4.03	4.44	4.39	1.89	1.01613		20.2204	4.46	4.35	4.57	4.39	2.31	0.978814
20.2372	5.06	4.95	5.18	4.39	1.53	0.993506		20.2372	4.86	4.73	5.01	4.39	1.63	0.926136		20.2372	4.19	4.03	4.43	4.39	1.89	1.01613		20.2372	4.47	4.37	4.58	4.39	2.32	0.983051
20.2541	5.07	4.96	5.19	4.38	1.54	1		20.2541	4.87	4.74	5.01	4.38	1.64	0.931818		20.2541	4.18	4.01	4.43	4.38	1.88	1.01075		20.2541	4.47	4.37	4.58	4.38	2.32	0.983051
20.2709	5.06	4.96	5.18	4.38	1.53	0.993506		20.2709	4.86	4.74	5.01	4.38	1.63	0.926136		20.2709	4.18	4.01	4.43	4.38	1.88	1.01075		20.2709	4.47	4.37	4.58	4.38	2.32	0.983051
20.2877	5.06	4.95	5.17	4.38	1.53	0.993506		20.2877	4.85	4.73	4.99	4.38	1.62	0.920455		20.2877	4.17	4	4.41	4.38	1.87	1.00538		20.2877	4.47	4.37	4.58	4.38	2.32	0.983051
20.3045	5.05	4.95	5.17	4.37	1.52	0.987013		20.3045	4.85	4.73	4.99	4.37	1.62	0.920455		20.3045	4.17	4.01	4.41	4.37	1.87	1.00538		20.3045	4.47	4.36	4.59	4.37	2.32	0.983051
20.3213	5.05	4.95	5.17	4.37	1.52	0.987013		20.3213	4.85	4.72	4.99	4.37	1.62	0.920455		20.3213	4.18	4.01	4.42	4.37	1.88	1.01075		20.3213	4.48	4.38	4.6	4.37	2.33	0.987288
20.3381	5.06	4.96	5.18	4.37	1.53	0.993506		20.3381	4.85	4.73	4.99	4.37	1.62	0.920455		20.3381	4.17	4.01	4.42	4.37	1.87	1.00538		20.3381	4.49	4.38	4.59	4.37	2.34	0.991525
20.3548	5.06	4.95	5.18	4.36	1.53	0.993506		20.3548	4.85	4.72	5	4.36	1.62	0.920455		20.3548	4.17	4.01	4.41	4.36	1.87	1.00538		20.3548	4.49	4.39	4.59	4.36	2.34	0.991525
20.3716	5.06	4.94	5.19	4.36	1.53	0.993506		20.3716	4.84	4.71	4.99	4.36	1.61	0.914773		20.3716	4.18	4.02	4.41	4.36	1.88	1.01075		20.3716	4.49	4.39	4.59	4.36	2.34	0.991525
20.3884	5.06	4.95	5.18	4.36	1.53	0.993506		20.3884	4.83	4.71	4.98	4.36	1.6	0.909091		20.3884	4.16	3.99	4.42	4.36	1.86	1		20.3884	4.48	4.38	4.59	4.36	2.33	0.987288
20.4052	5.07	4.96	5.18	4.35	1.54	1		20.4052	4.84	4.72	4.98	4.35	1.61	0.914773		20.4052	4.16	3.99	4.42	4.35	1.86	1		20.4052	4.49	4.39	4.6	4.35	2.34	0.991525
20.422	5.06	4.95	5.19	4.35	1.53	0.993506		20.422	4.84	4.72	4.98	4.35	1.61	0.914773		20.422	4.16	3.99	4.42	4.35	1.86	1		20.422	4.5	4.4	4.6	4.35	2.35	0.995763
20.4387	5.05	4.95	5.17	4.35	1.52	0.987013		20.4387	4.84	4.72	4.98	4.35	1.61	0.914773		20.4387	4.16	3.99	4.41	4.35	1.86	1		20.4387	4.51	4.42	4.59	4.35	2.36	1
20.4555	5.05	4.95	5.16	4.34	1.52	0.987013		20.4555	4.84	4.72	4.98	4.34	1.61	0.914773		20.4555	4.15	3.99	4.4	4.34	1.85	0.994624		20.4555	4.5	4.41	4.59	4.34	2.35	0.995763
20.4723	5.05	4.95	5.16	4.34	1.52	0.987013		20.4723	4.83	4.71	4.98	4.34	1.6	0.909091		20.4723	4.15	3.99	4.39	4.34	1.85	0.994624		20.4723	4.49	4.41	4.58	4.34	2.34	0.991525
20.489	5.05	4.95	5.16	4.33	1.52	0.987013		20.489	4.82	4.7	4.97	4.33	1.59	0.903409		20.489	4.15	3.98	4.38	4.33	1.85	0.994624		20.489	4.5	4.42	4.6	4.33	2.35	0.995763
20.5058	5.05	4.94	5.17	4.33	1.52	0.987013		20.5058	4.82	4.7	4.96	4.33	1.59	0.903409		20.5058	4.14	3.97	4.39	4.33	1.84	0.989247		20.5058	4.5	4.41	4.6	4.33	2.35	0.995763
20.5225	5.05	4.95	5.16	4.33	1.52	0.987013		20.5225	4.81	4.68	4.96	4.33	1.58	0.897727		20.5225	4.14	3.97	4.39	4.33	1.84	0.989247		20.5225	4.5	4.42	4.58	4.33	2.35	0.995763
20.5393	5.04	4.94	5.16	4.32	1.51	0.980519		20.5393	4.81	4.67	4.96	4.32	1.58	0.897727		20.5393	4.13	3.96	4.38	4.32	1.83	0.983871		20.5393	4.5	4.41	4.59	4.32	2.35	0.995763
20.556	5.04	4.94	5.16	4.32	1.51	0.980519		20.556	4.81	4.68	4.96	4.32	1.58	0.897727		20.556	4.13	3.97	4.37	4.32	1.83	0.983871		20.556	4.5	4.41	4.59	4.32	2.35	0.995763
20.5728	5.04	4.94	5.15	4.32	1.51	0.980519		20.5728	4.8	4.68	4.95	4.32	1.57	0.892045		20.5728	4.13	3.97	4.36	4.32	1.83	0.983871		20.5728	4.5	4.4	4.61	4.32	2.35	0.995763
20.5895	5.04	4.94	5.14	4.31	1.51	0.980519		20.5895	4.8	4.67	4.94	4.31	1.57	0.892045		20.5895	4.13	3.98	4.35	4.31	1.83	0.983871		20.5895	4.51	4.41	4.59	4.31	2.36	1
20.6063	5.03	4.92	5.15	4.31	1.5	0.974026		20.6063	4.8	4.69	4.94	4.31	1.57	0.892045		20.6063	4.12	3.95	4.36	4.31	1.82	0.978495		20.6063	4.51	4.42	4.59	4.31	2.36	1
20.623	5.04	4.93	5.15	4.31	1.51	0.980519		20.623	4.79	4.67	4.94	4.31	1.56	0.886364		20.623	4.13	3.97	4.36	4.31	1.83	0.983871		20.623	4.5	4.42	4.59	4.31	2.35	0.995763
20.6397	5.03	4.93	5.16	4.3	1.5	0.974026		20.6397	4.79	4.66	4.94	4.3	1.56	0.886364		20.6397	4.12	3.95	4.35	4.3	1.82	0.978495		20.6397	4.5	4.41	4.59	4.3	2.35	0.995763
20.6564	5.03	4.93	5.14	4.3	1.5	0.974026		20.6564	4.79	4.66	4.93	4.3	1.56	0.886364		20.6564	4.12	3.96	4.34	4.3	1.82	0.978495		20.6564	4.5	4.42	4.58	4.3	2.35	0.995763
20.6732	5.03	4.93	5.14	4.3	1.5	0.974026		20.6732	4.77	4.64	4.92	4.3	1.54	0.875		20.6732	4.1	3.94	4.32	4.3	1.8	0.967742		20.6732	4.49	4.41	4.58	4.3	2.34	0.991525
20.6899	5.03	4.93	5.14	4.29	1.5	0.974026		20.6899	4.77	4.64	4.91	4.29	1.54	0.875		20.6899	4.1	3.94	4.31	4.29	1.8	0.967742		20.6899	4.5	4.42	4.58	4.29	2.35	0.995763
20.7066	5.02	4.93	5.13	4.29	1.49	0.967532		20.7066	4.77	4.65	4.92	4.29	1.54	0.875		20.7066	4.09	3.95	4.31	4.29	1.79	0.962366		20.7066	4.5	4.41	4.59	4.29	2.35	0.995763
20.7233	5.02	4.93	5.12	4.29	1.49	0.967532		20.7233	4.77	4.65	4.91	4.29	1.54	0.875		20.7233	4.08	3.93	4.31	4.29	1.78	0.956989		20.7233	4.51	4.42	4.61	4.29	2.36	1
20.74	5.01	4.93	5.11	4.28	1.48	0.961039		20.74	4.76	4.64	4.9	4.28	1.53	0.869318		20.74	4.09	3.94	4.31	4.28	1.79	0.962366		20.74	4.5	4.41	4.6	4.28	2.35	0.995763
20.7567	5.01	4.93	5.11	4.28	1.48	0.961039		20.7567	4.75	4.62	4.89	4.28	1.52	0.863636		20.7567	4.09	3.94	4.31	4.28	1.79	0.962366		20.7567	4.49	4.39	4.61	4.28	2.34	0.991525
20.7734	5.02	4.92	5.12	4.28	1.49	0.967532		20.7734	4.75	4.62	4.89	4.28	1.52	0.863636		20.7734	4.08	3.93	4.3	4.28	1.78	0.956989		20.7734	4.5	4.41	4.6	4.28	2.35	0.995763
20.7901	5.02	4.93	5.12	4.27	1.49	0.967532		20.7901	4.74	4.6	4.89	4.27	1.51	0.857955		20.7901	4.08	3.92	4.29	4.27	1.78	0.956989		20.7901	4.49	4.41	4.59	4.27	2.34	0.991525
20.8068	5.01	4.92	5.11	4.27	1.48	0.961039		20.8068	4.73	4.61	4.88	4.27	1.5	0.852273		20.8068	4.07	3.91	4.28	4.27	1.77	0.951613		20.8068	4.49	4.41	4.58	4.27	2.34	0.991525
20.8235	5	4.91	5.09	4.27	1.47	0.954545		20.8235	4.73	4.61	4.88	4.27	1.5	0.852273		20.8235	4.06	3.91	4.27	4.27	1.76	0.946237		20.8235	4.48	4.4	4.58	4.27	2.33	0.987288
20.8402	5	4.91	5.11	4.26	1.47	0.954545		20.8402	4.73	4.6	4.88	4.26	1.5	0.852273		20.8402	4.06	3.91	4.27	4.26	1.76	0.946237		20.8402	4.48	4.39	4.58	4.26	2.33	0.987288
20.8568	5	4.9	5.11	4.26	1.47	0.954545		20.8568	4.73	4.61	4.88	4.26	1.5	0.852273		20.8568	4.05	3.9	4.26	4.26	1.75	0.94086		20.8568	4.48	4.39	4.57	4.26	2.33	0.987288
20.8735	5	4.9	5.11	4.26	1.47	0.954545		20.8735	4.72	4.59	4.87	4.26	1.49	0.846591		20.8735	4.04	3.89	4.24	4.26	1.74	0.935484		20.8735	4.48	4.4	4.56	4.26	2.33	0.987288
20.8902	4.99	4.9	5.1	4.25	1.46	0.948052		20.8902	4.71	4.58	4.87	4.25	1.48	0.840909		20.8902	4.04	3.9	4.24	4.25	1.74	0.935484		20.8902	4.48	4.4	4.55	4.25	2.33	0.987288
20.9069	4.99	4.9	5.09	4.25	1.46	0.948052		20.9069	4.72	4.59	4.87	4.25	1.49	0.846591		20.9069	4.04	3.89	4.24	4.25	1.74	0.935484		20.9069	4.47	4.39	4.55	4.25	2.32	0.983051
20.9235	4.98	4.89	5.09	4.25	1.45	0.941558		20.9235	4.7	4.57	4.85	4.25	1.47	0.835227		20.9235	4.03	3.88	4.23	4.25	1.73	0.930108		20.9235	4.47	4.39	4.55	4.25	2.32	0.983051
20.9402	4.98	4.89	5.09	4.24	1.45	0.941558		20.9402	4.7	4.58	4.85	4.24	1.47	0.835227		20.9402	4.03	3.9	4.22	4.24	1.73	0.930108		20.9402	4.47	4.39	4.55	4.24	2.32	0.983051
20.9568	4.97	4.87	5.09	4.24	1.44	0.935065		20.9568	4.69	4.56	4.84	4.24	1.46	0.829545		20.9568	4.03	3.91	4.21	4.24	1.73	0.930108		20.9568	4.47	4.39	4.55	4.24	2.32	0.983051
20.9735	4.98	4.89	5.07	4.24	1.45	0.941558		20.9735	4.7	4.58	4.84	4.24	1.47	0.835227		20.9735	4.02	3.88	4.22	4.24	1.72	0.924731		20.9735	4.46	4.39	4.54	4.24	2.31	0.978814
20.9901	4.97	4.88	5.08	4.23	1.44	0.935065		20.9901	4.68	4.56	4.82	4.23	1.45	0.823864		20.9901	4.02	3.87	4.21	4.23	1.72	0.924731		20.9901	4.46	4.37	4.54	4.23	2.31	0.978814
21.0068	4.97	4.88	5.07	4.23	1.44	0.935065		21.0068	4.67	4.54	4.82	4.23	1.44	0.818182		21.0068	4	3.86	4.19	4.23	1.7	0.913978		21.0068	4.45	4.37	4.54	4.23	2.3	0.974576
21.0234	4.95	4.86	5.06	4.23	1.42	0.922078		21.0234	4.67	4.55	4.82	4.23	1.44	0.818182		21.0234	3.99	3.85	4.19	4.23	1.69	0.908602		21.0234	4.45	4.37	4.54	4.23	2.3	0.974576
21.0401	4.95	4.86	5.05	4.22	1.42	0.922078		21.0401	4.66	4.54	4.82	4.22	1.43	0.8125		21.0401	3.99	3.85	4.18	4.22	1.69	0.908602		21.0401	4.44	4.36	4.52	4.22	2.29	0.970339
21.0567	4.96	4.86	5.05	4.22	1.43	0.928571		21.0567	4.66	4.53	4.8	4.22	1.43	0.8125		21.0567	3.99	3.86	4.17	4.22	1.69	0.908602		21.0567	4.44	4.36	4.52	4.22	2.29	0.970339
21.0733	4.94	4.85	5.04	4.22	1.41	0.915584		21.0733	4.65	4.53	4.79	4.22	1.42	0.806818		21.0733	3.98	3.84	4.16	4.22	1.68	0.903226		21.0733	4.43	4.35	4.51	4.22	2.28	0.966102
21.09	4.94	4.85	5.04	4.21	1.41	0.915584		21.09	4.64	4.52	4.78	4.21	1.41	0.801136		21.09	3.98	3.85	4.15	4.21	1.68	0.903226		21.09	4.43	4.35	4.51	4.21	2.28	0.966102
21.1066	4.94	4.85	5.05	4.21	1.41	0.915584		21.1066	4.64	4.51	4.78	4.21	1.41	0.801136		21.1066	3.98	3.85	4.15	4.21	1.68	0.903226		21.1066	4.42	4.35	4.5	4.21	2.27	0.961864
21.1232	4.94	4.85	5.04	4.21	1.41	0.915584		21.1232	4.64	4.5	4.79	4.21	1.41	0.801136		21.1232	3.97	3.85	4.15	4.21	1.67	0.897849		21.1232	4.43	4.35	4.5	4.21	2.28	0.966102
21.1398	4.93	4.84	5.03	4.2	1.4	0.909091		21.1398	4.63	4.5	4.78	4.2	1.4	0.795455		21.1398	3.96	3.83	4.15	4.2	1.66	0.892473		21.1398	4.42	4.33	4.49	4.2	2.27	0.961864
21.1564	4.92	4.83	5.02	4.2	1.39	0.902597		21.1564	4.62	4.5	4.77	4.2	1.39	0.789773		21.1564	3.96	3.83	4.13	4.2	1.66	0.892473		21.1564	4.42	4.34	4.49	4.2	2.27	0.961864
21.173	4.91	4.83	5.01	4.2	1.38	0.896104		21.173	4.62	4.5	4.76	4.2	1.39	0.789773		21.173	3.94	3.82	4.11	4.2	1.64	0.88172		21.173	4.41	4.33	4.49	4.2	2.26	0.957627
21.1897	4.91	4.82	5	4.19	1.38	0.896104		21.1897	4.61	4.49	4.76	4.19	1.38	0.784091		21.1897	3.94	3.82	4.1	4.19	1.64	0.88172		21.1897	4.41	4.34	4.48	4.19	2.26	0.957627
21.2063	4.9	4.82	5	4.19	1.37	0.88961		21.2063	4.6	4.47	4.75	4.19	1.37	0.778409		21.2063	3.93	3.82	4.1	4.19	1.63	0.876344		21.2063	4.4	4.33	4.47	4.19	2.25	0.95339
21.2229	4.9	4.81	4.99	4.19	1.37	0.88961		21.2229	4.6	4.47	4.74	4.19	1.37	0.778409		21.2229	3.93	3.81	4.1	4.19	1.63	0.876344		21.2229	4.4	4.32	4.48	4.19	2.25	0.95339
21.2394	4.89	4.8	5	4.18	1.36	0.883117		21.2394	4.6	4.47	4.74	4.18	1.37	0.778409		21.2394	3.92	3.79	4.09	4.18	1.62	0.870968		21.2394	4.39	4.31	4.48	4.18	2.24	0.949153
21.256	4.9	4.8	5.01	4.18	1.37	0.88961		21.256	4.59	4.47	4.73	4.18	1.36	0.772727		21.256	3.92	3.78	4.09	4.18	1.62	0.870968		21.256	4.39	4.33	4.46	4.18	2.24	0.949153
21.2726	4.89	4.8	5	4.18	1.36	0.883117		21.2726	4.58	4.45	4.73	4.18	1.35	0.767045		21.2726	3.91	3.78	4.08	4.18	1.61	0.865591		21.2726	4.4	4.33	4.47	4.18	2.25	0.95339
21.2892	4.89	4.8	4.99	4.17	1.36	0.883117		21.2892	4.57	4.45	4.71	4.17	1.34	0.761364		21.2892	3.9	3.77	4.06	4.17	1.6	0.860215		21.2892	4.39	4.31	4.46	4.17	2.24	0.949153
21.3058	4.88	4.79	4.98	4.17	1.35	0.876623		21.3058	4.57	4.45	4.7	4.17	1.34	0.761364		21.3058	3.9	3.77	4.06	4.17	1.6	0.860215		21.3058	4.38	4.31	4.45	4.17	2.23	0.944915
21.3224	4.88	4.79	4.97	4.17	1.35	0.876623		21.3224	4.56	4.44	4.7	4.17	1.33	0.755682		21.3224	3.89	3.76	4.06	4.17	1.59	0.854839		21.3224	4.36	4.3	4.43	4.17	2.21	0.936441
21.3389	4.88	4.79	4.97	4.16	1.35	0.876623		21.3389	4.57	4.45	4.71	4.16	1.34	0.761364		21.3389	3.88	3.76	4.04	4.16	1.58	0.849462		21.3389	4.36	4.3	4.42	4.16	2.21	0.936441
21.3555	4.88	4.79	4.97	4.16	1.35	0.876623		21.3555	4.57	4.46	4.71	4.16	1.34	0.761364		21.3555	3.87	3.75	4.04	4.16	1.57	0.844086		21.3555	4.35	4.29	4.41	4.16	2.2	0.932203
21.3721	4.87	4.79	4.97	4.16	1.34	0.87013		21.3721	4.56	4.44	4.7	4.16	1.33	0.755682		21.3721	3.88	3.76	4.04	4.16	1.58	0.849462		21.3721	4.35	4.29	4.42	4.16	2.2	0.932203
21.3886	4.86	4.77	4.97	4.15	1.33	0.863636		21.3886	4.55	4.43	4.69	4.15	1.32	0.75		21.3886	3.87	3.75	4.03	4.15	1.57	0.844086		21.3886	4.33	4.26	4.41	4.15	2.18	0.923729
21.4052	4.86	4.77	4.97	4.15	1.33	0.863636		21.4052	4.54	4.42	4.69	4.15	1.31	0.744318		21.4052	3.86	3.74	4.01	4.15	1.56	0.83871		21.4052	4.33	4.26	4.39	4.15	2.18	0.923729
21.4217	4.86	4.77	4.97	4.15	1.33	0.863636		21.4217	4.54	4.42	4.67	4.15	1.31	0.744318		21.4217	3.85	3.73	4.01	4.15	1.55	0.833333		21.4217	4.33	4.25	4.41	4.15	2.18	0.923729
21.4383	4.85	4.75	4.95	4.14	1.32	0.857143		21.4383	4.52	4.4	4.66	4.14	1.29	0.732955		21.4383	3.84	3.73	4	4.14	1.54	0.827957		21.4383	4.32	4.25	4.4	4.14	2.17	0.919492
21.4548	4.84	4.74	4.95	4.14	1.31	0.850649		21.4548	4.52	4.4	4.66	4.14	1.29	0.732955		21.4548	3.84	3.71	4.01	4.14	1.54	0.827957		21.4548	4.32	4.25	4.4	4.14	2.17	0.919492
21.4714	4.84	4.75	4.94	4.14	1.31	0.850649		21.4714	4.52	4.4	4.65	4.14	1.29	0.732955		21.4714	3.84	3.72	4	4.14	1.54	0.827957		21.4714	4.32	4.24	4.39	4.14	2.17	0.919492
21.4879	4.83	4.74	4.93	4.14	1.3	0.844156		21.4879	4.52	4.39	4.66	4.14	1.29	0.732955		21.4879	3.83	3.71	4	4.14	1.53	0.822581		21.4879	4.31	4.24	4.38	4.14	2.16	0.915254
21.5044	4.82	4.73	4.93	4.13	1.29	0.837662		21.5044	4.52	4.4	4.65	4.13	1.29	0.732955		21.5044	3.82	3.69	3.99	4.13	1.52	0.817204		21.5044	4.3	4.22	4.38	4.13	2.15	0.911017
21.521	4.82	4.73	4.92	4.13	1.29	0.837662		21.521	4.51	4.39	4.65	4.13	1.28	0.727273		21.521	3.82	3.7	3.98	4.13	1.52	0.817204		21.521	4.29	4.22	4.36	4.13	2.14	0.90678
21.5375	4.82	4.73	4.92	4.13	1.29	0.837662		21.5375	4.51	4.4	4.65	4.13	1.28	0.727273		21.5375	3.81	3.69	3.96	4.13	1.51	0.811828		21.5375	4.28	4.21	4.36	4.13	2.13	0.902542
21.554	4.82	4.72	4.92	4.12	1.29	0.837662		21.554	4.51	4.39	4.66	4.12	1.28	0.727273		21.554	3.81	3.68	3.97	4.12	1.51	0.811828		21.554	4.28	4.2	4.35	4.12	2.13	0.902542
21.5705	4.82	4.72	4.91	4.12	1.29	0.837662		21.5705	4.51	4.39	4.65	4.12	1.28	0.727273		21.5705	3.8	3.68	3.97	4.12	1.5	0.806452		21.5705	4.27	4.19	4.34	4.12	2.12	0.898305
21.5871	4.81	4.73	4.9	4.12	1.28	0.831169		21.5871	4.5	4.38	4.64	4.12	1.27	0.721591		21.5871	3.8	3.68	3.96	4.12	1.5	0.806452		21.5871	4.25	4.19	4.32	4.12	2.1	0.889831
21.6036	4.81	4.72	4.9	4.11	1.28	0.831169		21.6036	4.49	4.37	4.62	4.11	1.26	0.715909		21.6036	3.78	3.66	3.95	4.11	1.48	0.795699		21.6036	4.26	4.19	4.32	4.11	2.11	0.894068
21.6201	4.8	4.71	4.9	4.11	1.27	0.824675		21.6201	4.49	4.37	4.63	4.11	1.26	0.715909		21.6201	3.78	3.67	3.94	4.11	1.48	0.795699		21.6201	4.26	4.19	4.32	4.11	2.11	0.894068
21.6366	4.8	4.71	4.9	4.11	1.27	0.824675		21.6366	4.48	4.36	4.62	4.11	1.25	0.710227		21.6366	3.78	3.67	3.94	4.11	1.48	0.795699		21.6366	4.24	4.17	4.31	4.11	2.09	0.885593
21.6531	4.79	4.7	4.89	4.1	1.26	0.818182		21.6531	4.47	4.35	4.61	4.1	1.24	0.704545		21.6531	3.77	3.65	3.92	4.1	1.47	0.790323		21.6531	4.24	4.18	4.3	4.1	2.09	0.885593
21.6696	4.79	4.71	4.88	4.1	1.26	0.818182		21.6696	4.47	4.36	4.6	4.1	1.24	0.704545		21.6696	3.76	3.65	3.91	4.1	1.46	0.784946		21.6696	4.23	4.17	4.29	4.1	2.08	0.881356
21.6861	4.79	4.72	4.88	4.1	1.26	0.818182		21.6861	4.46	4.35	4.59	4.1	1.23	0.698864		21.6861	3.75	3.65	3.89	4.1	1.45	0.77957		21.6861	4.22	4.15	4.29	4.1	2.07	0.877119
21.7025	4.78	4.7	4.88	4.09	1.25	0.811688		21.7025	4.46	4.35	4.58	4.09	1.23	0.698864		21.7025	3.74	3.63	3.89	4.09	1.44	0.774194		21.7025	4.23	4.15	4.29	4.09	2.08	0.881356
21.719	4.78	4.7	4.87	4.09	1.25	0.811688		21.719	4.45	4.34	4.58	4.09	1.22	0.693182		21.719	3.74	3.63	3.88	4.09	1.44	0.774194		21.719	4.21	4.14	4.28	4.09	2.06	0.872881
21.7355	4.78	4.7	4.87	4.09	1.25	0.811688		21.7355	4.44	4.32	4.57	4.09	1.21	0.6875		21.7355	3.74	3.62	3.88	4.09	1.44	0.774194		21.7355	4.2	4.13	4.26	4.09	2.05	0.868644
21.752	4.78	4.7	4.86	4.09	1.25	0.811688		21.752	4.43	4.31	4.57	4.09	1.2	0.681818		21.752	3.73	3.62	3.87	4.09	1.43	0.768817		21.752	4.19	4.13	4.26	4.09	2.04	0.864407
21.7685	4.77	4.69	4.86	4.08	1.24	0.805195		21.7685	4.43	4.31	4.56	4.08	1.2	0.681818		21.7685	3.73	3.62	3.87	4.08	1.43	0.768817		21.7685	4.19	4.12	4.24	4.08	2.04	0.864407
21.7849	4.76	4.68	4.86	4.08	1.23	0.798701		21.7849	4.43	4.32	4.55	4.08	1.2	0.681818		21.7849	3.72	3.6	3.86	4.08	1.42	0.763441		21.7849	4.18	4.11	4.24	4.08	2.03	0.860169
21.8014	4.77	4.68	4.86	4.08	1.24	0.805195		21.8014	4.42	4.32	4.54	4.08	1.19	0.676136		21.8014	3.71	3.59	3.86	4.08	1.41	0.758065		21.8014	4.17	4.11	4.24	4.08	2.02	0.855932
21.8179	4.77	4.69	4.85	4.07	1.24	0.805195		21.8179	4.42	4.32	4.53	4.07	1.19	0.676136		21.8179	3.69	3.58	3.84	4.07	1.39	0.747312		21.8179	4.17	4.1	4.24	4.07	2.02	0.855932
21.8343	4.76	4.68	4.84	4.07	1.23	0.798701		21.8343	4.43	4.32	4.54	4.07	1.2	0.681818		21.8343	3.69	3.57	3.83	4.07	1.39	0.747312		21.8343	4.17	4.1	4.23	4.07	2.02	0.855932
21.8508	4.75	4.67	4.84	4.07	1.22	0.792208		21.8508	4.42	4.3	4.56	4.07	1.19	0.676136		21.8508	3.68	3.56	3.83	4.07	1.38	0.741935		21.8508	4.16	4.1	4.22	4.07	2.01	0.851695
21.8672	4.75	4.67	4.83	4.06	1.22	0.792208		21.8672	4.41	4.28	4.55	4.06	1.18	0.670455		21.8672	3.68	3.56	3.83	4.06	1.38	0.741935		21.8672	4.15	4.09	4.21	4.06	2	0.847458
21.8837	4.74	4.67	4.83	4.06	1.21	0.785714		21.8837	4.41	4.29	4.54	4.06	1.18	0.670455		21.8837	3.68	3.57	3.82	4.06	1.38	0.741935		21.8837	4.15	4.09	4.2	4.06	2	0.847458
21.9001	4.74	4.66	4.83	4.06	1.21	0.785714		21.9001	4.4	4.29	4.53	4.06	1.17	0.664773		21.9001	3.68	3.56	3.82	4.06	1.38	0.741935		21.9001	4.14	4.07	4.2	4.06	1.99	0.84322
21.9166	4.73	4.64	4.82	4.06	1.2	0.779221		21.9166	4.39	4.28	4.53	4.06	1.16	0.659091		21.9166	3.67	3.55	3.82	4.06	1.37	0.736559		21.9166	4.13	4.06	4.2	4.06	1.98	0.838983
21.933	4.73	4.65	4.82	4.05	1.2	0.779221		21.933	4.39	4.28	4.52	4.05	1.16	0.659091		21.933	3.65	3.53	3.82	4.05	1.35	0.725806		21.933	4.12	4.05	4.18	4.05	1.97	0.834746
21.9494	4.73	4.65	4.81	4.05	1.2	0.779221		21.9494	4.39	4.28	4.53	4.05	1.16	0.659091		21.9494	3.65	3.52	3.81	4.05	1.35	0.725806		21.9494	4.11	4.04	4.17	4.05	1.96	0.830508
21.9659	4.73	4.65	4.81	4.05	1.2	0.779221		21.9659	4.38	4.27	4.52	4.05	1.15	0.653409		21.9659	3.65	3.53	3.8	4.05	1.35	0.725806		21.9659	4.1	4.03	4.16	4.05	1.95	0.826271
21.9823	4.73	4.65	4.81	4.04	1.2	0.779221		21.9823	4.38	4.26	4.51	4.04	1.15	0.653409		21.9823	3.64	3.54	3.79	4.04	1.34	0.72043		21.9823	4.1	4.04	4.16	4.04	1.95	0.826271
21.9987	4.72	4.64	4.81	4.04	1.19	0.772727		21.9987	4.38	4.26	4.5	4.04	1.15	0.653409		21.9987	3.63	3.52	3.78	4.04	1.33	0.715054		21.9987	4.09	4.03	4.15	4.04	1.94	0.822034
22.0151	4.73	4.66	4.81	4.04	1.2	0.779221		22.0151	4.37	4.26	4.5	4.04	1.14	0.647727		22.0151	3.62	3.52	3.78	4.04	1.32	0.709677		22.0151	4.09	4.03	4.14	4.04	1.94	0.822034
22.0315	4.72	4.64	4.8	4.03	1.19	0.772727		22.0315	4.36	4.24	4.49	4.03	1.13	0.642045		22.0315	3.62	3.51	3.78	4.03	1.32	0.709677		22.0315	4.08	4.01	4.14	4.03	1.93	0.817797
22.048	4.72	4.64	4.8	4.03	1.19	0.772727		22.048	4.36	4.24	4.5	4.03	1.13	0.642045		22.048	3.62	3.51	3.77	4.03	1.32	0.709677		22.048	4.06	3.99	4.13	4.03	1.91	0.809322
22.0644	4.71	4.63	4.8	4.03	1.18	0.766234		22.0644	4.36	4.25	4.5	4.03	1.13	0.642045		22.0644	3.61	3.49	3.76	4.03	1.31	0.704301		22.0644	4.06	4	4.12	4.03	1.91	0.809322
22.0807	4.71	4.63	4.79	4.03	1.18	0.766234		22.0807	4.36	4.25	4.5	4.03	1.13	0.642045		22.0807	3.61	3.5	3.76	4.03	1.31	0.704301		22.0807	4.05	4	4.11	4.03	1.9	0.805085
22.0971	4.7	4.61	4.79	4.02	1.17	0.75974		22.0971	4.36	4.25	4.49	4.02	1.13	0.642045		22.0971	3.59	3.48	3.75	4.02	1.29	0.693548		22.0971	4.05	3.99	4.1	4.02	1.9	0.805085
22.1136	4.7	4.62	4.79	4.02	1.17	0.75974		22.1136	4.36	4.25	4.49	4.02	1.13	0.642045		22.1136	3.58	3.46	3.74	4.02	1.28	0.688172		22.1136	4.04	3.98	4.09	4.02	1.89	0.800847
22.1299	4.69	4.61	4.78	4.02	1.16	0.753247		22.1299	4.34	4.23	4.48	4.02	1.11	0.630682		22.1299	3.58	3.45	3.73	4.02	1.28	0.688172		22.1299	4.03	3.97	4.09	4.02	1.88	0.79661
22.1463	4.69	4.62	4.77	4.01	1.16	0.753247		22.1463	4.33	4.22	4.47	4.01	1.1	0.625		22.1463	3.58	3.46	3.73	4.01	1.28	0.688172		22.1463	4.03	3.97	4.08	4.01	1.88	0.79661
22.1627	4.69	4.61	4.78	4.01	1.16	0.753247		22.1627	4.32	4.22	4.45	4.01	1.09	0.619318		22.1627	3.57	3.45	3.72	4.01	1.27	0.682796		22.1627	4.02	3.96	4.07	4.01	1.87	0.792373
22.1791	4.7	4.61	4.79	4.01	1.17	0.75974		22.1791	4.33	4.22	4.45	4.01	1.1	0.625		22.1791	3.56	3.44	3.72	4.01	1.26	0.677419		22.1791	4	3.94	4.06	4.01	1.85	0.783898
22.1955	4.69	4.6	4.78	4.01	1.16	0.753247		22.1955	4.32	4.21	4.46	4.01	1.09	0.619318		22.1955	3.55	3.43	3.71	4.01	1.25	0.672043		22.1955	3.99	3.93	4.05	4.01	1.84	0.779661
22.2118	4.68	4.6	4.76	4	1.15	0.746753		22.2118	4.32	4.21	4.46	4	1.09	0.619318		22.2118	3.55	3.44	3.7	4	1.25	0.672043		22.2118	3.98	3.92	4.04	4	1.83	0.775424
22.2282	4.67	4.6	4.75	4	1.14	0.74026		22.2282	4.32	4.21	4.46	4	1.09	0.619318		22.2282	3.54	3.44	3.69	4	1.24	0.666667		22.2282	3.98	3.93	4.04	4	1.83	0.775424
22.2446	4.67	4.59	4.75	4	1.14	0.74026		22.2446	4.32	4.21	4.45	4	1.09	0.619318		22.2446	3.54	3.43	3.68	4	1.24	0.666667		22.2446	3.97	3.92	4.02	4	1.82	0.771186
22.2609	4.67	4.6	4.74	3.99	1.14	0.74026		22.2609	4.32	4.2	4.45	3.99	1.09	0.619318		22.2609	3.54	3.43	3.67	3.99	1.24	0.666667		22.2609	3.96	3.9	4.01	3.99	1.81	0.766949
22.2773	4.67	4.59	4.75	3.99	1.14	0.74026		22.2773	4.32	4.2	4.45	3.99	1.09	0.619318		22.2773	3.52	3.42	3.66	3.99	1.22	0.655914		22.2773	3.96	3.9	4.01	3.99	1.81	0.766949
22.2936	4.67	4.6	4.75	3.99	1.14	0.74026		22.2936	4.31	4.19	4.45	3.99	1.08	0.613636		22.2936	3.52	3.41	3.66	3.99	1.22	0.655914		22.2936	3.96	3.9	4.01	3.99	1.81	0.766949
22.31	4.68	4.61	4.75	3.98	1.15	0.746753		22.31	4.31	4.19	4.44	3.98	1.08	0.613636		22.31	3.52	3.41	3.67	3.98	1.22	0.655914		22.31	3.94	3.88	4	3.98	1.79	0.758475
22.3263	4.67	4.6	4.75	3.98	1.14	0.74026		22.3263	4.3	4.18	4.43	3.98	1.07	0.607955		22.3263	3.52	3.41	3.66	3.98	1.22	0.655914		22.3263	3.93	3.87	3.99	3.98	1.78	0.754237
22.3427	4.67	4.59	4.75	3.98	1.14	0.74026		22.3427	4.3	4.18	4.44	3.98	1.07	0.607955		22.3427	3.5	3.39	3.65	3.98	1.2	0.645161		22.3427	3.93	3.86	4	3.98	1.78	0.754237
22.359	4.66	4.57	4.75	3.98	1.13	0.733766		22.359	4.3	4.19	4.44	3.98	1.07	0.607955		22.359	3.5	3.39	3.64	3.98	1.2	0.645161		22.359	3.93	3.86	4	3.98	1.78	0.754237
22.3753	4.65	4.56	4.74	3.97	1.12	0.727273		22.3753	4.3	4.18	4.45	3.97	1.07	0.607955		22.3753	3.5	3.39	3.65	3.97	1.2	0.645161		22.3753	3.92	3.87	3.98	3.97	1.77	0.75
22.3917	4.64	4.56	4.74	3.97	1.11	0.720779		22.3917	4.29	4.17	4.43	3.97	1.06	0.602273		22.3917	3.49	3.38	3.64	3.97	1.19	0.639785		22.3917	3.91	3.85	3.97	3.97	1.76	0.745763
22.408	4.64	4.56	4.74	3.97	1.11	0.720779		22.408	4.29	4.18	4.42	3.97	1.06	0.602273		22.408	3.48	3.37	3.63	3.97	1.18	0.634409		22.408	3.91	3.86	3.95	3.97	1.76	0.745763
22.4243	4.64	4.57	4.72	3.96	1.11	0.720779		22.4243	4.29	4.18	4.42	3.96	1.06	0.602273		22.4243	3.47	3.36	3.61	3.96	1.17	0.629032		22.4243	3.88	3.82	3.94	3.96	1.73	0.733051
22.4406	4.65	4.58	4.72	3.96	1.12	0.727273		22.4406	4.29	4.19	4.41	3.96	1.06	0.602273		22.4406	3.46	3.35	3.61	3.96	1.16	0.623656		22.4406	3.88	3.83	3.93	3.96	1.73	0.733051
22.4569	4.65	4.57	4.73	3.96	1.12	0.727273		22.4569	4.28	4.18	4.41	3.96	1.05	0.596591		22.4569	3.45	3.35	3.61	3.96	1.15	0.61828		22.4569	3.88	3.82	3.93	3.96	1.73	0.733051
22.4733	4.65	4.56	4.74	3.96	1.12	0.727273		22.4733	4.27	4.17	4.39	3.96	1.04	0.590909		22.4733	3.46	3.35	3.62	3.96	1.16	0.623656		22.4733	3.87	3.81	3.93	3.96	1.72	0.728814
22.4896	4.64	4.56	4.72	3.95	1.11	0.720779		22.4896	4.26	4.16	4.39	3.95	1.03	0.585227		22.4896	3.45	3.33	3.61	3.95	1.15	0.61828		22.4896	3.86	3.81	3.93	3.95	1.71	0.724576
22.5059	4.64	4.57	4.72	3.95	1.11	0.720779		22.5059	4.27	4.16	4.4	3.95	1.04	0.590909		22.5059	3.45	3.33	3.61	3.95	1.15	0.61828		22.5059	3.86	3.8	3.93	3.95	1.71	0.724576
22.5222	4.63	4.55	4.73	3.95	1.1	0.714286		22.5222	4.27	4.15	4.41	3.95	1.04	0.590909		22.5222	3.44	3.32	3.61	3.95	1.14	0.612903		22.5222	3.85	3.8	3.91	3.95	1.7	0.720339
22.5385	4.64	4.56	4.73	3.94	1.11	0.720779		22.5385	4.26	4.15	4.39	3.94	1.03	0.585227		22.5385	3.44	3.32	3.6	3.94	1.14	0.612903		22.5385	3.84	3.79	3.9	3.94	1.69	0.716102
22.5547	4.63	4.56	4.71	3.94	1.1	0.714286		22.5547	4.24	4.13	4.37	3.94	1.01	0.573864		22.5547	3.43	3.32	3.58	3.94	1.13	0.607527		22.5547	3.83	3.78	3.89	3.94	1.68	0.711864
22.571	4.63	4.56	4.7	3.94	1.1	0.714286		22.571	4.24	4.13	4.37	3.94	1.01	0.573864		22.571	3.42	3.29	3.58	3.94	1.12	0.602151		22.571	3.83	3.78	3.89	3.94	1.68	0.711864
22.5873	4.62	4.55	4.7	3.94	1.09	0.707792		22.5873	4.24	4.13	4.37	3.94	1.01	0.573864		22.5873	3.41	3.29	3.57	3.94	1.11	0.596774		22.5873	3.82	3.76	3.89	3.94	1.67	0.707627
22.6036	4.61	4.54	4.7	3.93	1.08	0.701299		22.6036	4.24	4.14	4.37	3.93	1.01	0.573864		22.6036	3.41	3.3	3.57	3.93	1.11	0.596774		22.6036	3.81	3.75	3.87	3.93	1.66	0.70339
22.6199	4.61	4.54	4.68	3.93	1.08	0.701299		22.6199	4.24	4.13	4.37	3.93	1.01	0.573864		22.6199	3.4	3.28	3.56	3.93	1.1	0.591398		22.6199	3.8	3.75	3.85	3.93	1.65	0.699153
22.6361	4.61	4.56	4.67	3.93	1.08	0.701299		22.6361	4.24	4.13	4.36	3.93	1.01	0.573864		22.6361	3.4	3.27	3.57	3.93	1.1	0.591398		22.6361	3.79	3.75	3.83	3.93	1.64	0.694915
22.6524	4.62	4.55	4.68	3.93	1.09	0.707792		22.6524	4.23	4.12	4.35	3.93	1	0.568182		22.6524	3.39	3.28	3.54	3.93	1.09	0.586022		22.6524	3.79	3.75	3.83	3.93	1.64	0.694915
22.6687	4.61	4.55	4.69	3.92	1.08	0.701299		22.6687	4.22	4.12	4.34	3.92	0.99	0.5625		22.6687	3.39	3.28	3.54	3.92	1.09	0.586022		22.6687	3.78	3.73	3.84	3.92	1.63	0.690678
22.6849	4.61	4.53	4.69	3.92	1.08	0.701299		22.6849	4.23	4.12	4.34	3.92	1	0.568182		22.6849	3.39	3.28	3.54	3.92	1.09	0.586022		22.6849	3.78	3.72	3.84	3.92	1.63	0.690678
22.7012	4.6	4.53	4.67	3.92	1.07	0.694805		22.7012	4.23	4.12	4.35	3.92	1	0.568182		22.7012	3.38	3.27	3.54	3.92	1.08	0.580645		22.7012	3.76	3.71	3.81	3.92	1.61	0.682203
22.7174	4.59	4.52	4.66	3.91	1.06	0.688312		22.7174	4.22	4.12	4.35	3.91	0.99	0.5625		22.7174	3.39	3.27	3.54	3.91	1.09	0.586022		22.7174	3.76	3.71	3.8	3.91	1.61	0.682203
22.7337	4.59	4.52	4.67	3.91	1.06	0.688312		22.7337	4.22	4.11	4.34	3.91	0.99	0.5625		22.7337	3.38	3.26	3.53	3.91	1.08	0.580645		22.7337	3.75	3.7	3.79	3.91	1.6	0.677966
22.7499	4.6	4.52	4.68	3.91	1.07	0.694805		22.7499	4.21	4.1	4.34	3.91	0.98	0.556818		22.7499	3.36	3.25	3.52	3.91	1.06	0.569892		22.7499	3.75	3.71	3.78	3.91	1.6	0.677966
22.7662	4.6	4.52	4.68	3.91	1.07	0.694805		22.7662	4.21	4.11	4.33	3.91	0.98	0.556818		22.7662	3.36	3.24	3.52	3.91	1.06	0.569892		22.7662	3.73	3.67	3.78	3.91	1.58	0.669492
22.7824	4.59	4.51	4.68	3.9	1.06	0.688312		22.7824	4.2	4.1	4.33	3.9	0.97	0.551136		22.7824	3.36	3.24	3.52	3.9	1.06	0.569892		22.7824	3.72	3.66	3.77	3.9	1.57	0.665254
22.7986	4.58	4.51	4.66	3.9	1.05	0.681818		22.7986	4.2	4.09	4.33	3.9	0.97	0.551136		22.7986	3.35	3.23	3.52	3.9	1.05	0.564516		22.7986	3.72	3.67	3.76	3.9	1.57	0.665254
22.8149	4.59	4.52	4.66	3.9	1.06	0.688312		22.8149	4.2	4.09	4.33	3.9	0.97	0.551136		22.8149	3.35	3.22	3.51	3.9	1.05	0.564516		22.8149	3.72	3.68	3.76	3.9	1.57	0.665254
22.8311	4.59	4.52	4.66	3.89	1.06	0.688312		22.8311	4.2	4.09	4.32	3.89	0.97	0.551136		22.8311	3.34	3.22	3.5	3.89	1.04	0.55914		22.8311	3.71	3.66	3.77	3.89	1.56	0.661017
22.8473	4.58	4.52	4.66	3.89	1.05	0.681818		22.8473	4.19	4.08	4.32	3.89	0.96	0.545455		22.8473	3.34	3.21	3.5	3.89	1.04	0.55914		22.8473	3.7	3.65	3.75	3.89	1.55	0.65678
22.8635	4.58	4.51	4.65	3.89	1.05	0.681818		22.8635	4.18	4.07	4.32	3.89	0.95	0.539773		22.8635	3.33	3.21	3.49	3.89	1.03	0.553763		22.8635	3.69	3.63	3.74	3.89	1.54	0.652542
22.8797	4.58	4.52	4.65	3.89	1.05	0.681818		22.8797	4.18	4.07	4.31	3.89	0.95	0.539773		22.8797	3.32	3.2	3.48	3.89	1.02	0.548387		22.8797	3.69	3.63	3.74	3.89	1.54	0.652542
22.8959	4.58	4.51	4.64	3.88	1.05	0.681818		22.8959	4.18	4.07	4.3	3.88	0.95	0.539773		22.8959	3.32	3.21	3.47	3.88	1.02	0.548387		22.8959	3.68	3.62	3.73	3.88	1.53	0.648305
22.9122	4.58	4.51	4.65	3.88	1.05	0.681818		22.9122	4.18	4.07	4.3	3.88	0.95	0.539773		22.9122	3.31	3.19	3.47	3.88	1.01	0.543011		22.9122	3.67	3.62	3.72	3.88	1.52	0.644068
22.9284	4.57	4.51	4.65	3.88	1.04	0.675325		22.9284	4.17	4.06	4.3	3.88	0.94	0.534091		22.9284	3.31	3.2	3.47	3.88	1.01	0.543011		22.9284	3.66	3.61	3.71	3.88	1.51	0.639831
22.9446	4.57	4.5	4.64	3.88	1.04	0.675325		22.9446	4.17	4.07	4.29	3.88	0.94	0.534091		22.9446	3.3	3.19	3.47	3.88	1	0.537634		22.9446	3.66	3.61	3.71	3.88	1.51	0.639831
22.9608	4.56	4.49	4.63	3.87	1.03	0.668831		22.9608	4.17	4.06	4.29	3.87	0.94	0.534091		22.9608	3.3	3.19	3.47	3.87	1	0.537634		22.9608	3.66	3.61	3.7	3.87	1.51	0.639831
22.9769	4.56	4.49	4.64	3.87	1.03	0.668831		22.9769	4.17	4.07	4.29	3.87	0.94	0.534091		22.9769	3.3	3.19	3.47	3.87	1	0.537634		22.9769	3.65	3.59	3.7	3.87	1.5	0.635593
22.9931	4.55	4.48	4.63	3.87	1.02	0.662338		22.9931	4.16	4.06	4.28	3.87	0.93	0.528409		22.9931	3.3	3.18	3.46	3.87	1	0.537634		22.9931	3.64	3.58	3.68	3.87	1.49	0.631356
23.0093	4.55	4.48	4.63	3.87	1.02	0.662338		23.0093	4.15	4.05	4.27	3.87	0.92	0.522727		23.0093	3.28	3.16	3.46	3.87	0.98	0.526882		23.0093	3.62	3.57	3.67	3.87	1.47	0.622881
23.0255	4.55	4.47	4.62	3.86	1.02	0.662338		23.0255	4.16	4.05	4.27	3.86	0.93	0.528409		23.0255	3.29	3.17	3.46	3.86	0.99	0.532258		23.0255	3.63	3.57	3.67	3.86	1.48	0.627119
23.0417	4.55	4.48	4.62	3.86	1.02	0.662338		23.0417	4.16	4.05	4.28	3.86	0.93	0.528409		23.0417	3.28	3.17	3.45	3.86	0.98	0.526882		23.0417	3.61	3.56	3.65	3.86	1.46	0.618644
23.0578	4.55	4.48	4.62	3.86	1.02	0.662338		23.0578	4.16	4.05	4.28	3.86	0.93	0.528409		23.0578	3.28	3.17	3.45	3.86	0.98	0.526882		23.0578	3.6	3.54	3.66	3.86	1.45	0.614407
23.074	4.54	4.48	4.62	3.85	1.01	0.655844		23.074	4.16	4.05	4.29	3.85	0.93	0.528409		23.074	3.27	3.15	3.44	3.85	0.97	0.521505		23.074	3.61	3.55	3.65	3.85	1.46	0.618644
23.0902	4.54	4.47	4.62	3.85	1.01	0.655844		23.0902	4.16	4.05	4.28	3.85	0.93	0.528409		23.0902	3.26	3.14	3.44	3.85	0.96	0.516129		23.0902	3.59	3.54	3.63	3.85	1.44	0.610169
23.1063	4.54	4.48	4.62	3.85	1.01	0.655844		23.1063	4.16	4.04	4.28	3.85	0.93	0.528409		23.1063	3.27	3.15	3.45	3.85	0.97	0.521505		23.1063	3.59	3.55	3.63	3.85	1.44	0.610169
23.1225	4.55	4.48	4.62	3.85	1.02	0.662338		23.1225	4.15	4.04	4.28	3.85	0.92	0.522727		23.1225	3.26	3.14	3.44	3.85	0.96	0.516129		23.1225	3.58	3.53	3.63	3.85	1.43	0.605932
23.1386	4.54	4.47	4.61	3.84	1.01	0.655844		23.1386	4.14	4.04	4.26	3.84	0.91	0.517045		23.1386	3.25	3.12	3.44	3.84	0.95	0.510753		23.1386	3.57	3.51	3.63	3.84	1.42	0.601695
23.1548	4.53	4.47	4.6	3.84	1	0.649351		23.1548	4.13	4.04	4.24	3.84	0.9	0.511364		23.1548	3.25	3.13	3.42	3.84	0.95	0.510753		23.1548	3.57	3.51	3.63	3.84	1.42	0.601695
23.1709	4.53	4.46	4.6	3.84	1	0.649351		23.1709	4.14	4.04	4.26	3.84	0.91	0.517045		23.1709	3.24	3.11	3.41	3.84	0.94	0.505376		23.1709	3.56	3.5	3.61	3.84	1.41	0.597458
23.1871	4.52	4.45	4.59	3.84	0.99	0.642857		23.1871	4.14	4.04	4.26	3.84	0.91	0.517045		23.1871	3.24	3.12	3.42	3.84	0.94	0.505376		23.1871	3.55	3.49	3.6	3.84	1.4	0.59322
23.2032	4.52	4.45	4.6	3.83	0.99	0.642857		23.2032	4.13	4.03	4.26	3.83	0.9	0.511364		23.2032	3.23	3.11	3.41	3.83	0.93	0.5		23.2032	3.54	3.48	3.59	3.83	1.39	0.588983
23.2193	4.52	4.45	4.6	3.83	0.99	0.642857		23.2193	4.13	4.03	4.25	3.83	0.9	0.511364		23.2193	3.22	3.1	3.4	3.83	0.92	0.494624		23.2193	3.54	3.48	3.58	3.83	1.39	0.588983
23.2355	4.51	4.44	4.58	3.83	0.98	0.636364		23.2355	4.12	4.01	4.25	3.83	0.89	0.505682		23.2355	3.22	3.09	3.4	3.83	0.92	0.494624		23.2355	3.53	3.47	3.58	3.83	1.38	0.584746
23.2516	4.51	4.44	4.59	3.83	0.98	0.636364		23.2516	4.12	4	4.24	3.83	0.89	0.505682		23.2516	3.21	3.08	3.4	3.83	0.91	0.489247		23.2516	3.52	3.47	3.56	3.83	1.37	0.580508
23.2677	4.51	4.44	4.59	3.82	0.98	0.636364		23.2677	4.12	4.01	4.24	3.82	0.89	0.505682		23.2677	3.21	3.08	3.4	3.82	0.91	0.489247		23.2677	3.51	3.46	3.55	3.82	1.36	0.576271
23.2838	4.5	4.43	4.58	3.82	0.97	0.62987		23.2838	4.11	4.01	4.23	3.82	0.88	0.5		23.2838	3.2	3.08	3.39	3.82	0.9	0.483871		23.2838	3.5	3.45	3.55	3.82	1.35	0.572034
23.2999	4.5	4.43	4.57	3.82	0.97	0.62987		23.2999	4.11	4.01	4.23	3.82	0.88	0.5		23.2999	3.2	3.08	3.38	3.82	0.9	0.483871		23.2999	3.51	3.46	3.56	3.82	1.36	0.576271
23.316	4.49	4.42	4.56	3.82	0.96	0.623377		23.316	4.11	4	4.24	3.82	0.88	0.5		23.316	3.2	3.07	3.38	3.82	0.9	0.483871		23.316	3.5	3.44	3.54	3.82	1.35	0.572034
23.3321	4.49	4.44	4.56	3.81	0.96	0.623377		23.3321	4.1	3.99	4.24	3.81	0.87	0.494318		23.3321	3.19	3.06	3.38	3.81	0.89	0.478495		23.3321	3.49	3.43	3.53	3.81	1.34	0.567797
23.3483	4.5	4.44	4.56	3.81	0.97	0.62987		23.3483	4.1	3.99	4.23	3.81	0.87	0.494318		23.3483	3.19	3.05	3.38	3.81	0.89	0.478495		23.3483	3.48	3.42	3.53	3.81	1.33	0.563559
23.3644	4.5	4.44	4.56	3.81	0.97	0.62987		23.3644	4.1	4	4.22	3.81	0.87	0.494318		23.3644	3.18	3.05	3.38	3.81	0.88	0.473118		23.3644	3.48	3.43	3.52	3.81	1.33	0.563559
23.3804	4.49	4.43	4.55	3.8	0.96	0.623377		23.3804	4.1	3.99	4.22	3.8	0.87	0.494318		23.3804	3.18	3.05	3.37	3.8	0.88	0.473118		23.3804	3.47	3.42	3.51	3.8	1.32	0.559322
23.3965	4.49	4.43	4.56	3.8	0.96	0.623377		23.3965	4.1	4	4.22	3.8	0.87	0.494318		23.3965	3.18	3.04	3.37	3.8	0.88	0.473118		23.3965	3.46	3.42	3.49	3.8	1.31	0.555085
23.4126	4.49	4.43	4.57	3.8	0.96	0.623377		23.4126	4.09	3.97	4.22	3.8	0.86	0.488636		23.4126	3.17	3.03	3.37	3.8	0.87	0.467742		23.4126	3.45	3.4	3.5	3.8	1.3	0.550847
23.4287	4.49	4.42	4.56	3.8	0.96	0.623377		23.4287	4.09	3.98	4.21	3.8	0.86	0.488636		23.4287	3.17	3.04	3.36	3.8	0.87	0.467742		23.4287	3.45	3.4	3.49	3.8	1.3	0.550847
23.4448	4.49	4.42	4.55	3.79	0.96	0.623377		23.4448	4.08	3.97	4.21	3.79	0.85	0.482955		23.4448	3.17	3.04	3.37	3.79	0.87	0.467742		23.4448	3.44	3.39	3.49	3.79	1.29	0.54661
23.4608	4.47	4.41	4.53	3.79	0.94	0.61039		23.4608	4.09	3.98	4.2	3.79	0.86	0.488636		23.4608	3.17	3.03	3.36	3.79	0.87	0.467742		23.4608	3.44	3.39	3.49	3.79	1.29	0.54661
23.4769	4.47	4.41	4.53	3.79	0.94	0.61039		23.4769	4.08	3.97	4.21	3.79	0.85	0.482955		23.4769	3.15	3.01	3.36	3.79	0.85	0.456989		23.4769	3.43	3.38	3.49	3.79	1.28	0.542373
23.493	4.46	4.4	4.53	3.79	0.93	0.603896		23.493	4.08	3.97	4.2	3.79	0.85	0.482955		23.493	3.15	3.01	3.35	3.79	0.85	0.456989		23.493	3.43	3.38	3.47	3.79	1.28	0.542373
23.509	4.46	4.4	4.53	3.78	0.93	0.603896		23.509	4.08	3.98	4.2	3.78	0.85	0.482955		23.509	3.14	3.01	3.35	3.78	0.84	0.451613		23.509	3.42	3.37	3.46	3.78	1.27	0.538136
23.5251	4.46	4.39	4.53	3.78	0.93	0.603896		23.5251	4.06	3.96	4.19	3.78	0.83	0.471591		23.5251	3.13	2.99	3.34	3.78	0.83	0.446237		23.5251	3.41	3.36	3.45	3.78	1.26	0.533898
23.5411	4.46	4.39	4.53	3.78	0.93	0.603896		23.5411	4.06	3.97	4.18	3.78	0.83	0.471591		23.5411	3.12	2.99	3.33	3.78	0.82	0.44086		23.5411	3.4	3.35	3.45	3.78	1.25	0.529661
23.5572	4.46	4.4	4.52	3.78	0.93	0.603896		23.5572	4.07	3.97	4.19	3.78	0.84	0.477273		23.5572	3.13	3	3.33	3.78	0.83	0.446237		23.5572	3.4	3.34	3.45	3.78	1.25	0.529661
23.5733	4.46	4.4	4.51	3.77	0.93	0.603896		23.5733	4.07	3.97	4.18	3.77	0.84	0.477273		23.5733	3.12	2.99	3.32	3.77	0.82	0.44086		23.5733	3.39	3.33	3.43	3.77	1.24	0.525424
23.5893	4.45	4.4	4.51	3.77	0.92	0.597403		23.5893	4.06	3.96	4.18	3.77	0.83	0.471591		23.5893	3.13	3	3.32	3.77	0.83	0.446237		23.5893	3.39	3.34	3.43	3.77	1.24	0.525424
23.6053	4.45	4.4	4.51	3.77	0.92	0.597403		23.6053	4.05	3.94	4.18	3.77	0.82	0.465909		23.6053	3.12	2.98	3.33	3.77	0.82	0.44086		23.6053	3.38	3.32	3.42	3.77	1.23	0.521186
23.6214	4.44	4.38	4.51	3.77	0.91	0.590909		23.6214	4.05	3.95	4.18	3.77	0.82	0.465909		23.6214	3.12	2.98	3.32	3.77	0.82	0.44086		23.6214	3.37	3.32	3.42	3.77	1.22	0.516949
23.6374	4.44	4.38	4.51	3.76	0.91	0.590909		23.6374	4.05	3.94	4.16	3.76	0.82	0.465909		23.6374	3.11	2.97	3.31	3.76	0.81	0.435484		23.6374	3.36	3.31	3.4	3.76	1.21	0.512712
23.6534	4.44	4.37	4.51	3.76	0.91	0.590909		23.6534	4.04	3.94	4.15	3.76	0.81	0.460227		23.6534	3.1	2.96	3.31	3.76	0.8	0.430108		23.6534	3.35	3.3	3.39	3.76	1.2	0.508475
23.6694	4.43	4.37	4.5	3.76	0.9	0.584416		23.6694	4.04	3.94	4.16	3.76	0.81	0.460227		23.6694	3.1	2.96	3.31	3.76	0.8	0.430108		23.6694	3.35	3.3	3.4	3.76	1.2	0.508475
23.6855	4.43	4.36	4.5	3.76	0.9	0.584416		23.6855	4.05	3.95	4.17	3.76	0.82	0.465909		23.6855	3.1	2.96	3.3	3.76	0.8	0.430108		23.6855	3.34	3.28	3.39	3.76	1.19	0.504237
23.7015	4.42	4.35	4.5	3.75	0.89	0.577922		23.7015	4.04	3.94	4.16	3.75	0.81	0.460227		23.7015	3.09	2.95	3.3	3.75	0.79	0.424731		23.7015	3.34	3.28	3.38	3.75	1.19	0.504237
23.7175	4.42	4.36	4.49	3.75	0.89	0.577922		23.7175	4.04	3.94	4.16	3.75	0.81	0.460227		23.7175	3.09	2.95	3.3	3.75	0.79	0.424731		23.7175	3.34	3.29	3.37	3.75	1.19	0.504237
23.7335	4.42	4.35	4.48	3.75	0.89	0.577922		23.7335	4.04	3.94	4.16	3.75	0.81	0.460227		23.7335	3.08	2.93	3.3	3.75	0.78	0.419355		23.7335	3.33	3.28	3.36	3.75	1.18	0.5
23.7495	4.41	4.35	4.48	3.75	0.88	0.571429		23.7495	4.03	3.93	4.15	3.75	0.8	0.454545		23.7495	3.08	2.94	3.29	3.75	0.78	0.419355		23.7495	3.32	3.27	3.36	3.75	1.17	0.495763
23.7655	4.4	4.34	4.46	3.74	0.87	0.564935		23.7655	4.03	3.93	4.14	3.74	0.8	0.454545		23.7655	3.06	2.91	3.27	3.74	0.76	0.408602		23.7655	3.31	3.26	3.36	3.74	1.16	0.491525
23.7815	4.4	4.34	4.47	3.74	0.87	0.564935		23.7815	4.02	3.91	4.14	3.74	0.79	0.448864		23.7815	3.06	2.93	3.27	3.74	0.76	0.408602		23.7815	3.31	3.25	3.35	3.74	1.16	0.491525
23.7975	4.4	4.34	4.47	3.74	0.87	0.564935		23.7975	4.02	3.92	4.13	3.74	0.79	0.448864		23.7975	3.06	2.92	3.27	3.74	0.76	0.408602		23.7975	3.3	3.24	3.35	3.74	1.15	0.487288
23.8135	4.4	4.34	4.47	3.74	0.87	0.564935		23.8135	4.01	3.92	4.12	3.74	0.78	0.443182		23.8135	3.05	2.91	3.26	3.74	0.75	0.403226		23.8135	3.29	3.23	3.35	3.74	1.14	0.483051
23.8295	4.39	4.33	4.46	3.73	0.86	0.558442		23.8295	4.01	3.91	4.12	3.73	0.78	0.443182		23.8295	3.04	2.91	3.26	3.73	0.74	0.397849		23.8295	3.29	3.23	3.34	3.73	1.14	0.483051
23.8454	4.39	4.33	4.45	3.73	0.86	0.558442		23.8454	4	3.91	4.12	3.73	0.77	0.4375		23.8454	3.04	2.91	3.25	3.73	0.74	0.397849		23.8454	3.28	3.24	3.32	3.73	1.13	0.478814
23.8614	4.38	4.31	4.44	3.73	0.85	0.551948		23.8614	4.01	3.92	4.11	3.73	0.78	0.443182		23.8614	3.04	2.9	3.25	3.73	0.74	0.397849		23.8614	3.28	3.23	3.32	3.73	1.13	0.478814
23.8774	4.38	4.32	4.44	3.73	0.85	0.551948		23.8774	4	3.91	4.11	3.73	0.77	0.4375		23.8774	3.03	2.88	3.25	3.73	0.73	0.392473		23.8774	3.27	3.22	3.31	3.73	1.12	0.474576
23.8933	4.37	4.3	4.43	3.72	0.84	0.545455		23.8933	4	3.9	4.11	3.72	0.77	0.4375		23.8933	3.03	2.89	3.24	3.72	0.73	0.392473		23.8933	3.26	3.22	3.3	3.72	1.11	0.470339
23.9093	4.37	4.31	4.43	3.72	0.84	0.545455		23.9093	4	3.91	4.1	3.72	0.77	0.4375		23.9093	3.03	2.89	3.23	3.72	0.73	0.392473		23.9093	3.25	3.21	3.29	3.72	1.1	0.466102
23.9253	4.37	4.31	4.44	3.72	0.84	0.545455		23.9253	3.99	3.9	4.1	3.72	0.76	0.431818		23.9253	3.02	2.89	3.23	3.72	0.72	0.387097		23.9253	3.25	3.2	3.3	3.72	1.1	0.466102
23.9412	4.37	4.32	4.42	3.72	0.84	0.545455		23.9412	3.99	3.89	4.11	3.72	0.76	0.431818		23.9412	3.02	2.88	3.23	3.72	0.72	0.387097		23.9412	3.25	3.19	3.29	3.72	1.1	0.466102
23.9572	4.36	4.31	4.41	3.71	0.83	0.538961		23.9572	3.98	3.89	4.09	3.71	0.75	0.426136		23.9572	3.01	2.87	3.23	3.71	0.71	0.38172		23.9572	3.23	3.18	3.27	3.71	1.08	0.457627
23.9731	4.36	4.3	4.41	3.71	0.83	0.538961		23.9731	3.98	3.89	4.09	3.71	0.75	0.426136		23.9731	3.01	2.88	3.23	3.71	0.71	0.38172		23.9731	3.23	3.18	3.27	3.71	1.08	0.457627
23.9891	4.36	4.3	4.42	3.71	0.83	0.538961		23.9891	3.97	3.88	4.09	3.71	0.74	0.420455		23.9891	3.01	2.87	3.22	3.71	0.71	0.38172		23.9891	3.22	3.17	3.27	3.71	1.07	0.45339
24.005	4.35	4.29	4.41	3.71	0.82	0.532468		24.005	3.97	3.87	4.09	3.71	0.74	0.420455		24.005	3.01	2.87	3.22	3.71	0.71	0.38172		24.005	3.22	3.17	3.27	3.71	1.07	0.45339
24.0209	4.34	4.29	4.4	3.7	0.81	0.525974		24.0209	3.98	3.88	4.09	3.7	0.75	0.426136		24.0209	3	2.86	3.21	3.7	0.7	0.376344		24.0209	3.21	3.16	3.26	3.7	1.06	0.449153
24.0369	4.35	4.29	4.41	3.7	0.82	0.532468		24.0369	3.97	3.87	4.08	3.7	0.74	0.420455		24.0369	2.99	2.85	3.2	3.7	0.69	0.370968		24.0369	3.21	3.16	3.25	3.7	1.06	0.449153
24.0528	4.34	4.27	4.4	3.7	0.81	0.525974		24.0528	3.96	3.87	4.08	3.7	0.73	0.414773		24.0528	2.99	2.85	3.19	3.7	0.69	0.370968		24.0528	3.21	3.17	3.24	3.7	1.06	0.449153
24.0687	4.33	4.27	4.39	3.7	0.8	0.519481		24.0687	3.96	3.86	4.09	3.7	0.73	0.414773		24.0687	2.98	2.84	3.18	3.7	0.68	0.365591		24.0687	3.2	3.15	3.23	3.7	1.05	0.444915
24.0846	4.33	4.27	4.39	3.69	0.8	0.519481		24.0846	3.96	3.86	4.08	3.69	0.73	0.414773		24.0846	2.97	2.83	3.18	3.69	0.67	0.360215		24.0846	3.19	3.14	3.22	3.69	1.04	0.440678
24.1006	4.32	4.26	4.39	3.69	0.79	0.512987		24.1006	3.96	3.87	4.08	3.69	0.73	0.414773		24.1006	2.97	2.83	3.17	3.69	0.67	0.360215		24.1006	3.18	3.14	3.22	3.69	1.03	0.436441
24.1165	4.33	4.28	4.39	3.69	0.8	0.519481		24.1165	3.96	3.86	4.07	3.69	0.73	0.414773		24.1165	2.96	2.82	3.17	3.69	0.66	0.354839		24.1165	3.18	3.13	3.22	3.69	1.03	0.436441
24.1324	4.32	4.26	4.38	3.69	0.79	0.512987		24.1324	3.96	3.86	4.07	3.69	0.73	0.414773		24.1324	2.96	2.82	3.17	3.69	0.66	0.354839		24.1324	3.18	3.13	3.22	3.69	1.03	0.436441
24.1483	4.32	4.27	4.36	3.69	0.79	0.512987		24.1483	3.95	3.85	4.06	3.69	0.72	0.409091		24.1483	2.95	2.81	3.16	3.69	0.65	0.349462		24.1483	3.17	3.12	3.21	3.69	1.02	0.432203
24.1642	4.31	4.26	4.36	3.68	0.78	0.506494		24.1642	3.94	3.85	4.06	3.68	0.71	0.403409		24.1642	2.94	2.81	3.14	3.68	0.64	0.344086		24.1642	3.16	3.11	3.2	3.68	1.01	0.427966
24.1801	4.31	4.26	4.36	3.68	0.78	0.506494		24.1801	3.94	3.84	4.05	3.68	0.71	0.403409		24.1801	2.94	2.82	3.14	3.68	0.64	0.344086		24.1801	3.16	3.11	3.2	3.68	1.01	0.427966
24.196	4.3	4.25	4.35	3.68	0.77	0.5		24.196	3.94	3.84	4.05	3.68	0.71	0.403409		24.196	2.94	2.81	3.15	3.68	0.64	0.344086		24.196	3.14	3.09	3.19	3.68	0.99	0.419492
24.2119	4.31	4.26	4.35	3.68	0.78	0.506494		24.2119	3.94	3.85	4.04	3.68	0.71	0.403409		24.2119	2.94	2.81	3.14	3.68	0.64	0.344086		24.2119	3.14	3.09	3.18	3.68	0.99	0.419492
24.2278	4.29	4.25	4.35	3.67	0.76	0.493506		24.2278	3.93	3.83	4.04	3.67	0.7	0.397727		24.2278	2.92	2.78	3.13	3.67	0.62	0.333333		24.2278	3.14	3.09	3.17	3.67	0.99	0.419492
24.2436	4.29	4.25	4.33	3.67	0.76	0.493506		24.2436	3.93	3.83	4.03	3.67	0.7	0.397727		24.2436	2.92	2.78	3.11	3.67	0.62	0.333333		24.2436	3.13	3.09	3.16	3.67	0.98	0.415254
24.2595	4.28	4.23	4.33	3.67	0.75	0.487013		24.2595	3.92	3.83	4.02	3.67	0.69	0.392045		24.2595	2.92	2.79	3.11	3.67	0.62	0.333333		24.2595	3.13	3.08	3.16	3.67	0.98	0.415254
24.2754	4.28	4.23	4.32	3.67	0.75	0.487013		24.2754	3.93	3.84	4.02	3.67	0.7	0.397727		24.2754	2.91	2.79	3.1	3.67	0.61	0.327957		24.2754	3.12	3.08	3.15	3.67	0.97	0.411017
24.2912	4.28	4.24	4.33	3.66	0.75	0.487013		24.2912	3.91	3.82	4.02	3.66	0.68	0.386364		24.2912	2.91	2.79	3.08	3.66	0.61	0.327957		24.2912	3.1	3.06	3.13	3.66	0.95	0.402542
24.3071	4.29	4.24	4.33	3.66	0.76	0.493506		24.3071	3.91	3.81	4.02	3.66	0.68	0.386364		24.3071	2.9	2.78	3.07	3.66	0.6	0.322581		24.3071	3.1	3.05	3.14	3.66	0.95	0.402542
24.323	4.28	4.22	4.32	3.66	0.75	0.487013		24.323	3.91	3.81	4.02	3.66	0.68	0.386364		24.323	2.9	2.77	3.09	3.66	0.6	0.322581		24.323	3.1	3.06	3.14	3.66	0.95	0.402542
24.3388	4.27	4.22	4.32	3.66	0.74	0.480519		24.3388	3.9	3.81	4	3.66	0.67	0.380682		24.3388	2.9	2.77	3.09	3.66	0.6	0.322581		24.3388	3.1	3.05	3.14	3.66	0.95	0.402542
24.3547	4.26	4.22	4.31	3.65	0.73	0.474026		24.3547	3.9	3.8	3.99	3.65	0.67	0.380682		24.3547	2.89	2.77	3.07	3.65	0.59	0.317204		24.3547	3.1	3.04	3.14	3.65	0.95	0.402542
24.3705	4.26	4.21	4.29	3.65	0.73	0.474026		24.3705	3.9	3.81	3.99	3.65	0.67	0.380682		24.3705	2.89	2.76	3.08	3.65	0.59	0.317204		24.3705	3.09	3.05	3.13	3.65	0.94	0.398305
24.3864	4.25	4.21	4.3	3.65	0.72	0.467532		24.3864	3.89	3.8	4	3.65	0.66	0.375		24.3864	2.89	2.76	3.08	3.65	0.59	0.317204		24.3864	3.08	3.04	3.12	3.65	0.93	0.394068
24.4022	4.24	4.19	4.29	3.65	0.71	0.461039		24.4022	3.89	3.8	4	3.65	0.66	0.375		24.4022	2.89	2.76	3.07	3.65	0.59	0.317204		24.4022	3.07	3.03	3.11	3.65	0.92	0.389831
24.4181	4.24	4.2	4.29	3.65	0.71	0.461039		24.4181	3.88	3.79	3.99	3.65	0.65	0.369318		24.4181	2.88	2.75	3.06	3.65	0.58	0.311828		24.4181	3.07	3.02	3.1	3.65	0.92	0.389831
24.4339	4.24	4.2	4.29	3.64	0.71	0.461039		24.4339	3.87	3.77	3.98	3.64	0.64	0.363636		24.4339	2.87	2.75	3.05	3.64	0.57	0.306452		24.4339	3.06	3.01	3.1	3.64	0.91	0.385593
24.4497	4.23	4.19	4.29	3.64	0.7	0.454545		24.4497	3.87	3.78	3.98	3.64	0.64	0.363636		24.4497	2.87	2.75	3.05	3.64	0.57	0.306452		24.4497	3.07	3.02	3.11	3.64	0.92	0.389831
24.4655	4.23	4.19	4.27	3.64	0.7	0.454545		24.4655	3.87	3.79	3.98	3.64	0.64	0.363636		24.4655	2.86	2.75	3.04	3.64	0.56	0.301075		24.4655	3.06	3.01	3.1	3.64	0.91	0.385593
24.4813	4.22	4.18	4.26	3.64	0.69	0.448052		24.4813	3.87	3.77	3.99	3.64	0.64	0.363636		24.4813	2.85	2.73	3.04	3.64	0.55	0.295699		24.4813	3.05	2.99	3.08	3.64	0.9	0.381356
24.4972	4.23	4.18	4.28	3.63	0.7	0.454545		24.4972	3.86	3.76	3.98	3.63	0.63	0.357955		24.4972	2.85	2.73	3.04	3.63	0.55	0.295699		24.4972	3.04	2.99	3.07	3.63	0.89	0.377119
24.513	4.22	4.17	4.27	3.63	0.69	0.448052		24.513	3.86	3.77	3.97	3.63	0.63	0.357955		24.513	2.84	2.71	3.03	3.63	0.54	0.290323		24.513	3.04	2.98	3.08	3.63	0.89	0.377119
24.5288	4.21	4.16	4.26	3.63	0.68	0.441558		24.5288	3.86	3.76	3.97	3.63	0.63	0.357955		24.5288	2.83	2.71	3.01	3.63	0.53	0.284946		24.5288	3.03	2.98	3.07	3.63	0.88	0.372881
24.5446	4.21	4.16	4.25	3.63	0.68	0.441558		24.5446	3.85	3.77	3.96	3.63	0.62	0.352273		24.5446	2.83	2.71	3.01	3.63	0.53	0.284946		24.5446	3.03	2.98	3.07	3.63	0.88	0.372881
24.5604	4.2	4.15	4.25	3.62	0.67	0.435065		24.5604	3.85	3.76	3.95	3.62	0.62	0.352273		24.5604	2.83	2.71	3	3.62	0.53	0.284946		24.5604	3.02	2.97	3.05	3.62	0.87	0.368644
24.5762	4.19	4.15	4.24	3.62	0.66	0.428571		24.5762	3.84	3.75	3.94	3.62	0.61	0.346591		24.5762	2.82	2.72	2.98	3.62	0.52	0.27957		24.5762	3.01	2.97	3.05	3.62	0.86	0.364407
24.592	4.19	4.15	4.24	3.62	0.66	0.428571		24.592	3.83	3.74	3.94	3.62	0.6	0.340909		24.592	2.81	2.7	2.98	3.62	0.51	0.274194		24.592	3.01	2.96	3.05	3.62	0.86	0.364407
24.6078	4.19	4.13	4.24	3.62	0.66	0.428571		24.6078	3.83	3.74	3.93	3.62	0.6	0.340909		24.6078	2.81	2.69	2.98	3.62	0.51	0.274194		24.6078	3	2.96	3.04	3.62	0.85	0.360169
24.6236	4.18	4.14	4.22	3.62	0.65	0.422078		24.6236	3.83	3.74	3.93	3.62	0.6	0.340909		24.6236	2.8	2.69	2.98	3.62	0.5	0.268817		24.6236	3	2.95	3.03	3.62	0.85	0.360169
24.6394	4.18	4.14	4.22	3.61	0.65	0.422078		24.6394	3.82	3.73	3.92	3.61	0.59	0.335227		24.6394	2.8	2.69	2.97	3.61	0.5	0.268817		24.6394	2.99	2.94	3.02	3.61	0.84	0.355932
24.6551	4.17	4.12	4.22	3.61	0.64	0.415584		24.6551	3.82	3.73	3.92	3.61	0.59	0.335227		24.6551	2.8	2.69	2.96	3.61	0.5	0.268817		24.6551	2.98	2.94	3.02	3.61	0.83	0.351695
24.6709	4.17	4.12	4.21	3.61	0.64	0.415584		24.6709	3.82	3.73	3.91	3.61	0.59	0.335227		24.6709	2.8	2.69	2.96	3.61	0.5	0.268817		24.6709	2.98	2.94	3.01	3.61	0.83	0.351695
24.6867	4.16	4.11	4.2	3.61	0.63	0.409091		24.6867	3.81	3.73	3.91	3.61	0.58	0.329545		24.6867	2.79	2.67	2.95	3.61	0.49	0.263441		24.6867	2.97	2.93	3.01	3.61	0.82	0.347458
24.7024	4.16	4.12	4.2	3.6	0.63	0.409091		24.7024	3.81	3.71	3.91	3.6	0.58	0.329545		24.7024	2.78	2.67	2.94	3.6	0.48	0.258065		24.7024	2.97	2.92	3.01	3.6	0.82	0.347458
24.7182	4.15	4.11	4.2	3.6	0.62	0.402597		24.7182	3.8	3.71	3.9	3.6	0.57	0.323864		24.7182	2.77	2.65	2.94	3.6	0.47	0.252688		24.7182	2.96	2.92	3	3.6	0.81	0.34322
24.734	4.15	4.11	4.19	3.6	0.62	0.402597		24.734	3.79	3.7	3.88	3.6	0.56	0.318182		24.734	2.77	2.66	2.94	3.6	0.47	0.252688		24.734	2.95	2.91	2.99	3.6	0.8	0.338983
24.7497	4.15	4.1	4.2	3.6	0.62	0.402597		24.7497	3.8	3.72	3.88	3.6	0.57	0.323864		24.7497	2.77	2.66	2.93	3.6	0.47	0.252688		24.7497	2.95	2.91	2.98	3.6	0.8	0.338983
24.7655	4.14	4.1	4.18	3.59	0.61	0.396104		24.7655	3.79	3.7	3.89	3.59	0.56	0.318182		24.7655	2.76	2.66	2.92	3.59	0.46	0.247312		24.7655	2.94	2.9	2.97	3.59	0.79	0.334746
24.7812	4.13	4.09	4.18	3.59	0.6	0.38961		24.7812	3.79	3.7	3.88	3.59	0.56	0.318182		24.7812	2.75	2.64	2.92	3.59	0.45	0.241935		24.7812	2.94	2.9	2.97	3.59	0.79	0.334746
24.7969	4.13	4.09	4.17	3.59	0.6	0.38961		24.7969	3.78	3.69	3.88	3.59	0.55	0.3125		24.7969	2.75	2.64	2.92	3.59	0.45	0.241935		24.7969	2.93	2.88	2.96	3.59	0.78	0.330508
24.8127	4.13	4.1	4.16	3.59	0.6	0.38961		24.8127	3.78	3.69	3.87	3.59	0.55	0.3125		24.8127	2.75	2.64	2.91	3.59	0.45	0.241935		24.8127	2.92	2.88	2.96	3.59	0.77	0.326271
24.8284	4.12	4.08	4.16	3.59	0.59	0.383117		24.8284	3.77	3.68	3.87	3.59	0.54	0.306818		24.8284	2.74	2.64	2.91	3.59	0.44	0.236559		24.8284	2.92	2.88	2.96	3.59	0.77	0.326271
24.8441	4.11	4.06	4.16	3.58	0.58	0.376623		24.8441	3.77	3.67	3.88	3.58	0.54	0.306818		24.8441	2.74	2.65	2.89	3.58	0.44	0.236559		24.8441	2.92	2.87	2.96	3.58	0.77	0.326271
24.8599	4.11	4.06	4.17	3.58	0.58	0.376623		24.8599	3.76	3.67	3.87	3.58	0.53	0.301136		24.8599	2.73	2.64	2.87	3.58	0.43	0.231183		24.8599	2.91	2.87	2.96	3.58	0.76	0.322034
24.8756	4.11	4.06	4.16	3.58	0.58	0.376623		24.8756	3.75	3.66	3.86	3.58	0.52	0.295455		24.8756	2.73	2.63	2.87	3.58	0.43	0.231183		24.8756	2.91	2.87	2.95	3.58	0.76	0.322034
24.8913	4.1	4.05	4.15	3.58	0.57	0.37013		24.8913	3.75	3.66	3.85	3.58	0.52	0.295455		24.8913	2.72	2.62	2.87	3.58	0.42	0.225806		24.8913	2.91	2.87	2.93	3.58	0.76	0.322034
24.907	4.09	4.04	4.14	3.57	0.56	0.363636		24.907	3.74	3.65	3.84	3.57	0.51	0.289773		24.907	2.71	2.61	2.87	3.57	0.41	0.22043		24.907	2.9	2.86	2.93	3.57	0.75	0.317797
24.9227	4.09	4.05	4.14	3.57	0.56	0.363636		24.9227	3.74	3.66	3.83	3.57	0.51	0.289773		24.9227	2.71	2.61	2.86	3.57	0.41	0.22043		24.9227	2.9	2.86	2.93	3.57	0.75	0.317797
24.9384	4.08	4.04	4.13	3.57	0.55	0.357143		24.9384	3.74	3.65	3.83	3.57	0.51	0.289773		24.9384	2.71	2.6	2.85	3.57	0.41	0.22043		24.9384	2.89	2.85	2.93	3.57	0.74	0.313559
24.9541	4.08	4.05	4.12	3.57	0.55	0.357143		24.9541	3.73	3.65	3.82	3.57	0.5	0.284091		24.9541	2.7	2.6	2.84	3.57	0.4	0.215054		24.9541	2.88	2.83	2.92	3.57	0.73	0.309322
24.9698	4.07	4.03	4.11	3.57	0.54	0.350649		24.9698	3.73	3.64	3.81	3.57	0.5	0.284091		24.9698	2.69	2.61	2.83	3.57	0.39	0.209677		24.9698	2.88	2.84	2.91	3.57	0.73	0.309322
24.9855	4.07	4.03	4.1	3.56	0.54	0.350649		24.9855	3.72	3.64	3.81	3.56	0.49	0.278409		24.9855	2.69	2.59	2.82	3.56	0.39	0.209677		24.9855	2.87	2.83	2.9	3.56	0.72	0.305085
25.0012	4.06	4.02	4.09	3.56	0.53	0.344156		25.0012	3.71	3.63	3.81	3.56	0.48	0.272727		25.0012	2.68	2.58	2.83	3.56	0.38	0.204301		25.0012	2.87	2.83	2.9	3.56	0.72	0.305085
25.0169	4.05	4.01	4.09	3.56	0.52	0.337662		25.0169	3.71	3.62	3.8	3.56	0.48	0.272727		25.0169	2.68	2.58	2.82	3.56	0.38	0.204301		25.0169	2.87	2.83	2.9	3.56	0.72	0.305085
25.0326	4.04	4.01	4.08	3.56	0.51	0.331169		25.0326	3.7	3.62	3.8	3.56	0.47	0.267045		25.0326	2.67	2.57	2.81	3.56	0.37	0.198925		25.0326	2.86	2.82	2.91	3.56	0.71	0.300847
25.0482	4.04	4.01	4.08	3.55	0.51	0.331169		25.0482	3.71	3.63	3.8	3.55	0.48	0.272727		25.0482	2.68	2.58	2.81	3.55	0.38	0.204301		25.0482	2.86	2.82	2.89	3.55	0.71	0.300847
25.0639	4.04	4	4.08	3.55	0.51	0.331169		25.0639	3.7	3.61	3.8	3.55	0.47	0.267045		25.0639	2.67	2.58	2.8	3.55	0.37	0.198925		25.0639	2.85	2.82	2.89	3.55	0.7	0.29661
25.0796	4.04	4	4.08	3.55	0.51	0.331169		25.0796	3.69	3.6	3.79	3.55	0.46	0.261364		25.0796	2.67	2.57	2.8	3.55	0.37	0.198925		25.0796	2.84	2.8	2.88	3.55	0.69	0.292373
25.0953	4.04	4	4.08	3.55	0.51	0.331169		25.0953	3.69	3.6	3.78	3.55	0.46	0.261364		25.0953	2.66	2.57	2.79	3.55	0.36	0.193548		25.0953	2.84	2.8	2.88	3.55	0.69	0.292373
25.1109	4.04	4	4.07	3.55	0.51	0.331169		25.1109	3.68	3.6	3.78	3.55	0.45	0.255682		25.1109	2.65	2.57	2.78	3.55	0.35	0.188172		25.1109	2.83	2.78	2.87	3.55	0.68	0.288136
25.1266	4.03	3.98	4.06	3.54	0.5	0.324675		25.1266	3.67	3.59	3.78	3.54	0.44	0.25		25.1266	2.65	2.57	2.77	3.54	0.35	0.188172		25.1266	2.83	2.79	2.86	3.54	0.68	0.288136
25.1422	4.01	3.97	4.06	3.54	0.48	0.311688		25.1422	3.68	3.59	3.77	3.54	0.45	0.255682		25.1422	2.64	2.56	2.76	3.54	0.34	0.182796		25.1422	2.82	2.79	2.85	3.54	0.67	0.283898
25.1579	4	3.96	4.05	3.54	0.47	0.305195		25.1579	3.68	3.59	3.77	3.54	0.45	0.255682		25.1579	2.64	2.55	2.76	3.54	0.34	0.182796		25.1579	2.82	2.79	2.85	3.54	0.67	0.283898
25.1735	4.01	3.97	4.04	3.54	0.48	0.311688		25.1735	3.67	3.59	3.77	3.54	0.44	0.25		25.1735	2.64	2.55	2.75	3.54	0.34	0.182796		25.1735	2.81	2.77	2.84	3.54	0.66	0.279661
25.1892	4.01	3.97	4.04	3.54	0.48	0.311688		25.1892	3.66	3.58	3.75	3.54	0.43	0.244318		25.1892	2.63	2.54	2.75	3.54	0.33	0.177419		25.1892	2.81	2.76	2.84	3.54	0.66	0.279661
25.2048	4	3.96	4.03	3.53	0.47	0.305195		25.2048	3.65	3.56	3.76	3.53	0.42	0.238636		25.2048	2.63	2.54	2.74	3.53	0.33	0.177419		25.2048	2.8	2.76	2.84	3.53	0.65	0.275424
25.2204	3.99	3.95	4.03	3.53	0.46	0.298701		25.2204	3.65	3.56	3.74	3.53	0.42	0.238636		25.2204	2.63	2.54	2.75	3.53	0.33	0.177419		25.2204	2.8	2.77	2.83	3.53	0.65	0.275424
25.2361	3.98	3.94	4.02	3.53	0.45	0.292208		25.2361	3.64	3.56	3.74	3.53	0.41	0.232955		25.2361	2.62	2.53	2.75	3.53	0.32	0.172043		25.2361	2.8	2.76	2.82	3.53	0.65	0.275424
25.2517	3.98	3.94	4.02	3.53	0.45	0.292208		25.2517	3.64	3.56	3.73	3.53	0.41	0.232955		25.2517	2.61	2.52	2.74	3.53	0.31	0.166667		25.2517	2.79	2.75	2.82	3.53	0.64	0.271186
25.2673	3.97	3.94	4.01	3.52	0.44	0.285714		25.2673	3.63	3.55	3.72	3.52	0.4	0.227273		25.2673	2.6	2.52	2.73	3.52	0.3	0.16129		25.2673	2.78	2.74	2.82	3.52	0.63	0.266949
25.2829	3.97	3.94	4	3.52	0.44	0.285714		25.2829	3.63	3.56	3.72	3.52	0.4	0.227273		25.2829	2.61	2.52	2.74	3.52	0.31	0.166667		25.2829	2.77	2.74	2.81	3.52	0.62	0.262712
25.2985	3.96	3.93	4	3.52	0.43	0.279221		25.2985	3.63	3.55	3.73	3.52	0.4	0.227273		25.2985	2.6	2.51	2.73	3.52	0.3	0.16129		25.2985	2.78	2.73	2.81	3.52	0.63	0.266949
25.3142	3.96	3.93	4	3.52	0.43	0.279221		25.3142	3.62	3.54	3.73	3.52	0.39	0.221591		25.3142	2.6	2.51	2.72	3.52	0.3	0.16129		25.3142	2.77	2.73	2.8	3.52	0.62	0.262712
25.3298	3.95	3.92	3.99	3.52	0.42	0.272727		25.3298	3.62	3.54	3.72	3.52	0.39	0.221591		25.3298	2.6	2.51	2.72	3.52	0.3	0.16129		25.3298	2.77	2.73	2.8	3.52	0.62	0.262712
25.3454	3.94	3.91	3.98	3.51	0.41	0.266234		25.3454	3.61	3.53	3.71	3.51	0.38	0.215909		25.3454	2.6	2.51	2.72	3.51	0.3	0.16129		25.3454	2.76	2.72	2.8	3.51	0.61	0.258475
25.3609	3.95	3.91	3.98	3.51	0.42	0.272727		25.3609	3.61	3.53	3.7	3.51	0.38	0.215909		25.3609	2.58	2.49	2.7	3.51	0.28	0.150538		25.3609	2.76	2.72	2.8	3.51	0.61	0.258475
25.3765	3.94	3.91	3.97	3.51	0.41	0.266234		25.3765	3.6	3.52	3.69	3.51	0.37	0.210227		25.3765	2.57	2.49	2.69	3.51	0.27	0.145161		25.3765	2.76	2.72	2.79	3.51	0.61	0.258475
25.3921	3.93	3.9	3.96	3.51	0.4	0.25974		25.3921	3.6	3.51	3.7	3.51	0.37	0.210227		25.3921	2.57	2.5	2.68	3.51	0.27	0.145161		25.3921	2.75	2.71	2.79	3.51	0.6	0.254237
25.4077	3.93	3.89	3.96	3.51	0.4	0.25974		25.4077	3.6	3.51	3.69	3.51	0.37	0.210227		25.4077	2.57	2.49	2.69	3.51	0.27	0.145161		25.4077	2.74	2.7	2.78	3.51	0.59	0.25
25.4233	3.92	3.88	3.95	3.5	0.39	0.253247		25.4233	3.59	3.51	3.69	3.5	0.36	0.204545		25.4233	2.56	2.47	2.68	3.5	0.26	0.139785		25.4233	2.73	2.69	2.77	3.5	0.58	0.245763
25.4389	3.91	3.88	3.94	3.5	0.38	0.246753		25.4389	3.58	3.5	3.67	3.5	0.35	0.198864		25.4389	2.56	2.47	2.66	3.5	0.26	0.139785		25.4389	2.73	2.69	2.77	3.5	0.58	0.245763
25.4545	3.9	3.87	3.93	3.5	0.37	0.24026		25.4545	3.58	3.5	3.67	3.5	0.35	0.198864		25.4545	2.55	2.47	2.66	3.5	0.25	0.134409		25.4545	2.74	2.71	2.76	3.5	0.59	0.25
25.47	3.9	3.86	3.94	3.5	0.37	0.24026		25.47	3.57	3.49	3.67	3.5	0.34	0.193182		25.47	2.55	2.47	2.65	3.5	0.25	0.134409		25.47	2.72	2.69	2.76	3.5	0.57	0.241525
25.4856	3.9	3.86	3.94	3.49	0.37	0.24026		25.4856	3.57	3.48	3.67	3.49	0.34	0.193182		25.4856	2.54	2.45	2.65	3.49	0.24	0.129032		25.4856	2.72	2.69	2.76	3.49	0.57	0.241525
25.5011	3.9	3.86	3.94	3.49	0.37	0.24026		25.5011	3.56	3.47	3.66	3.49	0.33	0.1875		25.5011	2.54	2.47	2.65	3.49	0.24	0.129032		25.5011	2.72	2.68	2.75	3.49	0.57	0.241525
25.5167	3.89	3.85	3.94	3.49	0.36	0.233766		25.5167	3.56	3.48	3.65	3.49	0.33	0.1875		25.5167	2.54	2.46	2.64	3.49	0.24	0.129032		25.5167	2.71	2.68	2.75	3.49	0.56	0.237288
25.5323	3.88	3.84	3.92	3.49	0.35	0.227273		25.5323	3.55	3.47	3.64	3.49	0.32	0.181818		25.5323	2.54	2.46	2.64	3.49	0.24	0.129032		25.5323	2.71	2.67	2.74	3.49	0.56	0.237288
25.5478	3.88	3.85	3.92	3.49	0.35	0.227273		25.5478	3.55	3.47	3.64	3.49	0.32	0.181818		25.5478	2.53	2.45	2.63	3.49	0.23	0.123656		25.5478	2.71	2.68	2.74	3.49	0.56	0.237288
25.5633	3.87	3.84	3.92	3.48	0.34	0.220779		25.5633	3.54	3.46	3.64	3.48	0.31	0.176136		25.5633	2.53	2.45	2.64	3.48	0.23	0.123656		25.5633	2.7	2.66	2.73	3.48	0.55	0.233051
25.5789	3.87	3.83	3.91	3.48	0.34	0.220779		25.5789	3.54	3.46	3.64	3.48	0.31	0.176136		25.5789	2.52	2.44	2.63	3.48	0.22	0.11828		25.5789	2.69	2.65	2.73	3.48	0.54	0.228814
25.5944	3.86	3.82	3.9	3.48	0.33	0.214286		25.5944	3.53	3.44	3.64	3.48	0.3	0.170455		25.5944	2.52	2.44	2.62	3.48	0.22	0.11828		25.5944	2.68	2.64	2.72	3.48	0.53	0.224576
25.61	3.85	3.82	3.89	3.48	0.32	0.207792		25.61	3.52	3.43	3.63	3.48	0.29	0.164773		25.61	2.51	2.44	2.62	3.48	0.21	0.112903		25.61	2.68	2.65	2.72	3.48	0.53	0.224576
25.6255	3.84	3.81	3.88	3.48	0.31	0.201299		25.6255	3.52	3.44	3.62	3.48	0.29	0.164773		25.6255	2.51	2.44	2.62	3.48	0.21	0.112903		25.6255	2.68	2.65	2.71	3.48	0.53	0.224576
25.641	3.84	3.8	3.88	3.47	0.31	0.201299		25.641	3.51	3.43	3.62	3.47	0.28	0.159091		25.641	2.51	2.44	2.6	3.47	0.21	0.112903		25.641	2.67	2.64	2.69	3.47	0.52	0.220339
25.6565	3.84	3.81	3.88	3.47	0.31	0.201299		25.6565	3.51	3.43	3.61	3.47	0.28	0.159091		25.6565	2.5	2.43	2.61	3.47	0.2	0.107527		25.6565	2.67	2.63	2.7	3.47	0.52	0.220339
25.672	3.83	3.8	3.87	3.47	0.3	0.194805		25.672	3.5	3.42	3.61	3.47	0.27	0.153409		25.672	2.5	2.43	2.6	3.47	0.2	0.107527		25.672	2.67	2.63	2.7	3.47	0.52	0.220339
25.6876	3.82	3.79	3.86	3.47	0.29	0.188312		25.6876	3.5	3.41	3.6	3.47	0.27	0.153409		25.6876	2.5	2.43	2.59	3.47	0.2	0.107527		25.6876	2.66	2.62	2.7	3.47	0.51	0.216102
25.7031	3.82	3.79	3.85	3.47	0.29	0.188312		25.7031	3.49	3.41	3.59	3.47	0.26	0.147727		25.7031	2.5	2.43	2.59	3.47	0.2	0.107527		25.7031	2.66	2.61	2.69	3.47	0.51	0.216102
25.7186	3.81	3.78	3.84	3.46	0.28	0.181818		25.7186	3.49	3.41	3.59	3.46	0.26	0.147727		25.7186	2.49	2.42	2.58	3.46	0.19	0.102151		25.7186	2.66	2.63	2.68	3.46	0.51	0.216102
25.7341	3.81	3.77	3.85	3.46	0.28	0.181818		25.7341	3.49	3.4	3.59	3.46	0.26	0.147727		25.7341	2.48	2.4	2.58	3.46	0.18	0.0967742		25.7341	2.66	2.63	2.68	3.46	0.51	0.216102
25.7496	3.81	3.77	3.85	3.46	0.28	0.181818		25.7496	3.48	3.39	3.58	3.46	0.25	0.142045		25.7496	2.47	2.4	2.57	3.46	0.17	0.0913978		25.7496	2.65	2.62	2.68	3.46	0.5	0.211864
25.765	3.8	3.77	3.84	3.46	0.27	0.175325		25.765	3.47	3.38	3.58	3.46	0.24	0.136364		25.765	2.47	2.4	2.57	3.46	0.17	0.0913978		25.765	2.64	2.61	2.67	3.46	0.49	0.207627
25.7805	3.79	3.76	3.83	3.46	0.26	0.168831		25.7805	3.47	3.39	3.57	3.46	0.24	0.136364		25.7805	2.46	2.39	2.55	3.46	0.16	0.0860215		25.7805	2.64	2.61	2.67	3.46	0.49	0.207627
25.796	3.78	3.75	3.83	3.45	0.25	0.162338		25.796	3.46	3.38	3.56	3.45	0.23	0.130682		25.796	2.46	2.39	2.54	3.45	0.16	0.0860215		25.796	2.63	2.6	2.67	3.45	0.48	0.20339
25.8115	3.78	3.74	3.82	3.45	0.25	0.162338		25.8115	3.46	3.38	3.56	3.45	0.23	0.130682		25.8115	2.45	2.39	2.53	3.45	0.15	0.0806452		25.8115	2.62	2.6	2.66	3.45	0.47	0.199153
25.827	3.77	3.73	3.82	3.45	0.24	0.155844		25.827	3.46	3.38	3.56	3.45	0.23	0.130682		25.827	2.46	2.39	2.53	3.45	0.16	0.0860215		25.827	2.62	2.59	2.66	3.45	0.47	0.199153
25.8424	3.77	3.75	3.8	3.45	0.24	0.155844		25.8424	3.45	3.38	3.54	3.45	0.22	0.125		25.8424	2.45	2.39	2.54	3.45	0.15	0.0806452		25.8424	2.62	2.58	2.66	3.45	0.47	0.199153
25.8579	3.76	3.73	3.8	3.45	0.23	0.149351		25.8579	3.45	3.37	3.53	3.45	0.22	0.125		25.8579	2.44	2.37	2.54	3.45	0.14	0.0752688		25.8579	2.61	2.58	2.64	3.45	0.46	0.194915
25.8734	3.76	3.73	3.79	3.44	0.23	0.149351		25.8734	3.43	3.35	3.53	3.44	0.2	0.113636		25.8734	2.44	2.37	2.54	3.44	0.14	0.0752688		25.8734	2.61	2.57	2.64	3.44	0.46	0.194915
25.8889	3.75	3.72	3.79	3.44	0.22	0.142857		25.8889	3.42	3.34	3.52	3.44	0.19	0.107955		25.8889	2.44	2.37	2.53	3.44	0.14	0.0752688		25.8889	2.6	2.57	2.63	3.44	0.45	0.190678
25.9043	3.74	3.71	3.77	3.44	0.21	0.136364		25.9043	3.42	3.34	3.51	3.44	0.19	0.107955		25.9043	2.43	2.36	2.53	3.44	0.13	0.0698925		25.9043	2.6	2.57	2.63	3.44	0.45	0.190678
25.9198	3.74	3.71	3.77	3.44	0.21	0.136364		25.9198	3.42	3.34	3.51	3.44	0.19	0.107955		25.9198	2.43	2.36	2.52	3.44	0.13	0.0698925		25.9198	2.6	2.57	2.63	3.44	0.45	0.190678
25.9352	3.74	3.7	3.77	3.44	0.21	0.136364		25.9352	3.41	3.34	3.5	3.44	0.18	0.102273		25.9352	2.42	2.36	2.51	3.44	0.12	0.0645161		25.9352	2.59	2.57	2.62	3.44	0.44	0.186441
25.9506	3.73	3.69	3.76	3.43	0.2	0.12987		25.9506	3.41	3.33	3.5	3.43	0.18	0.102273		25.9506	2.42	2.35	2.51	3.43	0.12	0.0645161		25.9506	2.59	2.57	2.61	3.43	0.44	0.186441
25.9661	3.72	3.68	3.76	3.43	0.19	0.123377		25.9661	3.4	3.32	3.5	3.43	0.17	0.0965909		25.9661	2.42	2.36	2.5	3.43	0.12	0.0645161		25.9661	2.58	2.55	2.62	3.43	0.43	0.182203
25.9815	3.71	3.68	3.75	3.43	0.18	0.116883		25.9815	3.4	3.32	3.5	3.43	0.17	0.0965909		25.9815	2.41	2.35	2.5	3.43	0.11	0.0591398		25.9815	2.58	2.55	2.62	3.43	0.43	0.182203
25.9969	3.71	3.69	3.74	3.43	0.18	0.116883		25.9969	3.39	3.31	3.5	3.43	0.16	0.0909091		25.9969	2.41	2.35	2.5	3.43	0.11	0.0591398		25.9969	2.58	2.54	2.61	3.43	0.43	0.182203
26.0124	3.71	3.68	3.74	3.43	0.18	0.116883		26.0124	3.39	3.31	3.5	3.43	0.16	0.0909091		26.0124	2.41	2.35	2.5	3.43	0.11	0.0591398		26.0124	2.58	2.54	2.62	3.43	0.43	0.182203
26.0278	3.7	3.67	3.74	3.42	0.17	0.11039		26.0278	3.39	3.3	3.49	3.42	0.16	0.0909091		26.0278	2.41	2.34	2.5	3.42	0.11	0.0591398		26.0278	2.57	2.54	2.61	3.42	0.42	0.177966
26.0432	3.68	3.65	3.73	3.42	0.15	0.0974026		26.0432	3.38	3.29	3.48	3.42	0.15	0.0852273		26.0432	2.4	2.34	2.49	3.42	0.1	0.0537634		26.0432	2.56	2.53	2.61	3.42	0.41	0.173729
26.0586	3.68	3.65	3.73	3.42	0.15	0.0974026		26.0586	3.38	3.29	3.48	3.42	0.15	0.0852273		26.0586	2.4	2.34	2.49	3.42	0.1	0.0537634		26.0586	2.56	2.53	2.6	3.42	0.41	0.173729
26.074	3.67	3.64	3.72	3.42	0.14	0.0909091		26.074	3.37	3.29	3.47	3.42	0.14	0.0795455		26.074	2.4	2.34	2.49	3.42	0.1	0.0537634		26.074	2.56	2.53	2.6	3.42	0.41	0.173729
26.0894	3.66	3.62	3.71	3.42	0.13	0.0844156		26.0894	3.37	3.29	3.47	3.42	0.14	0.0795455		26.0894	2.39	2.33	2.48	3.42	0.09	0.0483871		26.0894	2.56	2.53	2.6	3.42	0.41	0.173729
26.1048	3.67	3.63	3.7	3.41	0.14	0.0909091		26.1048	3.35	3.27	3.46	3.41	0.12	0.0681818		26.1048	2.38	2.32	2.47	3.41	0.08	0.0430108		26.1048	2.55	2.51	2.59	3.41	0.4	0.169492
26.1202	3.66	3.62	3.7	3.41	0.13	0.0844156		26.1202	3.36	3.28	3.45	3.41	0.13	0.0738636		26.1202	2.38	2.32	2.46	3.41	0.08	0.0430108		26.1202	2.55	2.51	2.59	3.41	0.4	0.169492
26.1356	3.66	3.63	3.69	3.41	0.13	0.0844156		26.1356	3.35	3.28	3.45	3.41	0.12	0.0681818		26.1356	2.38	2.31	2.46	3.41	0.08	0.0430108		26.1356	2.55	2.51	2.58	3.41	0.4	0.169492
26.151	3.65	3.62	3.68	3.41	0.12	0.0779221		26.151	3.35	3.28	3.45	3.41	0.12	0.0681818		26.151	2.37	2.31	2.45	3.41	0.07	0.0376344		26.151	2.54	2.51	2.57	3.41	0.39	0.165254
26.1664	3.64	3.62	3.67	3.41	0.11	0.0714286		26.1664	3.34	3.27	3.44	3.41	0.11	0.0625		26.1664	2.37	2.31	2.45	3.41	0.07	0.0376344		26.1664	2.54	2.51	2.57	3.41	0.39	0.165254
26.1818	3.63	3.6	3.66	3.4	0.1	0.0649351		26.1818	3.34	3.26	3.44	3.4	0.11	0.0625		26.1818	2.37	2.32	2.44	3.4	0.07	0.0376344		26.1818	2.53	2.5	2.56	3.4	0.38	0.161017
26.1972	3.63	3.6	3.66	3.4	0.1	0.0649351		26.1972	3.33	3.26	3.43	3.4	0.1	0.0568182		26.1972	2.36	2.31	2.43	3.4	0.06	0.0322581		26.1972	2.53	2.49	2.56	3.4	0.38	0.161017
26.2126	3.63	3.6	3.66	3.4	0.1	0.0649351		26.2126	3.32	3.24	3.42	3.4	0.09	0.0511364		26.2126	2.36	2.31	2.44	3.4	0.06	0.0322581		26.2126	2.53	2.49	2.57	3.4	0.38	0.161017
26.2279	3.62	3.6	3.66	3.4	0.09	0.0584416		26.2279	3.31	3.24	3.41	3.4	0.08	0.0454545		26.2279	2.36	2.3	2.43	3.4	0.06	0.0322581		26.2279	2.52	2.49	2.56	3.4	0.37	0.15678
26.2433	3.62	3.59	3.65	3.4	0.09	0.0584416		26.2433	3.3	3.23	3.4	3.4	0.07	0.0397727		26.2433	2.35	2.29	2.43	3.4	0.05	0.0268817		26.2433	2.52	2.5	2.54	3.4	0.37	0.15678
26.2587	3.61	3.59	3.64	3.39	0.08	0.0519481		26.2587	3.3	3.23	3.4	3.39	0.07	0.0397727		26.2587	2.35	2.3	2.43	3.39	0.05	0.0268817		26.2587	2.5	2.47	2.53	3.39	0.35	0.148305
26.274	3.6	3.57	3.63	3.39	0.07	0.0454545		26.274	3.3	3.22	3.4	3.39	0.07	0.0397727		26.274	2.35	2.3	2.43	3.39	0.05	0.0268817		26.274	2.51	2.48	2.54	3.39	0.36	0.152542
26.2894	3.59	3.55	3.62	3.39	0.06	0.038961		26.2894	3.3	3.22	3.39	3.39	0.07	0.0397727		26.2894	2.34	2.28	2.42	3.39	0.04	0.0215054		26.2894	2.51	2.48	2.54	3.39	0.36	0.152542
26.3047	3.59	3.56	3.62	3.39	0.06	0.038961		26.3047	3.29	3.22	3.39	3.39	0.06	0.0340909		26.3047	2.34	2.28	2.41	3.39	0.04	0.0215054		26.3047	2.51	2.48	2.53	3.39	0.36	0.152542
26.3201	3.59	3.56	3.62	3.39	0.06	0.038961		26.3201	3.28	3.2	3.37	3.39	0.05	0.0284091		26.3201	2.33	2.28	2.41	3.39	0.03	0.016129		26.3201	2.5	2.47	2.53	3.39	0.35	0.148305
26.3354	3.58	3.55	3.62	3.38	0.05	0.0324675		26.3354	3.27	3.2	3.36	3.38	0.04	0.0227273		26.3354	2.34	2.28	2.41	3.38	0.04	0.0215054		26.3354	2.5	2.47	2.52	3.38	0.35	0.148305
26.3508	3.58	3.55	3.61	3.38	0.05	0.0324675		26.3508	3.27	3.2	3.37	3.38	0.04	0.0227273		26.3508	2.33	2.27	2.41	3.38	0.03	0.016129		26.3508	2.49	2.47	2.52	3.38	0.34	0.144068
26.3661	3.56	3.53	3.59	3.38	0.03	0.0194805		26.3661	3.27	3.2	3.36	3.38	0.04	0.0227273		26.3661	2.32	2.26	2.4	3.38	0.02	0.0107527		26.3661	2.48	2.45	2.51	3.38	0.33	0.139831
26.3814	3.56	3.53	3.58	3.38	0.03	0.0194805		26.3814	3.26	3.19	3.35	3.38	0.03	0.0170455		26.3814	2.32	2.26	2.39	3.38	0.02	0.0107527		26.3814	2.48	2.46	2.51	3.38	0.33	0.139831
26.3967	3.55	3.53	3.59	3.38	0.02	0.012987		26.3967	3.26	3.19	3.35	3.38	0.03	0.0170455		26.3967	2.32	2.26	2.39	3.38	0.02	0.0107527		26.3967	2.48	2.45	2.51	3.38	0.33	0.139831
26.4121	3.55	3.52	3.57	3.37	0.02	0.012987		26.4121	3.25	3.18	3.34	3.37	0.02	0.0113636		26.4121	2.31	2.26	2.38	3.37	0.01	0.00537634		26.4121	2.48	2.45	2.51	3.37	0.33	0.139831
26.4274	3.54	3.52	3.58	3.37	0.01	0.00649351		26.4274	3.24	3.16	3.33	3.37	0.01	0.00568182		26.4274	2.31	2.25	2.37	3.37	0.01	0.00537634		26.4274	2.47	2.44	2.5	3.37	0.32	0.135593
26.4427	3.54	3.5	3.57	3.37	0.01	0.00649351		26.4427	3.24	3.16	3.33	3.37	0.01	0.00568182		26.4427	2.3	2.25	2.38	3.37	0	0		26.4427	2.46	2.44	2.49	3.37	0.31	0.131356
26.458	3.53	3.5	3.56	3.37	0	0		26.458	3.23	3.15	3.33	3.37	0	0		26.458	2.3	2.25	2.37	3.37	0	0		26.458	2.46	2.43	2.49	3.37	0.31	0.131356
