# Supplementary material for: Identifying amyloid-related diseases by mapping mutations in low-complexity protein domains to pathologies
Source: Nat Struct Mol Biol. 2022 May 30;29(6):529–36. doi: 10.1038/s41594-022-00774-y (PMC9205782; doi:10.1038/s41594-022-00774-y)
Supplement: Source Data Extended Data Fig. 4 — Statistical source data [file 41594_2022_774_MOESM8_ESM.xlsx]

## Sheet: Extended Data Fig. 4
	107	96	62	55	47	153	183	159	72	57	200	164	134	92	85	274	124	66	48	39
	108	85	55	47	45	157	148	89	51	46	226	181	109	74	66	247	112	58	47	34
	117	73	51	44	48	198	131	75	46	43	159	139	81	60	40	246	100	51	40	37
	0	0.5	1	1.5	2	0	0.5	1	1.5	2	0	0.5	1	1.5	2	0	0.5	1	1.5	2
	110.667	84.6667	56	48.6667	46.6667	169.333	154	107.667	56.3333	48.6667	195	161.333	108	75.3333	63.6667	255.667	112	58.3333	45	36.6667
	0.00903614	0.00903614	0.00903614	0.00903614	0.00903614	0.00590551	0.00590551	0.00590551	0.00590551	0.00590551	0.00512821	0.00512821	0.00512821	0.00512821	0.00512821	0.00391134	0.00391134	0.00391134	0.00391134	0.00391134
	1	0.76506	0.506024	0.439759	0.421687	1	0.909449	0.635827	0.332677	0.287402	1	0.82735	0.553846	0.386325	0.326496	1	0.43807	0.228162	0.17601	0.143416
	4.49691	9.39267	4.54606	4.6428	1.24722	20.3361	21.6487	36.7454	11.2645	6.01849	27.5802	17.2498	21.6487	13.0979	18.4451	12.9701	9.79796	6.12826	3.55903	2.0548
