# Supplementary material for: Identifying amyloid-related diseases by mapping mutations in low-complexity protein domains to pathologies
Source: Nat Struct Mol Biol. 2022 May 30;29(6):529–36. doi: 10.1038/s41594-022-00774-y (PMC9205782; doi:10.1038/s41594-022-00774-y)
Supplement: Source Data Extended Data Fig. 5 — Statistical source data [file 41594_2022_774_MOESM9_ESM.xlsx]

## Sheet: Extended Data Fig. 5b
							0	0.5	1	1.5	2
FUS - WT	124	130	125	113	50.3333	FUS - WT	1	1.04839	1.00806	0.91129	0.405914
FUS - G191S	141.333	141	134.667	122.333	65.3333	FUS - G191S	1.00002	0.997665	0.952853	0.865586	0.462275
FUS - G225V	127	135.667	127.667	118.333	69	FUS - G225V	1	1.06824	1.00525	0.931759	0.543307
FUS - G230C	120.333	120	112.333	102	77	FUS - G230C	1	0.997233	0.933521	0.847648	0.639891
		0	0.5	1	1.5	2
	FUS - WT	1	1.04839	1.00806	0.91129	0.405914		2.94392	6.16441	3.55903	3.74166	2.49444
	FUS - G191S	1.00002	0.997665	0.952853	0.865586	0.462275		3.85861	2.16025	4.02768	1.24722	0.471405
	FUS - G225V	1	1.06824	1.00525	0.931759	0.543307		7.87401	7.93025	6.54896	8.17856	0.816497
	FUS - G230C	1	0.997233	0.933521	0.847648	0.639891		3.09121	5.09902	7.36357	4.54606	0.816497
		0.0237413	0.049713	0.0287018	0.0301747	0.0201164
		0.0273021	0.0152851	0.0284984	0.00882487	0.00333549
		0.0620001	0.0624429	0.0515666	0.0643981	0.00642911
		0.0256894	0.0423753	0.0611948	0.0377799	0.00678548

## Sheet: Extended Data Fig. 5c
Well	Content	Raw Data (440-10/480-10)	Raw Data (440-10/480-10)	Raw Data (440-10/480-10)	Raw Data (440-10/480-10)	Raw Data (440-10/480-10)	Raw Data (440-10/480-10)	Raw Data (440-10/480-10)	Raw Data (440-10/480-10)	Raw Data (440-10/480-10)	Raw Data (440-10/480-10)	Raw Data (440-10/480-10)	Raw Data (440-10/480-10)	Raw Data (440-10/480-10)
B02	Sample X13	56	95	151	159	150	156	171	161	159	159	161	166	161
B03	Sample X14	50	93	150	158	153	153	168	160	159	157	161	158	157
B04	Sample X15	50	96	143	154	148	152	164	157	161	157	158	153	155
		52	94.6667	148	157	150.333	153.667	167.667	159.333	159.667	157.667	160	159	157.667
		2.82843	1.24722	3.55903	2.16025	2.0548	1.69967	2.86744	1.69967	0.942809	0.942809	1.41421	5.35413	2.49444
C07	Sample X22	32	68	77	78	82	80	84	82	83	84	88	82	82
C08	Sample X23	25	67	74	73	75	75	79	85	81	83	83	80	77
C09	Sample X24	25	64	66	69	69	71	67	71	68	74	69	76	70
C10	Sample X25	33	71	78	80	83	81	82	85	84	92	84	85	84
		28.75	67.5	73.75	75	77.25	76.75	78	80.75	79	83.25	81	80.75	78.25
		3.76663	2.5	4.71036	4.30116	5.6734	4.02337	6.59545	5.76086	6.44205	6.37868	7.17635	3.26917	5.40255
D02	Sample X16	59	114	178	185	177	187	193	183	190	182	186	188	182
D03	Sample X17	59	122	175	183	173	185	188	185	181	180	189	187	179
D04	Sample X18	56	142	174	182	177	181	190	178	181	182	183	186	178
		58	126	175.667	183.333	175.667	184.333	190.333	182	184	181.333	186	187	179.667
		1.41421	11.7757	1.69967	1.24722	1.88562	2.49444	2.0548	2.94392	4.24264	0.942809	2.44949	0.816497	1.69967
D07	Sample X26	45	111	123	130	126	127	132	127	128	131	132	132	127
D08	Sample X27	42	111	120	120	124	123	125	127	125	126	128	128	124
D09	Sample X28	41	108	109	117	117	117	119	122	123	124	123	120	118
D10	Sample X29	39	106	111	110	116	117	120	119	120	127	119	120	119
		41.75	109	115.75	119.25	120.75	121	124	123.75	124	127	125.5	125	122
		2.16506	2.12132	5.88961	7.1894	4.3229	4.24264	5.14782	3.4187	2.91548	2.54951	4.92443	5.19615	3.67423
E07	Sample X30	38	92	97	98	97	97	102	98	103	104	105	104	103
E08	Sample X31	36	86	91	96	99	97	92	100	97	101	102	102	104
E09	Sample X32	36	89	93	92	99	95	96	100	98	102	100	100	99
E10	Sample X33	30	85	88	92	100	98	97	99	100	103	100	100	101
		35	88	92.25	94.5	98.75	96.75	96.75	99.25	99.5	102.5	101.75	101.5	101.75
		3	2.73861	3.26917	2.59808	1.08972	1.08972	3.56195	0.829156	2.29129	1.11803	2.04634	1.65831	1.92029
F02	Sample X19	58	139	224	230	219	234	223	223	220	214	234	237	220
F03	Sample X20	62	164	222	226	220	226	228	220	218	213	228	230	218
F04	Sample X21	60	175	217	220	212	217	214	210	211	206	219	217	214
		60	159.333	221	225.333	217	225.667	221.667	217.667	216.333	211	227	228	217.333
		1.63299	15.0628	2.94392	4.10961	3.55903	6.94422	5.79272	5.55778	3.85861	3.55903	6.16441	8.28654	2.49444
F07	Sample X34	33	92	97	100	103	102	98	100	100	101	103	105	100
F08	Sample X35	32	95	97	100	102	100	97	102	103	102	106	101	100
F09	Sample X36	39	99	98	102	105	108	101	105	105	107	106	108	104
F10	Sample X37	33	97	100	100	107	102	100	101	99	105	105	104	103
		34.25	95.75	98	100.5	104.25	103	99	102	101.75	103.75	105	104.5	101.75
		2.77263	2.58602	1.22474	0.866025	1.92029	3	1.58114	1.87083	2.38485	2.38485	1.22474	2.5	1.78536
		0	5	10	15	20	25	30	35	40	45	50	55	60	65	70	75	80	85	90	95	100	105	110	115	120	125	130	135	140	145
	WT	28	28.5	28.75	28.75	27	28.75	67.5	73.75	75	77.25	76.75	78	80.75	79	83.25	81	80.75	78.25	69.25	56.5	43.75	38.5	34.75	32.5	31	28.25	31	29.5	29.25	30.5
		1.58114	2.29129	1.92029	2.27761	2.82843	3.76663	2.5	4.71036	4.30116	5.6734	4.02337	6.59545	5.76086	6.44205	6.37868	7.17635	3.26917	5.40255	4.91808	2.95804	1.92029	3.5	1.92029	1.80278	1.58114	2.86138	1.87083	2.29129	1.92029	1.5
	S	45.25	45.5	47.25	46	43.75	41.75	109	115.75	119.25	120.75	121	124	123.75	124	127	125.5	125	122	109.25	88.25	70.25	60.25	54.75	50.5	50	47.75	47.75	46.75	47	47
		4.14578	2.29129	1.92029	1.41421	2.86138	2.16506	2.12132	5.88961	7.1894	4.3229	4.24264	5.14782	3.4187	2.91548	2.54951	4.92443	5.19615	3.67423	2.86138	2.58602	1.78536	3.26917	2.68095	1.5	1.22474	1.29904	1.78536	1.47902	2.34521	2.12132
	V	38.25	39	38.25	39.75	40	35	88	92.25	94.5	98.75	96.75	96.75	99.25	99.5	102.5	101.75	101.5	101.75	89.25	74.75	59.25	50.75	45.5	41.75	40.75	38.75	39	39.25	38	38
		1.29904	1.87083	1.92029	1.08972	2.23607	3	2.73861	3.26917	2.59808	1.08972	1.08972	3.56195	0.829156	2.29129	1.11803	2.04634	1.65831	1.92029	1.08972	1.63936	2.77263	1.08972	1.65831	2.48747	0.829156	1.92029	1.22474	1.29904	1	1.58114
	C	38.5	37.75	38	38.5	39	34.25	95.75	98	100.5	104.25	103	99	102	101.75	103.75	105	104.5	101.75	88.5	68	56.5	49.75	45.25	43.5	42	42.75	39.5	37	37.5	38.25
		1.11803	1.08972	1	2.06155	1.73205	2.77263	2.58602	1.22474	0.866025	1.92029	3	1.58114	1.87083	2.38485	2.38485	1.22474	2.5	1.78536	3.77492	1.58114	1.11803	1.29904	1.92029	2.06155	1.87083	2.27761	2.59808	3.24037	2.29129	1.08972
