# Supplementary material for: Identifying amyloid-related diseases by mapping mutations in low-complexity protein domains to pathologies
Source: Nat Struct Mol Biol. 2022 May 30;29(6):529–36. doi: 10.1038/s41594-022-00774-y (PMC9205782; doi:10.1038/s41594-022-00774-y)
Supplement: Source Data Extended Data Fig. 7 — Statistical source data [file 41594_2022_774_MOESM11_ESM.xlsx]

## Sheet: Extended Data Fig. 7
time (h)	KRT8	SD	KRT8 + seed	SD
0	115.479	10.2234	124.593	7.35281
0.166667	102.516	10.1777	120.554	4.78396
0.333333	97.1372	12.7412	124.511	6.02825
0.5	95.1791	10.962	128.426	5.5051
0.666667	96.5423	9.74789	138.07	7.37875
0.833333	94.8569	12.2641	145.778	5.29079
1	95.0799	11.7877	149.981	7.69287
1.16667	95.3774	14.1403	123.892	30.7275
1.33333	96.2201	13.1251	128.261	26.4283
1.5	97.6329	12.241	134.526	23.8904
1.66667	95.9722	15.0811	142.975	18.5733
1.83333	96.8398	15.7117	153.65	12.6917
2	98.4261	15.8327	160.12	8.52434
2.16667	99.4175	14.8078	133.825	23.9637
2.33333	97.5586	15.7254	145.365	24.7
2.5	98.9466	15.2263	150.064	18.2812
2.66667	98.3517	15.3313	154.845	20.1713
2.83333	97.6081	15.4788	174.133	27.4738
3	99.2192	17.5937	181.346	20.1418
3.16667	100.062	15.0811	188.641	13.9726
3.33333	98.55	14.1891	163.871	25.4692
3.5	100.235	13.781	172.979	27.3264
3.66667	100.161	13.6583	184.849	22.7235
3.83333	99.5167	12.8159	189.548	23.2601
4	101.747	13.4785	206.817	12.6156
4.16667	101.227	13.8823	221.49	7.22486
4.33333	102.64	15.8808	242.921	5.74429
4.5	101.871	14.6286	260.067	14.7632
4.66667	101.376	14.3438	270.741	15.4761
4.83333	100.954	14.2823	290.731	17.9214
5	101.648	13.6941	302.065	17.949
5.16667	101.103	13.2622	313.564	17.6864
5.33333	102.565	14.1813	325.516	18.9328
5.5	101.301	13.6877	336.067	15.4239
5.66667	102.367	12.6738	349.174	19.6471
5.83333	102.516	12.8504	350.575	10.9789
6	102.739	11.8896	358.406	12.6749
6.16667	103.78	12.1059	376.953	15.546
6.33333	105.763	8.96518	383.135	18.7527
6.5	104.474	9.14732	393.645	15.6411
6.66667	110.571	3.39861	402.053	13.8225
6.83333	112.034	4.69422	410.213	13.9967
7	106.853	11.8406	421.63	17.9962
7.16667	113.496	15.7643	419.116	10.6968
7.33333	121.353	19.2529	427.317	13.2577
7.5	127.748	29.1371	423.319	21.969
7.66667	133.077	34.8533	438.858	9.99946
7.83333	138.01	44.2956	446.936	15.4504
8	146.809	56.7854	453.2	7.22063
8.16667	155.286	66.062	364.918	52.4793
8.33333	163.192	75.1726	376.334	62.5754
8.5	171.074	81.2443	366.031	82.9059
8.66667	180.468	89.6291	375.675	78.9113
8.83333	188.995	97.5434	386.144	73.6974
9	199.38	104.37	399.951	79.5766
9.16667	211.129	108.187	418.085	71.0572
9.33333	221.49	112.318	427.359	70.9393
9.5	231.379	111.802	450.645	60.9875
9.66667	243.649	115.259	462.968	51.3623
9.83333	252.572	114.113	475.25	37.4655
10	265.708	112.996	485.266	21.3478
10.1667	278.002	109.86	482.216	12.9827
10.3333	289.106	108.122	484.936	27.4135
10.5	301.747	104.824	502.123	17.855
10.6667	312.306	101.49	493.385	14.2366
10.8333	319.817	93.2165	500.021	23.9447
11	332.135	84.7145	507.604	18.2033
11.1667	342.868	83.5255	505.914	24.7393
11.3333	355.633	77.0399	490.706	8.74507
11.5	367.704	72.9255	505.749	17.5786
11.6667	379.229	69.6384	510.984	20.2515
11.8333	387.235	61.1135	511.932	28.6425
12	395.018	52.4202	513.745	30.217
12.1667	405.205	47.5799	515.6	28.2893
12.3333	413.657	40.8687	510.324	19.187
12.5	419.457	39.8296	521.823	10.2292
12.6667	428.058	37.2251	513.869	24.6147
12.8333	438.89	34.8565	507.893	23.7226
13	441.765	28.9861	511.025	24.2127
13.1667	449.87	23.6525	528.294	22.5703
13.3333	458.52	26.3293	523.967	24.3541
13.5	461.544	23.5261	527.593	22.5034
13.6667	464.816	22.7167	521.123	12.9694
13.8333	471.236	21.936	524.379	29.6318
14	473.243	18.0378	530.726	9.41761
14.1667	479.663	22.1876	531.674	15.7583
14.3333	482.018	21.1598	523.06	43.9156
14.5	484.868	23.6526	505.914	32.8908
14.6667	484.67	20.4237	497.877	34.3258
14.8333	486.826	17.2943	443.927	66.4252
15	493.494	22.9336	410.625	97.3426
15.1667	491.659	20.979	410.089	88.1462
15.3333	463.75	29.1335	413.51	85.289
15.5	497.509	19.8545	426.864	89.2681
15.6667	495.229	18.2461	424.144	79.8853
15.8333	502.02	24.4872	444.875	78.9097
16	505.217	28.6116	456.662	56.3226
16.1667	503.284	26.7304	484.524	29.5368
16.3333	505.788	27.9876	518.361	22.3809
16.5	510.745	24.7014	523.513	5.19309
16.6667	511.166	26.3634	523.967	40.0259
16.8333	515.925	28.7538	476.981	54.7166
17	512.331	22.0281	471.294	63.6811
17.1667	516.743	23.9595	486.214	59.0399
17.3333	520.114	27.2102	501.71	54.1251
17.5	520.511	28.3182	522.977	57.0024
17.6667	523.981	25.7279	538.598	51.0923
17.8333	525.096	29.8793	542.637	34.6492
18	527.203	31.4535	470.593	85.2765
18.1667	509.927	7.97766	492.19	92.4194
18.3333	530.202	30.1776	491.572	90.5129
18.5	521.13	9.81797	519.103	103.706
18.6667	533.994	32.4494	522.648	95.7705
18.8333	536.002	35.4124	535.589	66.2334
19	528.764	14.3882	554.383	55.7285
19.1667	537.663	28.4097	558.834	47.8246
19.3333	539.224	28.6243	574.043	29.8152
19.5	539.571	28.5301	569.715	34.6855
19.6667	545.619	37.0071	563.244	34.3529
19.8333	546.239	35.4593	575.98	36.4764
20	547.106	35.3883	566.913	28.2084
20.1667	553.575	30.4103	576.598	33.667
20.3333	554.22	34.5021	573.218	24.5737
20.5	534.391	9.23286	574.62	35.3158
20.6667	551.964	26.015	574.084	33.0794
20.8333	559.797	36.2462	539.051	8.52733
21	560.416	29.5104	580.967	17.5534
21.1667	562.474	35.4601	577.546	27.737
21.3333	563.886	35.7028	577.793	23.991
21.5	560.615	32.5315	555.414	37.8307
21.6667	564.779	36.4139	585.047	34.8726
21.8333	567.852	35.1751	543.873	100.746
22	571.57	36.5375	550.591	91.9069
22.1667	572.388	37.2737	558.093	78.4997
22.3333	574.074	39.3244	564.852	79.7589
22.5	569.364	28.687	565.676	60.7445
22.6667	575.09	31.4396	580.555	54.9032
22.8333	572.958	40.2689	584.14	43.469
23	577.023	35.9354	569.385	32.702
23.1667	576.577	40.3622	600.338	26.6495
23.3333	577.668	41.2034	595.722	25.3334
23.5	577.345	36.0034	587.314	26.1488
23.6667	574.718	37.7494	545.151	10.6679
23.8333	572.264	30.2971	585.047	14.3345
24	580.592	40.9356	599.266	31.9828
24.1667	580.196	38.7072	590.529	28.0878
24.3333	583.492	43.7322	597.329	38.9643
24.5	581.98	43.9311	554.795	23.3987
24.6667	586.938	38.8185	608.334	35.3486
24.8333	583.071	35.2887	590.199	19.2388
25	586.566	38.6729	611.425	36.3519
25.1667	590.755	42.4932	611.466	40.3186
25.3333	590.755	42.991	608.169	36.4873
25.5	589.565	40.5534	612.373	36.6001
25.6667	591.647	43.3282	609.446	34.5789
25.8333	590.011	42.0472	609.282	38.2989
26	589.664	41.9146	615.505	33.6934
26.1667	596.431	39.254	594.692	41.473
26.3333	582.179	12.2501	617.36	17.2718
26.5	599.529	38.4199	614.269	30.0465
26.6667	600.074	43.3844	622.017	36.2534
26.8333	599.281	41.7418	614.928	32.55
27	597.744	44.0591	618.679	37.6152
27.1667	603.123	37.8599	616.535	36.682
27.3333	607.262	40.7008	573.26	87.0449
27.5	605.676	41.6205	460.537	12.0669
27.6667	606.345	39.6712	481.968	17.3284
27.8333	604.932	39.6326	499.732	21.9658
28	607.932	44.9235	518.361	28.9953
28.1667	611.526	42.2703	562.42	60.0417
28.3333	612.641	42.1274	575.897	64.1519
28.5	609.394	37.0132	594.321	49.3476
28.6667	613.434	38.0855	623.872	36.7445
28.8333	618.144	43.7764	630.136	39.9636
29	619.73	46.4094	629.106	40.0841
29.1667	622.308	43.4386	616.989	27.0833
29.3333	620.597	44.0808	578.164	116.394
29.5	620.944	38.2254	588.55	94.6731
29.6667	622.704	43.3033	588.015	89.4478
29.8333	623.77	42.513	597.7	84.4132
30	624.241	38.4781	609.817	87.9069
