# Supplementary material for: Identifying amyloid-related diseases by mapping mutations in low-complexity protein domains to pathologies
Source: Nat Struct Mol Biol. 2022 May 30;29(6):529–36. doi: 10.1038/s41594-022-00774-y (PMC9205782; doi:10.1038/s41594-022-00774-y)
Supplement: Source Data Extended Data Fig. 8 — Statistical source data [file 41594_2022_774_MOESM12_ESM.xlsx]

## Sheet: Extended Data Fig. 8
	time (min)	EGCG	demeclocycline HCl	no inhibitor
	0	0	0	0
	5	18.0437	26.1363	30.2472
	10	39.7533	54.2383	65.8192
	15	44.3047	69.0323	91.71
	20	46.0027	77.8463	99.0973
	25	46.285	78.4017	101.083
	30	45.3307	83.0193	106.545
	SD	0.655186	1.73749	4.19142
		0.905147	1.65059	5.59856
		1.10557	2.50546	4.98573
		3.21922	2.49177	6.0297
		3.3338	5.70972	7.05364
		3.98565	6.69949	7.09581
